# Supplementary material for: Identification and Genome Characterization of a Dahlia Common Mosaic Virus Isolate from China
Source: Genes (Basel). 2023 Sep 22;14(10):1833. doi: 10.3390/genes14101833 (PMC10606001; doi:10.3390/genes14101833)
Supplement: Supplementary file 1 [file genes-14-01833-s001.zip]

Archive with 1 entries (1 files):
- genes-2617323-supplementary.xlsx
