# Supplementary material for: Identification and Genome Characterization of a Dahlia Common Mosaic Virus Isolate from China
Source: Genes (Basel). 2023 Sep 22;14(10):1833. doi: 10.3390/genes14101833 (PMC10606001; doi:10.3390/genes14101833)
Supplement: Supplementary file 1 [file genes-14-01833-s001.zip › genes-2617323-supplementary.xlsx]

## Sheet: Table S1 result
Contig	Sequence	Accession No.	Description	Identity %	E value	Total Score
NODE_22_length_6630_cov_287.918821	GTAGATATTTCAGATGCCTCTGGCAAAGTCTATTTACCACTTCTCACAAAGAACGAAGTAAATAAGAAATTATCTAAGTTAAAACCAGAACTTAGAAAAAAGATTACTACGGTACATCTTGGTGCTGTAAAAATCTTGGTGACAGCTCAGTTCCAGTCTGGAATCGATACACCTATAAAAATGGCCTTAATAGACAACAGGATTAAGACCAGAAAAGACTGCCTCTTAGGAGCAGCAAAAGGCAACTTGTGCTATGGTAAATTCATGTTTACTGTATATCCCAAGTTTGGAGTAAGTCTAAGCACCCAACGCTTTGACCAAATCCTCAGCTTTATCCATGAATTCACAAGGAGTGATCTAATGGAAAAAGGTGACAAGATATTCTCTGTCACTTACCTC…	BCU04807.1	polymerase polyprotein [Dahlia common mosaic virus]	99.7	0	1356.3
NODE_1132_length_2911_cov_3.872798	TAACAAGGGTCACATGTTCTTCTGATATACCTTGAGATTCATGGACAGTCTGTATCCTATCAGTGTAGAATGCCTTGGGTAGGTTCAATTCCTTAGCTCTAGTGATTAGTGAGGCTTTATCAGCTTGCGTCATCGTAATATAGAATCTGGTGGGGTCCAGTTCAACTAGAGATACACTAGCAACAGCACGCGAAGTAACAGACTTCCTCACTTTAGATTGGGACACCCATTTTGAGTATTTCGTACGGGTTCCTGTCGGTAGAGCCTTCGTAGCCATCAGACGCACAAGTGGTACTACATCTTGTGGGCTACGGAAAGTTATGTCCGCATCACTGGTCTCATCCGGAATAAGCTTAGAGAAACGCATGTCGAACGAAGCGTCGCGAGAGGAGAAAGCTA…	ACD39406.1	1a protein [Cucumber mosaic virus]	99.3	0	1864.4
NODE_1158_length_2887_cov_51221.663113	TGCCCGCCGCTTGATGGGAATTGTACTTCAAGGCAGCCCGCACGGCTCGTCCGCCGCACGAGCCTAGCCTACAACACGTGCCTGCAGGCAGTTGTTCTACTCTATACCACCCCGGATCCTAGGATCCTTTTCGGTATAGAGTTTTGCGCTCAGATACGCCTAAATTCTTATGTTTTGATCGCCGTCATCAGATGGTGGAATCACCTGAAAGATGAAAGGTTTGTCAATCCATAGAGGGTTCGCATTCAGATTTCTGAATGTGTCCAAAGGCATCGGAATGCACTTCGACCTCAAGAGGTCCCAACATTTAAAGATTAGTCCAAAACGGTCAAATGATTTCTCATCCGACGTTCTTTCTAACTTAGTTGGAGCGTTGGGATTTGATCTCAGGAGATCCTC…	DAB41747.1	TPA inf: RNA-dependent RNA polymerase [Dahlia pinnata mitovirus 1]	99.9	0	1641.7
NODE_5600_length_1697_cov_5.213670	CGGGTGCTGGGCAACCAAGATCGTTGAGAATGTGCTCTTGAATCATAAGGTGGAACTCACCTTGAGATTTGTCGAATTTAGATAAATCAATTTCAAGACAATGTTTGTTCAAGACTGAAAAACCAGTCATCTCAAGGGAGGAAATCTTACCAACGGGCAGAACAATACGTTCCCGAAGGCATCTCTGGAATCTCTCGAACAGAGATATAAACAACGGTGAGAACTGGGATGTTATGGTCTTTTTGTGAAATGTAATAGTAGCTGGGACTGGTCTGTCGACGTTCAACGTGTCGGTGACAACTGGCTTAACATCGGACTTAATCATGTGATCATAAAACTGTAAATTCTCCGCGTGAAGATCAGGAAGATCATCATAAGAAAGTCCGGAAGATTGCCATT…	AND65673.1	2a protein [Cucumber mosaic virus]	99.3	0	1081.2
NODE_990_length_3022_cov_60.668701	CTTTTGTGTGGGAGACAGCAGGAACAGAAGCCTCTTGCTGTTAATTAGACCAACTGGTGTTCCTCTCTACCAGGGCTAGTGTACAACAGAGAGGGGAAGCTTTGGTCTTATCCCATATATTACTTTCAGGCTTTCGGTTATATTTAAAGATAGATAGATCAGGAATATTAACTTTTACTTGATACCTCGAAATTACGGAGGTTTCAGTAAACTTTAATATCAACCCGTATCGTCTTGACATTAAATAGTCTAGAACCGTACTTGTGATATATGGAGAGATTACCGGATCCAAGTTGCTGAGTCATAGAGTCAAATCTAGGAGCTAGGTTACGGGTTGGCACCCCTTAACACAGTTAAGGACTTGCTTTGAAGGCAAAGCTTTCTACTAAATATAAAAAT…	UUW21445.1	MAG: RNA-dependent RNA polymerase [Guiyang mito-like virus 3]	63.8	1.2e-281	969.5
NODE_2468_length_2289_cov_2021.267599	GTCCCGCACACTAGCGAATTGGTGTTCTCCGGTTCTCTGCACCGATGATTTGCTTGAATAATCATTCTTCATCCGAAGAACATAAAGGATTAAAAGACAGAAAAATAAAAACCTCAAAATAACATAAAAGAGAAATTCATAGAATCCAAAAGAAACAAAATTCACCCCCATTAAAACAGAGGGTAACCCAACATAACAAAATGTATCATGAGCAAACTAGCTCAAACAAAATAAACCATAAAAATTGATAAAACCGACCAACACCTTCACCGCATTTAGTCGACCTCCTCGATCTTGGGCCCAGCACCGCCACCTGAAGGTGCAGGCTCATCATCCATACCAGCACCTGAAGCATCACCAGCTCCACCCTGGTACATCTTAGCAATGATCGGGTTGCAC…	QOR60303.1	hypothetical protein [Bathycoccus sp. RCC716 virus 1]	73	5e-259	894
NODE_2396_length_2315_cov_161.132917	GTTAAGAATTACGTTATCATTTTTCAAATTTTTAATGCAAGCTAAGACTATGTGTAATGAGACTTGACACTGATCACGCCCATAACGCCTTGAGGATGACCGTCAAGTTTGAGTATTACAATTATATTTATTGTAATCAAGGTTGCCCATCATTATACAAATATCGAGTTTGTTGTAATTTCAAAATGCTAAATCATTTAAAACATAACAATCCATACATTTATAAAAGCAAAAAAAGATTACTGAAAAAGCATTGTCTTAACAAAGAAGAATGCTCCCATAACTAGATTTAATCAACTTCTTCAATCTTGGGGCCTGCACCATTCCCATTAGCAGTTGGACTTGGACCACCAGCATCCATATCAGGGACACCACCAGAACCTTGATACATTTTAGCAA…	AET43623.1	heat shock protein 70 [Micromonas pusilla virus PL1]	71.7	2.1e-257	888.6
NODE_2640_length_2240_cov_2589.802492	GAAATACCATTGTGTTAACACTTTTAACACTATCAAAATTTTCGATTATCCTACTTGGCACAAAGAGATACAAAAGCAACTTGTTTAATACCATAAAACTAACCATACTGTTTTCTTGTAACGATAAAAAGATAAAATGCATAACAAAAATCACCCCCAGAAAACAGGGGTACCAAAACATACCAATATTGTCCAATAACCAAATAACCAAACAGAAACAGATAATAAAATATTAATACACTTAGTCGACCTCCTCAATCTTAGGACCAGCACCGCTTCCACCAGAATAAGTAGGCTCGTCATCCCCACCAGCACCGGCAGCATCACCGGCTCCACCCTGATACATCTTAGCAATAATCGGATTGCACACATTCTCCAACTCCTTCATCTTATCCTCAA…	AET43623.1	heat shock protein 70 [Micromonas pusilla virus PL1]	72.4	2.7e-257	888.3
NODE_1278_length_2808_cov_1398.545521	GGCGTTATTCTTATTCAAGATCAAACAAAAGCTATGAAAGAAATTACAAAGAAAACGATTGAGACAAGAAAGAATTCAACAGAATTGAATCCCAATCTTATGAGCCCTAAAATTGCCTCTTTAACGAATTGATAAGATCCCTAAAATCGTCTCATAACGAACTGTTAGATGACTAATGACCTATCTTTCATTTTTACACCTTCAGTCCCTGAAGTTCTACTGGGGACCAATGAAAAACAACTCCGTTTTCTATATTTCTACTTTCTTTCCTTCCACTAATATGTGACCAAAATCAGATATATTCCAGCATAATCATCTTTGTGGCACAAGGGACCCTGAGCTTGTTTCCTTCTTCATTTTAGCATAAAACACTTGTTTTCTATATTGTTTAATATTAGG…	AET43623.1	heat shock protein 70 [Micromonas pusilla virus PL1]	71.8	4.4e-257	887.9
NODE_2431_length_2304_cov_178.467503	AAAGAAAATACAAGAAATATCAAGCACGTTCCCTCTCCACAAATTCGACATTTGCCCGGTGTTAAGAGGCAAGAACATTCTCGAACTCTTTTCTATCCCTTTATAACACCGCCCAACTTGCTTACTCATCTTCATCAACACAAAATCAACATTTTTGAATCAATCTTTTTCCAATAATCTCATCTGTTTCTTGTTCTGTAGTCACAAACATGTCCGCGAAAGGCGAAGGACCGGCAATTGGTATCGATTTGGGAACCACTTATTCCTGTGTAGGAGTCTGGCAACACGACCGTGTCGAAATCATTGCTAACGATCAAGGCAACCGAACGACGCCGTCTTATGTCGCGTTTACAGATACCGAGCGTCTGATCGGAGATGCTGCCAAGAATCAGGTCGCTA…	YP_007676312.1	heat shock protein 70 [Micromonas pusilla virus 12T]	70.9	1.4e-253	875.9
NODE_4816_length_1803_cov_334.115607	CCCACCAGCACCTCCCTGATACATTTTTGCAATAATTGGGTTGCAAACCCCTTCTAGCTCCTTCATCTTGTCCTCAAACTCTTCCACCTCCGCCAACTGGTTTCCGTCCAGCCACTGGATCGCCTCCTCCACCGCATCCTCCACCTTCTTCTTGTCATCCGCAGGCAGCTTCGAGCTTATCTTCTCATCCTTTATGGTGTTCCTCATGTTATATGCATAGTTCTCCAACGTGTTTTTAGCTTCCACTTTCTTCTTATGCTCTTCATCCTCCGCCTTGTATTTCTCGGCCTCCTGCACCATCTTCTCGATCTCCTCTTTCGACAGCCTTCCCTTGTCGTTTGTAATCGTTATCTTGTTCTTCTGTCCTGTGGTTTTGTCCTCTGCTGACACGTTCAAGAT…	YP_007676312.1	heat shock protein 70 [Micromonas pusilla virus 12T]	75.1	3.4e-247	854.4
NODE_2603_length_2250_cov_42.472669	CAGGAAATCAAGAAAAGCAATTCCATTTTATTAGATCTCCATTTCACGTTAAGAAAAATCCAAAAGCTACACAATTTTAAACAAAAGTTTCCACAAAAATGGGTCCAGCTATTGGTATCGATTTGGGAACCACCTACTCTTGTGTAGGTATCTTCCGAGACGACCGAATAGAAATTATTGCAAATGATCAGGGAAACCGAACAACACCTTCGTTCGTCGCTTTCACCGACACCGAACGATTAATTGGTGACGCCGCCAAGAACCAAGTTGCTCTTAATCCTGTAAATACTGTTTTCGATGCCAAACGTTTAATAGGAAGGAAATTTGCAGATCAGGAAGTGCAAGCCGACATGAAGCATTTTCCATTTAAGGTCATCGAGAAATCTGGCAAGCCTGTTA…	AET43623.1	heat shock protein 70 [Micromonas pusilla virus PL1]	68.5	1.2e-241	836.3
NODE_7105_length_1532_cov_14.373544	GGCGGCGTTGACGTTGAGGATACCGTTGGCGTCGACGTCGAACGAGACCTCGATCTGGGGGACACCTCGGGGCGCGGGGGGGATGCCGGAGAGCTCGAACTTGCCGAGCAAGTTGCAGTCCTTCGTCTTGGCTCGCTCTCCCTCGAAGACCTGGATAAGGACACCAGGCTGGTTGTCGGAGTAGGTGGAGAAGACCTCGGACTTCTTGGTCGGGACAGTGGTGTTTCGCTTGATGAGCGGGGTCATGATACCACCAGCGGTCTCAATACCCATGGAAAGCGGGGCGACGTCGAGGAGCAGGAGGTCCTGGGTAGCCTCGGACGTGTCACCGGTAAGGATAGCGGCCTGGACTGCGGCACCGTAAGCGACGGCCTCGTCCGGGTTGATCGACCTGTTGGG…	AET43623.1	heat shock protein 70 [Micromonas pusilla virus PL1]	76.7	7.7e-216	750
NODE_10745_length_1260_cov_3.088458	CTTTTCTAATTTATGAGATTTCAAATTAGTGTTGCCAGTATGAAGCTTGTTTGTTGAATTAAGAATGATTCCTCCTTCTGAAAATATAGGTTTATTGAACTTAATGGATTCATTTGAATACTCACCAAAAGTTCGGACAACATTTTTAGCTCTTGGGAGTGCATAATTATCTAAATTCACAGCAGGATACATTCGCGGGGTTGCCAACACCACTTCATCTGAGGATGCAAATTGTTGTGCTTTTATCGCGTCTTCGGTTTTTGCTGCCACAAGGTGGCGGGTTTCCACCACTTTGTCAGGACCCTTGGCCTTTGCATATACAGTACGCACAGAGATATTTGCCAAAGTTGAATTCTCCTCAAAATCAGTATCCCTGCTAACCACAGAAAGTTCCAAAGT…	QNN26218.1	polyprotein 2 [Fabavirus sp.]	97.2	1.1e-215	749.2
NODE_2445_length_2296_cov_337.883491	TTTAGATGTTGTAAGAAATGGAAACTGAATTTTTCAATAGAAAAACTAAATTCACTGAAACTCAAATCTCATTCTTTAGTCAAGAGAAATTTGAAGCAAGCAAGAAGCAGGGAGCGTAATACATGATTCTGTCAAGTTGGCCAAAAAGTTTTCCAATCTCTCTAATTAAAATAATAAGAAAATAAAAATAAAAATAAAAACTCTAGAGCTCGTCATGTTCTTCATCATCATCAGCTCCTGCCTCAGGGGCGGCGCCACCGGTTCTCTGATAAACAGCTGTAATAATCGGGTTGCAAACAGCCTCCACCTCTTTAAGCTTCTCGTCATACTCCTCTTTCTCAGCTGACTGATTTTCATCCAGCCACTCGAGAGCCTCCTTTGTTGCTGCATCAATCTTGT…	QOR60303.1	hypothetical protein [Bathycoccus sp. RCC716 virus 1]	61.3	4e-208	724.9
NODE_2270_length_2356_cov_179.956636	GCCTCATCCTCTCCTTCCTCCTCCAAAGCAGGCATTTCAGCATCTTCCTCACCTTCTTCCTCGTCAATGCTCAGACCCAACTTCAACATCCTGTGAATCCTCCCTCCAAATGTGTTTGGGTCCTCCAAGCTGAATCCCGATGTCAGCAGCGCTGTTTCAAACAAAAGCAGCACCAAATCCTTAACTGATTTGTCATTCTTGTCCGCCTCCGCCCTTTTCCTGAGTTCATCCATGATGGCATTATCAGGATTTATCTCCATTGTCTTCTTGCTAGACATGTAAGCCCCCATGCTACTGTCTCTGAGAGCCTGCGCCTTCATAATCCTCTCCATGTTAGCCGTCCACCCGTACTCTCCAGTCACCAGACAGCATGGTGAATCCACAATTCTATCCGACACC…	QOI90314.1	hypothetical protein HWQ62 00177 [Pyramimonas orientalis virus]	55.6	5.9e-207	721.1
NODE_2261_length_2358_cov_420.375492	ACACACTGATGACTGAATTGGGACCAACTAATCAATCAATCCACTTCTTCCATCTTGCTTTCCTCCCCACCTTGTTCCTCCAAAGAAGGCATTTCAGCATCCTCCTCTTCACCTGATTCCTCATCAATACTCAAACCCAACTTCAACATCCTGTGAATCCTCCCACCAAATGTGTTTGGATCCTCCAGGCTAAACCCAGATGTCAGCAAAGCAGTCTCAAACAGAAGCAGCACCAAATCTTTAACTGACTTATCATTCTTATCGGCTTCAGCCCTCTTCCTGAGCTCCTCCATGATGGGATTGTCAGGGTTTATCTCCATTGTCTTCTTGCTAGACATGTAAGACCCCATGCTACTGTCTCTGAGCGCCTGCGCCTTCATGATCCTCTCCATGTTTGCA…	QOI90314.1	hypothetical protein HWQ62 00177 [Pyramimonas orientalis virus]	53.2	3.1e-203	708.8
NODE_4965_length_1784_cov_1003.523086	TCGATCTTTTCTTTAACCTTCTTGTCTTCTTCAGCAAATTCCTCTGCTTCCCGAACCATACGCTCAATCTCTTCTTGGCTCAACCGACCCTTTTCGTTTGTGATGGTGATCTTTTCTGATTTTCCAGAAGCCTTGTCTTCCGCCTTCACGTTTAAGATACCATTGGCATCCACTTCGAATGTGACTTCGATTTGTGGGGTCCCCCTCGGAGCTGGAGGAATTCCGGTAAGATCAAAAGTTCCAAGAAGCCTACAATCCTTTGTCAAACTCCTTTCACCTTCATAAACCTTGATGGAGACGACGGTCTGCTGATCTTGGTAGGTGGTAAATACTTGAGATTTTTTGGTTGGGATCACAGTGTTTCTTGGGATCAATTTGGTCATCACCCCTCCAACGGTT…	AET43623.1	heat shock protein 70 [Micromonas pusilla virus PL1]	67.2	1.3e-198	693
NODE_3552_length_2019_cov_2820.815005	TCTCATCATCAACACGTTTTACAGCAACAAGGAGATCTTTCTCCGTGAGCTTATTAGCAACTCATCTGATGCTTTGGACAAGATCCGTTTTGAGAGCTTGACAGACAAGAGTAAGCTAGATGGGCAGCCAGAGCTCTTCATCCATATCATCCCTGACAAGGCTAGCAACACATTGACTATTATTGATAGTGGAGTTGGAATGACCAAGGCTGATTTGGTGAACAATTTGGGTACCATTGCAAGATCTGGCACCAAAGAGTTCATGGAAGCTATTACTGCTGGTGCTGATGTTAGCATGATTGGGCAGTTTGGTGTTGGTTTCTACTCTGCTTATTTGGTTGCTGATAAGGTTGTGGTTACAACCAAACACAATGATGACGAACAGTACATATGGGAGTC…	QOI90314.1	hypothetical protein HWQ62 00177 [Pyramimonas orientalis virus]	54	8.1e-197	687.2
NODE_2210_length_2376_cov_49.194529	AGCCTACTAACTTTTTATACTATCATTATCCACAACACCTCATTGACTTATGTACAAAAACAGTGCTCGCCAAAAAAAAAGACGTAAATAATCAGAAAATTTTTGACTGGTGATATTAAATTCGTTACACCAAACTCCACGGCTTCTACATCAGTAGATCAGCTAGTCAACTTCCTCCATCGCGCTTTCGGTCGTTGTTTCAGCAGAGTCATTCTTTTCATCAATGGCCATTGCCTCAGTTTCAGATTCATCAACATTCAGGCCCAAGGAGACAAGTTTGTGAATTCTTTCCGCGAAACCAGCTGGCTCTTCGATTGTGAAACCAGACACTAAGAGAGAGGTCTCAAATAAGAGTTGAGTGATTGACTTCACGGTCCGATCACTTTCACCATCTGCTTC…	QOI90314.1	hypothetical protein HWQ62 00177 [Pyramimonas orientalis virus]	50.4	4.8e-188	658.3
NODE_2801_length_2197_cov_376.569209	CTTATTAGCAACTCATCTGATGCTCTTGATAAAATACGCTTTGAAAGCTTGACCGACAAGAGTAAGCTAGATGCACAACCCGAGCTTTTCATCCACATCATTCCTGACAAGACCAACAACACACTGACCATCATTGACAGCGGAGTTGGAATGACCAAATCTGATTTGGTGAACAATTTGGGTACCATTGCAAGATCTGGCACCAAGGAGTTTATGGAAGCCATAGCTGCAGGTGCTGATGTTAGCATGATTGGACAATTTGGTGTTGGTTTCTACTCTGCTTATCTTGTTGCTGATAAAGTTGTGGTAACAACCAAGCACAACGATGACGAACAATACGTCTGGGAGTCTCAAGCTGGCGGGTCATTTACTGTTACCAGAGACACCTCGGGTGAATCT…	QOI90314.1	hypothetical protein HWQ62 00177 [Pyramimonas orientalis virus]	51.2	2.9e-187	655.6
NODE_671_length_3349_cov_11.939255	TAGTTGTTCTAATTGTAATATCTGGGTTTTTTATTTGAAATTTACAAATGTATTCTACTTTAGATTTTGTAATATCTTCGCCTATTAGACCAATTTTTTCTAAATGTAGAATTATTGGATGGTTTATACTTTTTGTAACGTCTCTTCCTTTTTCTAATTCATGATTCAGAAATTCTGTTAATAATTTAATACTTTCATTTTCAATAGGATTAATTCTTTTTGTTTGTTTTAAGAATTCGAGGCTTCCTTGTTTACCTCTTTTCTTAGTTATTTCTAGGGTATTATTGTATCTTATTGTTGGGAAAGTGTATATATTTTTGCTGAATGTTATGAAATTCTTGGCAAGTGTTATTGCTCCATTTTGTCCAAAAATATAATTTAATCCTAATACAAAATCTT…	AGC25937.1	hypothetical protein, partial [Piper DNA virus 1]	40.6	8e-181	634.8
NODE_4386_length_1866_cov_207.262131	CCGTCCACCCGTATTCACCTGTAACCAAACAGCAAGGGGAATCCACCACACGGTCTGAAACAATCACCTTTTCCACCCTGTCACCCAACACATCCTTCATCACTTTGCACAGACCCTCAAATTTCTCCTTCAAAGCTTCTTGTTTCTTCTTTTCATCTTCACTCACATCAAGTTTCAAACCTTCTTTAGTTGCAGAAACCAACTTCTTCCCCTCATATTCTTTCAGCTGACCGACTGCATACTCATCTATGGCATCCACCATGTACAACACCTCATATCCTTTTTTCTTCAGTTTCTCTAAGAACGGGGAGTTTTCAACAGCCTTCTTGCTCTCACCAGTGATGTAGTAAATATCGGTTTGGCCCTCTTTCATTCTGGTCACATAATCCTTCAAGCTGG…	QOI90314.1	hypothetical protein HWQ62 00177 [Pyramimonas orientalis virus]	56.2	7.1e-179	627.5
NODE_8618_length_1408_cov_4.701873	TCTGGTTCTTGAGGGTGGGAGACCAAAGACCCATCTCAGTTAAATCATACAACAAATGCTTGTTCACCACAACAAACTCACCACTTAAAACTCTGCGGCTGTAGATATTGGAAGTGTATGGCTCAAAACACTCATTATTTCCAAGAATTTGACTTGTTGAAGCAGTTGGCATTGGAGCTACGAGTAGTGAGTTTCGTACACCATTTTTGGTAATCATTGAACGGAGCATGTTCCAGTCCCACTTATCAGAAGGTGTTACCCCCCACATGTCTGGTTGCAGAACTCCCTTGCTAACAGGACACCCATTGTATGTTTCATAGGTGCCTTCTTTTTCAGCCAACTCAGATGAAGCTTTCAGAGCATGGTAGTATATTGTCTCAAATATGTCTTTGTTTAGCT…	YP_009172628.1	hypothetical protein APZ24 gp137 [Ostreococcus lucimarinus virus 2]	64.1	9.1e-179	626.7
NODE_3421_length_2049_cov_33.849696	GTACGGTATCGGTATTCGGGAAAAAAATCTCATCCCTACTGCTGTGTATCAACAATTAACAACGGTTCAACATGAAAATATACATATTTTAAAAAATACTAGTGACCCAATTGGTTGAAGGTTTGATGATTGGACTCAAACGGTTAAAATGACCAAAGCACGAGACATTAACTCGTTTAATAAAGTTGAAATATAATTCCAAACGATTGCGTTGTATAAATAGCAAACAATATGCTTGTTGAAATTAGAAATGCAAACAATAATCTCGTTTAAACCTCATGGTGATAATAGAATTCATTGCTCAACCTTTTTCAGCATTTTCTCGATGTCATCTTTGGAAACATTTCCACTCCCAGCGATTACTATACTTCTTTTATTGCCAGTAGATATCAACTCAGC…	AET43623.1	heat shock protein 70 [Micromonas pusilla virus PL1]	58.2	5.4e-172	604.7
NODE_4443_length_1857_cov_17.583520	ATGGGGGAAATTTTTTTCTTTCATTTCTAGATCTACACTTATACATAGAGTTGAGGGTAAGAAAAACTCCTCGTTACAGGCATGCTTAAGAAGCCATAGATCCGGCGGACTAATCATACATAATTTTCGTGAGTATATGCATTTTGAGGATGTTGCAATTACAATTCGTCATGACTCTCAGGTTCATCAGATCCCTCACTGCTACCGGCACCACTGGCACCAGAATATAATTTACTAGTGATAGGATAAGCGACACTTGATAATTTTTCTTTTTGTTCCTCGAAATCTTCGGCAGTTGCGTCGCGACCGTTAGACTCTAACCATGTAGTAGTTTCCTTCACTGCTTCGAGAATAGTCTCCTTGTCAGCCGCTTCAATCTTTGCTCCTAAAGCTTCATCG…	AET43623.1	heat shock protein 70 [Micromonas pusilla virus PL1]	54.5	9.5e-168	590.5
NODE_5553_length_1701_cov_946.984029	CGCTATCTTTTTTAGAGAACCGCCGTATCCTCTCAACGTTTCACCAAATTCCTTCTTCTCCGTAAACTATTTACAGATATCAACAATGGCGGACACAGAGACGTTTGCCTTTCAAGCCGAGATCAACCAGTTGCTGAGTCTCATCATCAACACGTTCTACAGCAACAAGGAGATCTTTCTCCGTGAACTCATCAGTAACTCCTCCGATGCTTTGGACAAGATCCGTTTCGAGAGCTTGACTGACAAGAGTAAGCTAGATGGACAGCCAGAGCTTTTCATTCATATTATCCCTGATAAAGCTAGTAACACATTGACCATTATTGATAGTGGAGTTGGAATGACCAAGGCTGATTTGGTGAACAATTTGGGTACCATTGCCCGGTCTGGCACCAAGGAGTT…	QOI90314.1	hypothetical protein HWQ62 00177 [Pyramimonas orientalis virus]	56.1	3.1e-165	582
NODE_4733_length_1817_cov_25.530390	TCCCTCCCAGCAATTACCATACTTCTTTTATTACCGGTAGATACCAACTCACCTGAGACATCTAGAATACCATTCGCATCTATGCTAAAGCAAACCTTCATTTTTTCTTTACCTGAGGGGGCTGGTGGAACGCCATGAAGAGTGAATTCATCAAGAAACATGTTGTCTTTCACTTTACCACACTCTCCCTGATACACATCAACAGTCAAGGATCTTTGGTTATCAACACTAGTCACATAGATGTTCTCCTTCATGGTAGGTATTGGTGTGTTCCTTGGGATTAGGACATCCATTAATTTTTCTTCTGTGATGCTGGTACCAAGGGACAAAGGAGTCACATCTAAAAGTACCAAGTCCTTCACAATTCTATTGCCATTACCACTTAAGTTTGCAGCCAAC…	AET43623.1	heat shock protein 70 [Micromonas pusilla virus PL1]	58.3	5.9e-162	571.2
NODE_10571_length_1271_cov_7.669449	GTCAATTCAGTACAGGAAACCGCAAGGTTACAAACTGAATCTATTCCTTTACAAACGGCTAAAGGTAAAGAAACATCAAGTCCGTTGATCCCTGATGCTTTGGGAAAAAGCATGAAAAGGTCAAATGATGAACCACAATCATCATCTAGTCCAGCAGCAAACGGCCCTGGTAAAGACTCAACAAATCCGTTGATGGCTGACAGTTTGCCAAAAACTAAACAGGTCTCTCTCAGACCAAGTTATTCTCAAATCATGAAGGAGCCAATAAAATCTAATTCTAGATTTTATGTAATCTGCGATGGAGAACACAGAGGCATTTATGAAGACTGGTCAATAGTCTCCAGATATGTCACAGTAACGTCTAGTCCGTTCAAGAAATTTGGGTCCTTATTACAAGCC…	AGQ49470.1	inclusion body protein [Dahlia mosaic virus]	78.9	4.5e-153	541.2
NODE_1852_length_2509_cov_73.108785	TGAGATTGTTGCTTTCTGATAAACTTTTCTGGGCACTGCTTCCTGCGTCATCACGAGCCTTGTTCAGCACCTGATTGACTCTGTTTTCGAATGACTCCATCATTGTCCGACCAGGTTCTGCTTCCAACTGTTTATCTTGAGCGACCCTAATAAGTTCTTTCACCTCATTCTTGGCTTTGGAAATGGTTTCATTGATTGTTTCCATGGTGGATGCATCAGCAATTGTGTCTCCAATACCAATGCTGAACCCTTGTTGCAAAAGCCAGTAGTTAACAAGCCACTGGGTATGTCCAAGAAACTTACGAGCAGCATCTGGACCAACCTCCTCCCAGATGACATGTATAAGACTTCCTGTAGATGCTCCAAGGGTTTTTTTACAAAGAGTGCCTGTGATAACTT…	AUF82600.1	DNA-directed RNA polymerase II subunit Rpb1 [Tetraselmis virus 1]	41.6	1.9e-150	533.5
NODE_11561_length_1210_cov_7.748461	GGTCGCCTTCCCAGATAAGATGCCTGCCTGTACAGCTGCACCATAAGCAACAGCTTCATCCGGGTTAATTGATTTCTCGAGTTTTTTTCCATCAAAGAAGTCGCTTAGAAGCTTCTGAATACGAGGGATACGCGTCGAACCACCAACAAGAACTATCTCGTCGACCTTGGATTTGTCAAGATTGGCGTCCTTAAGGACTTGGTTAACTGGATCGATTGTTCCATTGAAAGCCTTCGAATTTAAATCTTCAAATCGAGCACGCGTTATCTGAGCATTAAAATCTATTCCCTCAAAGAGAGAATCTATTTCAACAGTTGTTTGAGCACCGTTTGAAAGGGTCCTCTTCGCACGTTCGCAGGCAGTACGGAGACGCCGTAAAGCTCGAGGGTCAGAAGATAA…	AET43623.1	heat shock protein 70 [Micromonas pusilla virus PL1]	70.4	4.5e-150	531.2
NODE_5078_length_1770_cov_33.430760	CTTCATTTTCTTTTTCACGTTGTAAATGTATTCCTCCAACACATTGCGTGCACACATTATCTTTTTGTACTCTTGATCATCTAGTTTATTCCTTTCTGCATCGTGCACCATCCTCTCAATCTCTTCCTCTGAACGCTTCACTTTGTCGTTGTCAATCAAGATCTTCCTTTTTAGGCCAGTGGTGAATTCCTTTATCCAACAATTGAAAATACCATCAGCATCAACACTAAAGACCACTCTCACTTTTGATTTACCCTTTGGAGCAGGTGAAACTGCCACTTCAAATTTCCCTAGCCAATTATTATCTTTAGCTCTACTTCTATCACCCTGGTAGACATTGAAAGATATGCTGTTTTGGCTATCCCTAGTTGTAAAATAAATATTTTCCTTCTCCGCTGG…	AET43623.1	heat shock protein 70 [Micromonas pusilla virus PL1]	48.8	1.5e-149	530
NODE_8510_length_1415_cov_7.135618	TTTTTCATGGTCTAATTCATTCTTTGAGAAAACCTACATATCATTGATGTAAATAGCAATAAATTCTTCAGTTCCACTGAAGCATTTATCCATCTTTCTTTGAAATACTGCTGGTGCATTCTTGAGTCCAAATGGCATGACTAGCCATTCGTAGAGCCCTCCTGGTGCAAGAAAAGAAGTCCAAGGGATAGATTCTTCTGCCATGGCAACTTGAAAGAACCCTGATTTTAGATCAAACTTGGAGAATACTTTAGCATTCCCTATTCTTTTTAGAATTGTGTTGATTCCCGGGAGAGTATTGATCCTTGTAGGTATTATCATTGAGAGTTTTATAGTTAAACACCATTCTTTCTTTGCCTTTTGTCTCTTTCCATGTTACTGGGTCAACTGTTGTTCCAG…	YP_009121747.1	ORF3 [Yacon necrotic mottle virus]	73.9	1.5e-149	529.6
NODE_22965_length_794_cov_4.134535	GTGGTCTTAGGGTCGGGAACAGCGTGCGAACAACACTAGAGAAAAACACACGCAGCGGACGAGTTAACGACGCAAACCACTTCGAAATACTCGAAGCATTCCACATATCGTACATTTTCCCTAGATGTTCATACTTCATTTTTGTGTGAAGAAGAATGGCGAAACCGACATAATGATAATCATTGATATCTACCCGTTCACCAGATTGCATAGACATACCATTGATAACAATGGTGGATGATTTAGCGGATAGAACGCCTAAGATAACCTTAAATTGTTCCATCCACGCCTTCTTATCGTTGTAACATCTCATAGCAATCTCTTCAGTCTCACGCAATGTTGACGTTAAAATACGCACTGTTTTCCACTCAACCAAATCCTGCGACGTGGGAATCTTCA…	AYD72573.1	1a protein [Cucumber mosaic virus]	94.8	6.1e-148	523.5
NODE_843_length_3163_cov_79.628155	TATCAGAAAACACTGCTCCGCGAGAAATGGATGACCTTTTGAAGGATTTTGATGTTCCGGCGAAGCATCCGTCGGAGGCGGCTTTGAAGAAGTGGCGTGACGCCGTCTCCCTCGTCAGAAACCGTCGCCGTCGCTTCCGTTATGCTGCCGACCTCGATAAGCGATCTATTCACAATAACCGACTTACCAAAATCAAGGAAGATCTTCGTGTTACTTTTATTGCCATGAGGGCAGCGTTGCGATTTATGGACGCTGCAGCTCTCAACCGAAGCAATCGTGAACATCACCAACCGAGAGATGTAAACGTTTCAGAATTCAGCAAAAATCCAGATAAACTTGCATCCATGGTTCGTAACTATGACATGAAGACCTTGCAGGCCCTTAACGGGGCTGATGGAA…	AGE54749.1	calcium-transporting ATPase, plasma membrane-type [Paramecium bursaria Chlorella virus KS1B]	38.2	2.4e-147	523.5
NODE_1510_length_2672_cov_172.860716	GGGCTGTAACTAGGTGATGTGGGAGAGTAACTGGGAGAGGTGGGGGAGTAGCTAGGTGAGGTGGGGGAGTAGCTAGGAGAGGTAGGGGAGTAAGTGGGACTGGTTGGACTATAGCCAGGGGAACTTGGACTGTATGTTGGTGAAGTGGGACTATAGCCAGGTGATGTAGGACTATAGCCAGGTGAAGTAGGGCTATAACCAGGTGAGGTAGGGCTATAGCCAGGAGACGAAGGGCTGTAACCTGGAGAAGAAGGACTGTATCCAGGTGATGAAGCCGGAGAAAATCCCATCCCGCCAACATAAGGCGAAAACTGTGCATCATTAAACGGTGACAATCTTAGATTCGGGCTCAGAAGATAATTAGTAGGCGACATCATTCCATCATGATAAGGAGTGATT…	QOI90401.1	DNA-directed RNA polymerase subunit 1 [Pyramimonas orientalis virus]	38.6	4.6e-147	522.3
NODE_629_length_3414_cov_44.801556	CCAAACTCCGATCCCGGTCAACTCTCCGCCGGCAATGGTGGAACGTTATCTAAGTGAGGAGTTTACTGTTCCGCACAAGTATCCTTCGGAGGACGCCCTCCGGAACTGGCGCAAAGCCGTCACGCTCGTCAAAAACCACCGGCGAAGATTCCGGCATGTCGCCGACCTCAATGGGAGATCGATTCATAAGGACAGATTCTCCAAAATCAAGGAAAGTCTTCGGGTTACTTTCCTAGCTATGAGAGCAGCAATGCGGTTTATTGATGCTGCTCATTCTGGAAACCACCCTCCAGAAGATGCAAAAGTTGCCGACTTTCACAATAATCCAGATAAACTTGCATCCATGGTTCAACACTATCATGTGAAAACCTTAAAGTCCCTTGGTGGAGTAAATGGAGT…	YP_009325865.1	Calcium-transporting ATPase [Only Syngen Nebraska virus 5]	37.2	1.4e-145	517.7
NODE_1898_length_2489_cov_85.880795	CTCAAATAGGTAATGTTGAGAATTGATATCACAAAATATTTAGGACAAACACCATACCACTACACCAAACAGGTAATATTGAGAATTGATTTTATGACGCTGGCATCATCAAAGGATCGGTTCATTTGAGACTTGTAAAAATCAAGTTTTGAAGATAAATTGGTTCATACATCATACATGTCATAAATAAAGGAATAACCCAAACCATGACAAAAACAATAAAATCTCATTCAAACTTTTGGCTCAAAAATGTATCTTGGCAAATAACAGCCAATAACAACAAAACAAATTGTTAATTATTTCTACTTCTCATGGTAGTTTTAGATACATAACTGTTGCAGTCATGGAAGAATAGAGCAAAAATGGAAGACAAAAACTACCCTACTTCTTTACCTCCTC…	QOI90398.1	movement protein Hsp70h [Pyramimonas orientalis virus]	47.3	1.8e-145	516.9
NODE_2246_length_2362_cov_432.630406	GTTGGTGATTAACGCCTAAGCACAATTAACAAACAAAGGCTGGTGTAATTTGGAATATTGAACAACACAAAAAGCATAATCCCAACAAAAAAATCATTTTAAACGTATTATGTAAATAAAAATCATTAATGATATGCTCACTCTCACCATCTACCTTCTTCCAAGGGATCTGCTCTCTCAAAACCCTACCTACTATTACCACCATCCCTATGCCTTTTTCATACATCATTTCCAAAAATATCACCTATTTCAATCACTTGCTGTCGGTAAAATCTGCATCGATCACGTCGCCTTCTGGCCCCTTGTCTGATGATGATGATGAAGCAGACGGTTCAGCACCAGGCGGTGTTGGTGCACCGGGCTGGTTGTAGAGGGACTGACCCAGCTGCATCACCTCTT…	QOR60303.1	hypothetical protein [Bathycoccus sp. RCC716 virus 1]	46.7	5e-145	515.4
NODE_3018_length_2143_cov_6.282609	ACGACTCGAGTTATATAAAGGAGCAAGAGATGAGATCGATGCTGTTGCTTGGGTGCGGTCATAGTCATATTCTGTAAGTTCTGTTATTTATTTGACTCTTTGTGTTGAACATATGCGTTGTTTCTTATCGAGAAAAAATGGGAATATGTTGTGTACATTTGTAACGCTTTCTCGATATGTATATGTGTTTGTGTATTTATCTGTTACTCTGAATGTTACATGTTAGTTATTGTTAGGAAAAACATTTTAAGCAAAAGATGGGGATATATGATGTCCATATCCCTATCCTATTCAACACATGGCTTCACAAACTAATCGTTGCTATGGGTTGGGATGACTATGAAGATGATCCCCCGAAGGATGGTTTAAAGGATGGAAAAGTCATAATTAAAGAGGAAG…	YP_009121747.1	ORF3 [Yacon necrotic mottle virus]	77	5.9e-145	515
NODE_2657_length_2234_cov_35.206386	CACGGTCAAAACAGGGTACACATTTACAGATTAACATACATACATCTATCGAATCACTTGCTATCGCTAAAATCTGCATCAATGACTTCACCATCTCCATCATCACTACCACCAGAAGCCTTACCAGTTTCACCACCACCACCACCAGCAGCCTGGCTGTAAATAGACTGACCCAACTGCATCATTTCTTGGTTCAACGCAGCCATGGCATCCTTCATGTTCTGAGTGGACCCACCAGAAATGGCATCTTTAAGCTCTTTCAACTTCCCCTCCACCTTCTCTTTAACCTCACTTGGTACCTTCTCTCCCACTTCTTTAAGCTGCTTTTCACATTGGTATACAGCTGACTCTGCCTGGTTCTTTGTATCAATGGCCTCCCTCTTCTCCTTATCCTCCTTT…	QOR60303.1	hypothetical protein [Bathycoccus sp. RCC716 virus 1]	48.5	1e-144	514.2
NODE_1359_length_2762_cov_691.486054	CAAAACCAAATCTCGCATTTCCTATAATATTCAGATCGCAATGAGGAAGTGGACTCTTCCTTCAGTTTTGTTCCTGCTATGTCTTCTCTTTCTTCTTCCAGATCACGGTCGAAAGTTGCACGCCAACGCAGAGGCTGATTCAGAAGAATTGGTGGATCCACCAAAGGTTGAAGAGAAGCTTGGTGCTGTTCCACATGGTTTATCCACTGATTCTGATGTTGCCAAGAGGGAAGCTGAATCGATGACCAGGAAAAATCTTCGCAGCAATGCTGAGAAGTTTGAGTTCCAGGCTGAAGTATCTCGGCTTATGGACATCCTTATTAACTCTCTTTACAGCAACAAGGACATTTTCTTGAGGGAATTAATCTCCAATGCATCTGATGCTTTGGACAAAATTAG…	QOI90314.1	hypothetical protein HWQ62 00177 [Pyramimonas orientalis virus]	41.4	1.7e-144	513.8
NODE_2462_length_2290_cov_291.728913	TTCCCCAAATCTTATTTAGGGTTTCACAAACCTCCAATTCTCTCTAATGGCTTCTTCAACTGCTCAGATTCACGCTCTCGGAGCCACATCCTTTACTTCAAATCAAAATTCACCTAAAACAGTCTTCTTCGGCAAAGGATTAACCAAATCCGTATCCTTCTCGCACCAGAAATCGTTCGTGAAGCTGAAGAACAATAAAAGAAATGCTCCGGTTAGAGTTGTGGCTGAGAAGGTCGTCGGAATTGATTTAGGAACGACGAACTCTGCCGTTGGTGCGATGGAAGGAGGAAAGCCGGTTATTGTGACGAACGCTGAAGGACAGCGGACGACGCCGTCCGTGGTGGCGTATACGAAGAGCGGGGATAGGTTAGTAGGTCAGATTGCGAAGAGACAGGCGGT…	AET43623.1	heat shock protein 70 [Micromonas pusilla virus PL1]	47.8	2.4e-144	513.1
NODE_2802_length_2197_cov_277.273070	GTGATTTCCAATTACTCCCCGTCCATCCCCTATTTATCTTCTTCTTTCCACAAATACATTTCCACTTTACTCCGTCGTCTCGTCTTCCCCAATATTATAGGGTTTAAGCCGCCGCCGCCGGCAATTCAATGGCTTCTTCAACAGTTCACATCCATCCTATCGGAGTCACCTCCACCACCAAATCCCCCAAAACAGTGTTATTCGGTCAAGGTTTAAGGAACTCCGTCTCCTTCTCACAACAGATATCATCTATAAAGCTCAAAAAGACCAGCAGACCTCGCGGCAATGGCGCTCTCAGAGTTGTCGCCGAGAAGGTCGTCGGAATCGACCTCGGAACCACCAATTCCGCCGTCGGTGCAATGGAAGGCGGGAAGCCTATTATTGTGACGAACGCGGAGG…	QOR60303.1	hypothetical protein [Bathycoccus sp. RCC716 virus 1]	46.3	3e-144	512.7
NODE_4854_length_1798_cov_77.343188	ATCCACATTAAGTTATAAGTTTTATTAAATAAAATAATAATTTTCACATTTAACCGCGCCATGTGCTTCTTCTTCGGGGTACCATAATGCATAGTTCTGTAACAAGATACTGTAATGTACCTTACAGTTGAGTCCTTGCCAATGGCTATCAAGGTTTCTGTATCTTCTAAATTATGCTGCCAGAAGGAATCAATGCGTCTTTGATAACCGTCACAATCCCGCTTTTTATGAAGTATCCTTCTGTTTCTCTTGCTGCTTCTTGAATGTTATCACTGTTTATAATCTTCACGTTATCTCCGATGCGTGCATTCTTGTCAATGATTGCTCTTTTGATATGAGTGTTCTTTCCAATACCAATTGGAACACTACCTTTTGCAGCAAGAAGCCTTCTGTCAGCAT…	QOR60244.1	hypothetical protein [Bathycoccus sp. RCC716 virus 1]	60.2	1.2e-143	510.4
NODE_1858_length_2507_cov_851.754314	ATGTGAAACTCAAATCTTGAAAAAAGCATAAAAAAATCAAAGTGTAGATAACACATGATGCTTATTAGAACACGTAGACCAATCCAATCCATCACTCAAAACCTATGGCTTCCATTGCTGCATGAAACCTCTCCATCCTTCACATAATAATCCCCATTTCAATTCAATTTCAATTCAATTGCATCTTTTCCCCATTATTTATACACTTGATTAATCGAATTTCACCAAAACCCTCATCAATGGCGTCCAATTTCTTTGGCTCAAATGTCCTACTTTCAACCCCAACCCCCAAAACCCACAAACCCTCACGAACCAGGTTCGTAATCCCCCAATCAATTCTAAACAAAAACCCCAATTCCACTTTCCAATCCAAGGCCACTTTAGCCGCCCTCTTATTAT…	AET84470.1	cell division protein [Ostreococcus lucimarinus virus OlV4]	46.9	1.9e-142	506.9
NODE_2243_length_2363_cov_5.951092	AAAAAATTTAGATTCGCATCTGCTTTACATCTTCAACCCATCAAAATCTCTTCTCTGTGAAAGTAGCACATATAGCTACAATCACTAGCATGTCTTCACAGGAGAACATGAATAGCCAGAAGACCCTGGACGAGCTGATGGCCAAGCTCACAGTTTCCCAGGAACAAACTGATGTAAGTGCCGCGACAAACGATCTGGCCGTTTTTGCAAACTCACATTTCGATGGCCACGACACACACACTAGGATTGTTGAAGTTCTTAAAAAGCAACTTGGGAACAAGAAAGATGCGAAAGTACGAGAGCGTTCCTTGAATGCAATTCAGGCTATGGCAGATCATAGTAAAATTACTGCCTCCTTGGAGCCATACTTGGTAGTTTTGCTACCTCTAGCACTTGCAG…	YP_009701987.1	elongation factor 3 [Paramecium bursaria Chlorella virus CVA-1]	46	6.9e-139	495
NODE_26122_length_722_cov_2.576271	CGTCTGACGACTTACAGAAGATATTATTCAGCCCCGATGCCATCAAGAAGATGGCTACTGAGTGTGACCTAGGTCGACATCACTGGATGCGCGCGGATAACGCCATCTCTGTCAGACCTCTCGTTCCCCAAGTAACCAGTAACAATTTATTGTCTTTCTTTAAATCTGGGTATGATGCCGGTGAATTGCGCTCTAAAGGCTATATGAGCGTTCCTCAAGTGCTGTGTGCCGTTACCAGGACGGTTTCTACGGATGCTGAGGGTTCTTTGAAAATTTATTTGGCTGACCTAGGTGACAAAGAATTATCCCCAATTGATGGGCAGTGTGTTACTTTACATAATCATGATCTTCCTGCTTTGATATCTTTCCAACCTACCTACGATTGCCCCATGGAATTAG…	AXO65919.1	movement protein [Cucumber mosaic virus]	100	2.3e-138	491.5
NODE_1549_length_2654_cov_120.022084	AAAAAAACGAGTATCTCCAGAACCTTCCCTAAACGCCTATATTTCGTCAAACCCTACCAAAACCCTTTGCGCAGTCCCTGATAACCGTTCCGCCACCACTCTCCCTCCTTCGTCTCTGTTAGATTCATCCACACAAACATGCACAGGCTATCAAGGCGTTCTGTCAACTCTCTCCTCCGCTATGGCGCCCATCGCCGCCGTGACGCCATCGCTGCTGCGGCTTCCGTCGCTTCTCCCAATTTTAACGATTCGGGTGTAGAGAGGGATGCAAGTGGGAGATGGTATTCAGTTTTAACCACTGCTTCCACAAAGCCTTTGAAATTGGTGAACATGACTCCTTTTGGGAAGCGGTTTGAGTCAACTGCTTCTGACTTTCAGGCAACTGATGCACCTGTGGAG…	QOI90314.1	hypothetical protein HWQ62 00177 [Pyramimonas orientalis virus]	39.5	1.8e-135	483.8
NODE_1198_length_2852_cov_741.656351	GACCCATAGTGAAAGGTTTTTCGATTGAACCCAACTAGAGAATTTGACCAAACCACATGGACCCAAACGGAACTTAACTCTTTCAAAAATAAAAAGAAACTAATTTGCAAAGCCATATAAATAAAACACAAAATGTCAATTTAAATATGAAGATCCATAACCATAACAAATCATAAAATTCTCAATCCAAAACCCCCCCTCCTCCCGATTCGATCTCTAACTTGCGTTTTCTAAGAATATAAACCCGATCATGTACTCCATGGGTCGGCTTCTGTCCTAACTTCAGATGGCTCCACAACTTCTGTCTCAGCAGTGGATTCAGATGTCGGGTCTGAATTCGGTTCAGATGAATCAGCGGCGTCGGCTGCTTCACTTTCCTCAACTCTTCCCCATTTCCCA…	QOI90314.1	hypothetical protein HWQ62 00177 [Pyramimonas orientalis virus]	38	1.9e-135	483.8
NODE_669_length_3350_cov_401.176686	ACTAAACTTCTCCTACTTCCTTATTTCCCCACAACCATAACTACAGAAGAAGCATAACACCACCATTGGTAATATCTTGATAATAGCAAATAACCACATAGATTAATAAAATAATGTACCTTATAACTGGAATCAAAAATAGAGTTTTACAAAATAAAGCATTCAAAATAAATAGAGAAATGAAGCACATAACTGTCCTAACATATACTGAACACAAATAAGAAATCAAGACAAGCTGCACATACACATGAGTCCAAAGTCCCCTGAAAAACTAAAATGAATTCTGGTATGCCTTATCCCAGAATTTAGTTTCCTTTTTCGTTAAGTTTTCTGGTTAGATGAATATAATGCCGAATTGCGGATCAGAGAGATTCTCTTCAAGATCTAACAGCTTTCAAA…	YP_009665578.1	calcium-transporting ATPase, plasma membrane-type [Paramecium bursaria Chlorella virus NYs1]	37.1	1.5e-134	481.1
NODE_594_length_3471_cov_34.334903	AATCAATAGGCGATTATTCTTCCACAAGAATTTCTGCGAAGGTTCCCTCTGTCCTACTTTACCTTTGTCACTGAGTTTAAATATACTCTAATGGTTGGAAAATCAAACCGATCAAAACTGGTATGATGCTGCACGACACCACCACCAACACCACCCCCCTTACCAAGGCCAAGAAAAGATGGCGTTGTGCATATTTCACCATTTATTTCGCAAACACCATGGCCAAAAACGTCATCTCTAACTCTAAGGTACCCGTTTCAGAATTCCCCACTTATTCCGTTATCGAAATCATCCCAGAAACTGTTGTTGTTCCTAAGGTTGGTATCAACAACAAAGATCTGGGTGTTCTGGATCCGTATTTATTAATCAAAAAGACAAACATGTTTGATTCCAATACCT…	AGE49901.1	calcium-transporting ATPase, plasma membrane-type [Paramecium bursaria Chlorella virus Can18-4]	35	4.9e-133	476.1
NODE_1462_length_2697_cov_33.641768	AGCCATAAGTGACTATAAACAATCACTTCAATTTCAAAACTTAAACGAGGAGAAGCAGAACATACATTTGGAGGTCGTTAGAGGTGGAAGAAGGGTGGAAATTTCAATATTTGATATCGTTGTGGGAGATGTCATACCTCTAAAAATTGGAGATCAGATTCCAGCTGACGGGGTTTTAATTTCTGGTCATTCCCTTGCTATTGATGAATCTAGTATGACTGGGGAGAGTAAAATTGTTACCAAAGATCACAAATCGCCATTCTTAATGTCTGGATGCAAGGTGGCTGATGGATATGGTACAATGCTGGCAACTAGTGTTGGAATAAATACAGAATGGGGATTGCTTATGGCTAGCATATCAGAAGATAACGGCGAGGAAACACCATTACAGGTGCGTTT…	AGE49901.1	calcium-transporting ATPase, plasma membrane-type [Paramecium bursaria Chlorella virus Can18-4]	38.9	1.4e-132	474.2
NODE_6833_length_1559_cov_240.641992	ATATTATACTCCACACATACACACTCCACATCCACACATCAGATCAGATTTCCTTCCCCATCTCCTCCCTATATTCACAATTCATCATCACTTTCCTTTAATTCCATTCCAAATCTACAATTCCATTAATGTCCACTCCCATGATGATGATTCAGTCAGCCGGAGCCAATCTCTCCGCCTCTTCCACTTCTTCTCAGATCTTCGGCCGGCGTATTCTTTTAAAGAACACCAACGCCGCCATTATTCACCGGAAAACACCCAATTTCAACGTCGCTGACGGAGGAGGAAGAAGAAGACAGACTCCAAATGTTGTCTGTCCCAAAGCTGTTTCTGATTCTAGCTATTCCCAAACCTGTCTTGATCCCGATGCCAGCAACAGTGTTCTTGGAATCATTCTTG…	QOR60244.1	hypothetical protein [Bathycoccus sp. RCC716 virus 1]	60.8	1.9e-132	473
NODE_1521_length_2667_cov_182.655359	AATCCCAGAACCTCTACTTCCTTTCATTTTCAACTTTTTCTATTATTGACTTTTCATGTTTTCATTTCCTCTTCTACAAGCAAGAAAGAGAGTACTAAATTTGACTTTTCAATGTCTTCAAAAAAAATGTCTATAAATACTAAATAAGAACATCTTCCAGAGTCTCACACACCAATCGCCCTGCTTCGTAACAACTTGTGCTTTTCCGTTAACGTAAACCATATCAACTACTCCACGGGTCGGTTTCAGTCCTCACTTCTGACGGCTCCACGACTTCCGTCTCAGGGGCTTCAGATGTCGAGTCTGAATTTGATTCAGCAGCGGTTTCACTTTCCTCAACTCTTCCCCACTTTCCTCCGAGAGCAACCGCCATCATTTCATAAATCTTGCCGCCCAGTT…	QOI90314.1	hypothetical protein HWQ62 00177 [Pyramimonas orientalis virus]	38.2	4.2e-132	472.6
NODE_857_length_3152_cov_28.516726	CACCTACTTAATTTCACTATTTCTTTGCAATTTCTTTATCTTCGATTTCTCATGCTATATATACACACGTTAATTAATGGTTTTTCAATAAGAAGCAACAAGAAATAAGAATTAGTTATTAATGGAAAATTGTTTGGACGAGAAGTTCGGCGAAGTGAAGGCGAAGCATTCGTCGTCCGAGGCGTTGCAGAAATGGAGAGACGCGTGTGGTTTTGTAAAGAACCCGAAACGACGGTTTCGTTTCACCGCCAACATCCCAAAACGCAACGAGGCCGCTGCTATGCGCAGTAAAAATAAGAAGTTGAGGATCGCGGTCTTGGTGTCAAAAGCAGCATTTCGTCTTGGAGCCAGAGCCAGCAGCCACGCGGTACCTGAGGAGTTCAAGGCGAATGGTTTTGG…	AGE52914.1	calcium-transporting ATPase, plasma membrane-type [Paramecium bursaria Chlorella virus CZ-2]	35.9	8.4e-132	471.9
NODE_314_length_4002_cov_52.108679	CAGTTAAAATGATGTCATATTCATATGCACCTCCCATCAGGATGAGGACCTTTTCAGGGTTACGTGGGTCCAATGCTTTAGATAATATTATGAAAACGGGCCAAGATTTCCATTCTAAAGTGTCTTTAGCAACATCTGTTAGATCAAGAAGGGCTACACGGATTGTACCAAAAGCTATGTTTGAGCGGTTTACAGAGAAGGCTATAAAAGTAATTATGCTTGCACAAGAGGAAGCACGTCGTTTAGGTCACAATTTTGTTGGCACTGAGCAAATATTATTAGGGCTTATTGGTGAGGGAACTGGAATTGCGGCTAAGGTTTTAAAGTCAATGGGGATTAGTTTGAAGGATGCACGTGTGGAAGTTGAGAAAATTATTGGTAGGGGTAGTGGATTTGTTG…	QOI90522.1	hypothetical protein HWQ62 00387 [Pyramimonas orientalis virus]	42	1.1e-131	471.9
NODE_14497_length_1070_cov_8.380140	TAGGGGAAGATTTTTACAAAAGACTAAACTAGCCTTGTTAATTCGTCATGCATGACGTTTTTAGTCGACAAACCCATGTTGGGTTTAATTCTCTTTTGTCTTCATTTATAAAGTGGATTTCTTTATAAGTGGTAGGACCTTTTTCTTCAGTGGAAGATGCTTTGCAGTATTCGCATTCATGATCTTCAATAATGCGTTGTAGCTTTTCACAAAGTTTTTCTTTTGTGGTAGGGCCTGCTTCTACTTTATTGAAAAGTATCTGCTGCTCCATTCTTGATAGAACTTCTTTTTCGTGTTTTGGTAAAAGAGTTCCACTATGACTGGTAATAATACAGTTGGTACTACAATAATTTACTTTTGTAAAGCTGCCAATTGTTATTTTTTGCAAATTATTTAGGA…	AGT41979.1	inclusion body protein [Dahlia mosaic virus]	77.6	1.1e-131	469.9
NODE_681_length_3334_cov_580.586937	CTGAACCGGATGGAGTTGCGTGTACAAATAATCAAGGCGTGTTAGTTTAAAGAAGATAATAATAATAATAATAATAGACTCTCCGCCTGTTATCATCCACATCTCGTCGTCGACCCGGCTACCGGAATATTCGCTTCCGAACAGAACACGCATTCCTTCTATCTTGCTCCGGCGAGTTAGTGCAAAATTCGTTGTTTGCAATCATGGCGGGGGCTTTGGTGCAATCTACCAGCTTTCCTTCTGCAGTTTCAAGTGAGAGCAAGGTCCGTTCTAAGCGATCTGGTAATACAAAAAGAGCAGTCAAGATGATGTATAGCTTACAAGCTCCTCCAGTGAGGGTGAGGACCTTTTCTGGTTTGCGGGGAGTCAATGCTTTAGACAACATGGTAAATAGAGGCC…	QOI90522.1	hypothetical protein HWQ62 00387 [Pyramimonas orientalis virus]	41.6	1.5e-131	471.1
NODE_5907_length_1660_cov_93.401386	CACCCACTCACCGATCTCTTTCTTTTGCAAAACCCTAAAACCCTAAAACCAACACAAGATTTAGTCTCCACCGCCATCGATCCATGGCGACCGCCGCGTTGCTCAGATCTCTTCGCCGACGAGACATCTCATCTGCGTCTCTATCCGCCTTCAAATCCTTAAGTGGAGCCAAACCATCGACTGTGTCACATTTGAGTCACAAATTAGGTGTAATTGCTAGGCCTTTCAGTTCAAGACCTCTTGGAAATGAAGTTATTGGGATTGATTTGGGTACCACAAACTCATGTGTTGCAGTCATGGAGGGAAAGACTGCAAAAGTTATTGAGAATGCTGAAGGAGCACGCACCACTCCATCAGTTGTGGCCTTTAACCAGAAAGGAGAGTTAATTGTGGGCACTC…	AET43623.1	heat shock protein 70 [Micromonas pusilla virus PL1]	53.9	1.7e-131	469.9
NODE_512_length_3604_cov_496.295950	TGTAAATCTGAATCGTCATTTGGTGTCTTTGTATGTTGTGTTTTACATATATCTCTTGTTAATTGGATAGTTAAATCATTGACTCTTTCGAACAAAACTAAAAGCAAAAAATCAATATCAAGTCACAAGCAACCTCAAGTTGATACAAGCTTAGGATCAGCTATTACGAGCTCGAGCTCAAGCAGTCAAGCCCCAGTCAATACTGGCTCGAGTATTTAACAACCCTAGTTTTGACCAACAGTTTTATAAAGTGATATGATTAAATTAGATTCTACCATCAGGAGATAAAACATTCCATAAAACGTGCTAAACTAAAACAAACCATAACAGACATACATTCTAGAAGGATCTTTTATTATGGAATAAGAAAAAATCTGCAACAACTATTGACCCTGTGAC…	QOI90522.1	hypothetical protein HWQ62 00387 [Pyramimonas orientalis virus]	41.6	2.8e-131	470.3
NODE_1122_length_2924_cov_48.090845	GGTTTTCGGTTTTCCTTGGGTACATGAAGGTGCACGATATCATCCGATAGACTGACGGCTATATCACAACCTGTATCATCTCTTCCTCAAAACCTCCTCAAAACCCTATTCCCCCTTCATATCGAGCTCCGATACTCCGGCATGGCTGGGTCATTAATTCATGCTGCTTGTTTTGCTTCGGTCGACAATGAAAGAAAGCTTTGTACAAATGGGACCGGGAAGGCGAAAAGAATTGTTAAAATGATGTCATGTTCATATGCACCTCCCATGAGGATGAGGGGCTTTTCAGGGTTGCGTGGGTTTAATGCTTTAGATAACATTAATATGAAGACGGGCCAAGATTTCCATTCTAGGGTTTCTTTGGCAACATCTGTTCGGTCAAAACGGGCTACGCGGATT…	QOI90522.1	hypothetical protein HWQ62 00387 [Pyramimonas orientalis virus]	41.7	6.6e-131	468.8
NODE_28466_length_680_cov_4.088962	TTAAGTTCTTCTTCTTAACGGGAGTGCGACGAATCACCTGGAACTCAGATATACAAAACGTATTGACCAAGTCACATTGTTGACGGTCAGAATAATAAAGCTCCTTATAGGCGTTAAAATTAGCGGTGTACTTCTTAAACGCGCCCAAGACTTGGGCGGCTTCGTTTCCGGACTTCTTGTATTTCAACTCGAAGAAAATGGACAATTGATCAATACAAGACTGCGACATCCTGTCCATAAACTTCAGCCTGTCAACAAAACTCATAAAATGAGCGAACAAGAAATCGTTGTTGTCCGAATACGGTATCTTCTTGGTACCTAACCGCTGGATTTCACGTAGTGGGTCGGGGACTGAAAACGTATTACCAAACTCATCAGAGAGTAGAAACTTCGAACAGA…	BBL52668.1	2a protein [Cucumber mosaic virus]	100	2.2e-130	464.9
NODE_29209_length_668_cov_1.421849	AAAAATCTGATGATGAGCTCCTTGTCGCTTTTGAGACGATGGTCAAACCCATGCGTGTCGGACAACTGTGGTGCCCTGCGTTTAATAAATGTTCTTTTATTTCCAGCATTGCTATGGCCAGAGCTTTGCTGTTGGCACCTAGAACATCCCACCGAACCATGAAGTGTTTTGAAGACCTGGTCGCGGCTATTTACACTAAATCTGATTTCTATTACGACGATGAGTGTGAAGCTGACGACGTTCAGACGGATGTCTCGTCTCGCGACGTACCCGGTTATTCTTTCGAACCGTGGTCCCGAACGTCTGGATTTGAACCACCGCCTATCTGTGAGGCGTGTGACATGATCATGTACCAGTGCCCGTGTTTTGATTTCAATGCTTTAAAGAAATCGTGCGCTG…	BAW81735.1	2a protein [Cucumber mosaic virus]	97.3	1.2e-128	459.1
NODE_13979_length_1090_cov_4.987217	ACAGGACTTTAAAGTTAGCATCCGCGGAGGAGGAAGCGGAGCGGGAACCACGACGCGGACGACGTCGACGGTTACGACCGGCACTGGCTGATTCAGATTTGTCCATGACTCGACTCAAATATCTACAACACAAAAGAGAAAACACAACACGAACTCTCTAAAGATTCAGTAGACGAAACGCAATCTCGTGGAGAAGCATCCATGAAAAAGTAAGGGACCCAACAGGGAGCAAGAGGAATTGAACCTCGAAACTATGATGTGGACTTACTAAAACCAGATGTGTTCCCTTCTCAACACGACGTCGCGTCACAGTTGTCTACTGTATCAACCCACACAGGACACTATAGATATAGTAATATGTACAGACTCACATATACCTATATACTAATACGCAACGAA…	UOF93400.1	movement protein [Cucumber mosaic virus]	99.1	4.8e-127	454.5
NODE_25281_length_739_cov_3.753754	CGGTTCAATCCCTGCCTCCCCTGTGAGATAACCCTTTGAAAACCTCTCTTTTCTCATCTTTTCTTCGAAATTCCTATGGCGACGTCCTCGTTCAACATTAATGAACTGGTAGCCTCCCACGGCGATAAAGGACTACTCGCGACCGCCCTCGTTGATAAAACAGCTCATGAGCAGCTTGAGGAGCAATTACAACATCAACGTAGAGGCCGTAAGGTCTACATTCGGAATGTTCTGAGTGTAAAGGATTCCGAGATCATTCGGAATCGGTATGGAGGGAAGTACGACCTCCATCTTACCCAGCAGGAGTTTGCTCCCCACGGCCTAGCTGGTGCCCTCCGCTTGTGTGAAACTCTCGATTGTCTAGACTCTTTCCCTTCTTCAGGTCTGCGGCAGGACCTC…	ASD56690.1	1a protein [Cucumber mosaic virus]	96.8	9.4e-127	453
NODE_1795_length_2537_cov_66.779627	AGAGCAAGTGCACCAAGTGTGTCCATGATAAGATTCACCCACAGGAGCTGCACTGCATTTAATGGGACACCACCAGAAGAAACGGCTGCAACAACATTAATTACAAGGGCTGCAACATTTACAGTGAGCTGGAACTGAATGAATTTCTGAATATTGGCATAAACAGACCTCCCCCATCGAACCACCTTGACAACTGAAGCAAAATTATCATCTAATATGATAATATCACTGCTTTCTTTCGCAACTTCAGTTCCTTGGATTCCCATAGCTAGACCAATATCAGCCTCATGCAATGCAGGGGCATCATTTGTCCCATCACCAGTAACAGCAACAACATGACCGTTCTTCCTTAATGCTTGCACGAGTAATAATTTGTCATTAGGGGAAGACCGACCCATC…	AGE49901.1	calcium-transporting ATPase, plasma membrane-type [Paramecium bursaria Chlorella virus Can18-4]	38.8	4.2e-126	452.6
NODE_2063_length_2428_cov_383.346921	CACACTAAATAATAATAGGAAGACTGGGATTAGGGAGAAAAGAAGTTTCACCAAGCCGACTCGACCCAACCCTGACCATGAATTACCCGCTTTGACCTGTTACCCAACCCGCCTGATCAGATCAAGCACACAAAAGGTGACTCCTGAATAAGAAAACCTTATAACATTAACCAGAGGCAACATTTGTCATTTATATGATATATTTACAATTTACTACCAAAAAACATAAAAACAACCAAAAACTGCGATGTAGATTTATATATATTACGAATGACGGATTAACTTAACAATTTTATCATACACTTACAGGACTTGGAGCCGCAGGAAGAACCCGATTTTCAACAGGAATTTCAACAAATTCAGACAGGATTGCCCGAAACTCATCGCCACTCATTGTTT…	YP_007676316.1	ATP-dependent metalloprotease FtsH [Micromonas pusilla virus 12T]	43.5	5.9e-125	448.7
NODE_1671_length_2602_cov_276.400554	CTCAATTTTTTTATTTTTTTATTTTTATTTTTTTTTCATGTAAATGCAACTCATTCAAACTGATCAAGCACTGCACATTAAACAGAAGCAACAATTGTCTTTTATATGTATGAACCACTACTAGTTAAATTATTACAGTTAACTACAAAACAAAAAACTGTGATCAAGAATTATATAAACATATCATAACAATTCTATCATACACTGATCGGAATCGGAGCAGCAGGAGCAACCCGGTTCTCAATAGGAATTTCAACAAATTCAGAAAGGATGGCCCGGAACTCATCACCGCTCATTGTTTCCTTTTCAATAAGAACCTCGACTATCTTGTCTATAGCTTCACGATTGTTTCTGATATGACTCAATGCAATTTCATATGCACTGTCAGAAAGCTTCTTA…	YP_007676316.1	ATP-dependent metalloprotease FtsH [Micromonas pusilla virus 12T]	43.7	6.3e-125	448.7
NODE_31187_length_637_cov_2.420213	ACAACACTGTGTCTGGATTATAAACCCAAGACTTGACCCATTCATTGTGCTCATTGGTTCGGAGGTACTTGCTTTCAAAATCTTCATCGAAGGCTGAGTAGTAGTTTGTGGTTTGTACATTGTTTGCCAAACTGTGAATTCCAATTATACATCCATCGGCGGTGCTCACCACTGGTAGTCCACAATGTCCATTATCTGTTTCAATCCAATGCTTCCAGAATGTACTGCCTGGTATATTGTAAGTGGTACTTGTTTCTGTGATGATCGACGATGCATACTTCTCCTGAAAGTTGGTCCCAACTAAACAAACTCTTTCATTCTGTGTAGGAGCTCGGAAATGCAATTTCTGTGGAAAAACAGGGAAATCCTTCGGCATTTTGATGAGGATGATGTCCCTGC…	UGY75790.1	polyprotein [Potato virus Y]	99.1	2.9e-124	444.5
NODE_1972_length_2459_cov_156.605616	GCCACTCCTCGAGTCTCGCGAGAAATTTCGTGATTTCTTCTTAATCGCCTTTCTGGTCGAGATCTTTCTTTCTCTCTCTCTCTCCGGATTCAATTTTATCTCCGGTATGGCTACTTACGTGCCAAAGAACATCCTTATCACTGGAGCTGCCGGCTTCATTGCCTCTCATGTTGCTAATCGGTTGATCAGAAACTACCCTGATTACAAGATTGTTGTCCTTGACAAGCTTGACTATTGTTCAAATCTCAAGAACCTCAACCCGTCCAGATCGTCTCCCAACTTCAAGTTTGTTAAGGGAGATATTGGGAGCGCTGACTTGGTCAACTACCTTCTCATCACTGAATCTATTGATACCATAATGCACTTTGCTGCACAGACTCATGTTGATAACTCATTTGG…	AGE49559.1	GDP-L-fucose synthase 2 [Acanthocystis turfacea Chlorella virus Can0610SP]	61.8	1.9e-123	443.7
NODE_2317_length_2339_cov_41.368049	GTCTGCGTGCGGTTTTTAACAAAAGTAAATGTGGAAATATTCAACTAATCTCAGTGTAGTTGACACAAAAGAGGATGAATCTAAAATATAATCTCAGTAAACATTACAGATGTGTAATCCGAATCGTACAGTAGGAGTAAGTAACCAAACACAAGTGAACCTTCAGTTTCTAATAAAGAATCAAATATTATTAATGCTTTTTGTTTGGTTCGAACACGTACTTGATCAACGACTCCTTGATCGATAGCAACTCTGGGAACTCCTTCTTCAACTTTGATGCATCCAACTCGTTATTGCTTCGTGGGGCAACTATCACCTTCGCTTGTTCTTCCAGAGTGAAATTCACCCACTTGAATTCCGGGTTTATGTACTTCTTGTACATTTCAAGAATCTCATTGT…	AGE49559.1	GDP-L-fucose synthase 2 [Acanthocystis turfacea Chlorella virus Can0610SP]	61.8	2.4e-123	443.4
NODE_5204_length_1750_cov_303.648778	CTTCGCAGTGTATTAACATTTACAGAGATTGGCAGTAGTGCCAGCAGCCTGTTGATCCTTTCTCTGAATACAAATGTTTATTTTTCACATTCTTTCATTATATAACACCTCAAACAGGGGAATAATAAACAAAATGCATTATATCACTAATCCGTCCTTAATTGTTGAATTCTTCAATATGATAGTAACACCCGATCGAATGTAAAACCCTTCTGAAGATCTGTCCGCCTCCTGTATACCCTCTGAATTTGCAATGATCACATTCTTTCCAATTCTAGCATTTTTGTCAATGATGCAAGTTGTGATCTTTGTATTCTCTCCTATTCCGACAGGAACACGGCCTTCGGCCAACAACGATTTCATTTCAGCATCGGTTTCATAGTAATCAGCACCAAGCAT…	QOR60244.1	hypothetical protein [Bathycoccus sp. RCC716 virus 1]	51.9	2.2e-121	436.4
NODE_14256_length_1079_cov_7.637177	CTACCTCCTCAATCTTTGGCCCAGCGCCACCGCTACTACCACCGCCAACACCACCATCGCCCATCGGCACATCACCGGCTCCAACACCTTGATACATCTTAGCAATAATGGGGTTGCACACACCTTCCAATTCCTTCAACTTATCCTCCAATTCATCCACCTCCGCCAGCTGATTCTTCTCCAACCACTCCAAACCGTCATCCACCGCCTTATCGATGGCCTGCTTTTCATCAGCCGATAACTTCGTGGCAAACTTCTCGTCCCTCACCGTGTTCCTCATATTATACGCGTAATTCTCAAGTGCGTTCCTCGCCTCCACCTTCTTCTTAACCTCCTCGTCCTCCGCCTTGTACCGCTCGGCTTCTTGCACCAACCGCTCGATCTCCTCTTTGCTTAACC…	AET43623.1	heat shock protein 70 [Micromonas pusilla virus PL1]	63.8	3e-121	435.3
NODE_11787_length_1197_cov_14.907473	TCATCTCCCATTCCACTTAAGTTTGCAGCTAGAATCCCAGCACCATACGCAACAGCTTCATCAGGATTGATTCCTTGGCAAAGTACTTTTCCATTAAAAAACTCCTGTAATAGTTCTTGTATTTTAGGTATACGGGTCGATCCACCAACAAGAACCACTTCATCAATGCTATCTTTACTCATATTCAAATCTCTCAGACAAGTTTTCACAGTAGACATACACTTCTTGAACAGCTCCATGTTCACTTCTTCAAATTTAGCCCTAGTATACTTTGCAGAAAAATCAGTTCCGTTAAACAAGCAATCAAAGTCGATTGTCGTCTGAGAGGCGGTTGAAATAATTCTCTTTGCCCTCTCACAATGAACCCTCAACCTACCCAAAGCTTTTACATTCCTACTA…	AET43623.1	heat shock protein 70 [Micromonas pusilla virus PL1]	59.6	4e-119	428.3
NODE_10254_length_1290_cov_3.384552	TATAGGGAGTCCGTCCGCGTCCCGTAACAATAGCTTCAGATCGCAGGTGGTTAACGGTCTTTAGTGTTTTGTTACGTTGTACCTATGTATATATATACTACGTTTATCTTCCGTATGTAAATACATGTGAGTCTAGAGTCCCGTGTGAGTTGTAACGGTAGACATCTGTGACGCGAAGCCGCCTGAAGATTTCCCATCTGGGGTTAGTAAGTCCACATCACAGTTTTAAGGTTCAATTCCTTTTGCTCCCTGTTGGGCCCCTTACTTTCTCATGGATGCTTCTCCGCGAGTTAGCGTTTAGTTGTTTACCTGAGTCGTGCGTTTTCTTTGTTTTGCGTCTTAGTGTAATCATGGACAAATCTGGATCTCCCAATGCTAGTAGAACCTCCCGGCGTCGTC…	UPY89980.1	coat protein [Cucumber mosaic virus]	100	1.7e-118	426.4
NODE_4818_length_1803_cov_35.873988	ACCCCCTAGGATAAGTGAATTTAATTATTTTCATAAATATGATACATAGTAAACTTTAGTACAACAAAAAGGGATGATGTGTTGTGCCCCCTATGTATGGTTGCAACCACTAACCCTAGGGTTCAACCAACATGACCCATGGAGCACCCCACTTGGTCTTGATCACATGAAGGATAAAATTGTACTCTCTGCATCATCACTTGTACATTACCCTCCCTCCATCCACCTCAAAAGAAAGAAACACCTTCATATTTCATATAACAACACCATCATTGATTGTAGCTTTCTCTAATATGATTGTAATCCCATCTCTTATGTAGAATCCTTCTTCTGCTCTATCACCTTCTTCAACACCATCTTTATTCATGATCATCACATCACTTCCAATCTTTGCATTCT…	QOR60244.1	hypothetical protein [Bathycoccus sp. RCC716 virus 1]	50.3	3.3e-117	422.5
NODE_24368_length_760_cov_6.960699	GCCCCTAGGTATTCCACTTCCTCAACAGCTATCTTCATTTTGTTGGCATTTAGGATGAGACCATTATCTTCACAGATTTTAAGGACCTTCTGAAGATGCTGTTCATGTTGTGTCTCATTTTCAGAAAAGACGAGGATATCGTCTATGTATACAGCTACAAACTCTTCAGTTCCTTTGAAGCAGTGATCCATCTTTCTCTAAAATACAGCTGGAGCATTCTTTAATCCAAATGGCATGACAAGCCATTCATATAGTCCTTCAGGAGTAATGAAGGCTGTCCACTCAATTGAGTTTTTAGCCATGGCTACTTGGTGGAAACCACTTTTCAGATCGAACTTTGAGTAAATCTTTGAGTAGCCTATTCTTTGGATTATCGTATTTATTCCTGGCAAAGAGTAC…	YP_009229919.1	polyprotein [Blackberry Virus F]	77.4	7e-117	420.2
NODE_12748_length_1149_cov_5.001859	GTCCTTGAGAACCTGTTCAACGGGCTTCATGGTCTTTCGGAAAAGGTCCATGTTGAGCTCCTCAAATTTGGCTCGGGTAAGAGTCTCGGCAAAGTCGTTTCCGTTCTCGAAAGCCTCAATCTCGATCTTGGTCGACATCTGCGACGACAGAGTTCGCTTGGCCTTCTCAACCTCTCGTCGCAGCTTGCCCATAGCTCGCTTGTTCGAGGTGACATCGACGTCGTTCTTTCGCTTGTACTGCTTGACGAGGTAATCGATGACTCGCTGGTCAAAGTCCTCACCACCAAGGTGCGTGTCACCGGCGGTAGCCAAGACCTCGAAGACGCCATCCTCGATCGACAGGAGCGAAACATCGAACGTTCCACCTCCAAGGTCGTAGACGATGATCTGCGACTCGGC…	AET43623.1	heat shock protein 70 [Micromonas pusilla virus PL1]	65.7	3.1e-116	418.7
NODE_4862_length_1797_cov_39.085847	CCATTCTGATGAGACTTCACATATGCTTCCAACTGCCCTGTTGCTGCTAATATAAGACCTAAAAATAGGGCTGAAGGCTTTCCAGGACGCGATTTATATTCAGGATGAAACTGTGCTCCCACGTAGAATGGATGACTTGGAAGCTCTAAAATCTCCATTCGTTGACCACTTTCATCCTTCCCCACAAATCTTAAGCCGGTTTTTTCCAAATCTCCAACAACCTCAGGATTCACCTCGTAGCGATGTCGATGTCGCTCATCCACATACTCTGGATTGTGATACAGTTTTGCAGTGATACAATCAGCAGTCTGCAGTAAAGTTCTTCTAGAGCCAAGCCTCATTGTATTCCCCATGTGTGTTCTTGAACCCTCGGGCATGAATATTACAACAGGATTGGGC…	YP_009325851.1	CTP synthetase [Only Syngen Nebraska virus 5]	42.8	4.8e-116	418.7
NODE_1819_length_2524_cov_111.374949	CTGCTGCTGACGTGTCAACAATTATAGTATCATCTTCATTAAAATCTCCTCGCAGTATCCCCATTGAAATCTCATTCTCAACCAACTGCTGTATCACCCTTTTCACAGGTCGTGCTCCAAAGTTCGGGTCAAACCCGAGCTTCCCAAGGAAGTCAGTAGCTTCTTTGGTGTAACGAAGATCGATTTTCTTCTGTTTAAGTCTATCTTTCACTCGATTCAACTGGATTTCAACAATATTTCTGATTTGTGTCGAATCAAGTGGTTGGAAAACAATATACTCATCGATCCGATTCATGAACTCGGGTCTAAAAGTTTGTCTGGCTAAGTCAACAACCTGTTTTTTCATTAAATCATAAACTGCATCCTTGCTGCCATGTGTGCTTTGAAGAGTTTCAAGTA…	QOI90522.1	hypothetical protein HWQ62 00387 [Pyramimonas orientalis virus]	34.6	4.1e-113	409.5
NODE_5821_length_1669_cov_23.471805	GGGCTTACCAAGAATAAGTCCAACAACATCAACTAGGATATCTAAATCTGAACCCTTACAATCTTTATGATCACACTATCATACATAACGAATAACATTGTCTTGAATGATATGCAATTACATTATCATGACTTAAAATGAAAACAATAAGAACAAATAGTACACTACACAACATTATTTGCTTCATTGATCGGTGTTGGACTCGTACCAGACGGTTCAATCCTTCTCGTCGTGAAACCCGCGGGCGGGTGAGAACTACCATCTTCATCATGATAAGCATACGCGAATCCGCCATGTCGGGTCATATCCATTCCCGCCATTTCATCTTCTCTAGAAACCCTCAACAACTTGAGTTTCTTCAAAATATAGAAAAGTGGTCCCATGGTCGCGCTCACCCAA…	AOF41422.1	viral ammonium transporter [Ostreococcus tauri virus RT-2011]	51.2	6e-113	408.3
NODE_14891_length_1051_cov_12.757669	GCATCGTTTCCCATCTTCTCAATCTCTTCATTGGAGAGCCTTCCATTTTCATTGGAAATTATGAGTTTCTCCATCTTACCGGTGGATATTATTGAAGCTGTGACTGTGAGGATACCATTGGCGTCTATTTCAAAGCATTTCATAACTTTAGCGACTCCTTTGGGAGCAAGTGGTATTTCAGAAATTTTGAACTTGCCCAAAAGATGGTTGTCTGTAGATTTAGATCTTTCACCTTGATAGGCAATGACAGCAATGGTAGATTGATTATCTTGACTTGTCTGGTATTTTTTGGCCTTACTTGTAGGTATCGGAGTGTTTCTTGGGATCACAACACTAAACAATTCTCCTTTTACTTCTACACCAAGTGATAAAGGAGTGACATCATGTAGCACCACATCT…	QOR60303.1	hypothetical protein [Bathycoccus sp. RCC716 virus 1]	59.8	1.1e-112	406.8
NODE_3018_length_2143_cov_6.282609	ACGACTCGAGTTATATAAAGGAGCAAGAGATGAGATCGATGCTGTTGCTTGGGTGCGGTCATAGTCATATTCTGTAAGTTCTGTTATTTATTTGACTCTTTGTGTTGAACATATGCGTTGTTTCTTATCGAGAAAAAATGGGAATATGTTGTGTACATTTGTAACGCTTTCTCGATATGTATATGTGTTTGTGTATTTATCTGTTACTCTGAATGTTACATGTTAGTTATTGTTAGGAAAAACATTTTAAGCAAAAGATGGGGATATATGATGTCCATATCCCTATCCTATTCAACACATGGCTTCACAAACTAATCGTTGCTATGGGTTGGGATGACTATGAAGATGATCCCCCGAAGGATGGTTTAAAGGATGGAAAAGTCATAATTAAAGAGGAAG…	YP_009121747.1	ORF3 [Yacon necrotic mottle virus]	66.1	5e-112	405.6
NODE_712_length_3295_cov_15.428305	AGTGCCTTATATAAAGAAAAAAAACCAGATTCTAACTAGTAAACTTAATACAAGTTTGTTTTTTTCAACAAGGTAATAATCTATTTATAAATTCCCAAAGTCACAGCTTCTCTGATTGCTGCAAATCTTGCATGTTTCTATATGACTTGATAAAATGACATTTTGATAACTTGCAACTCAAGATATAATCGCATCTGGTCCCTTGCACAGCTCATATTGAGGAACCCTTTGTTTAACTCCAATCATTCCTGTGCCTGTCTGCATGGGTATGCCCATGATAATACATTCACTAACGCCTTCTATCTTGTCTACTCGACCATTCACCGAAGCACCAAATAGATGATCCATTGTTTTCTCAAACGAAGCCAACATCAACACGCTTTCTTTCATTTTCTGAAC…	AUF82600.1	DNA-directed RNA polymerase II subunit Rpb1 [Tetraselmis virus 1]	28.9	6.5e-111	402.5
NODE_4329_length_1875_cov_34.445061	CCCACATAATTTCTTTCGACATAATTAATGTAAAAATTTGAATACTAAAACATGTAACAAAATACACTACTTTGTGTCACACATTCGGAAATAACATGTGAAATTCGAATACTAAAGCAAAACAACATTACAAGTCCAGCAAATGAATACTTATACTTCAAACACATAATCAATTCATCACTGATACGTGATAAAACCATCACAATTGTCTTGGTTGACCCAACAACCCTTTCCTTGACAACCCATTTACCGGAACCGACCCGTTTATGATGATAACTAGTTGGAATTTCCAATTCTACTTTAATATACAAACAACTGCAATTTAAACAAGAAATAATAAAGGCTACACAACAATGCTGTTTGGTGATGGACTTGCACTTGATGGTTCAATCTTTCTCA…	AOF41422.1	viral ammonium transporter [Ostreococcus tauri virus RT-2011]	48.2	1.1e-110	401
NODE_24089_length_766_cov_11.588745	CCACGACTGACCATTTTAGCCGTAAGCTGGATGGACAACCCGTTCACCGCAAAGCGTTTAGTGACTTCAGACAGTTTATAGCAACACTGCCAACTCAGCTCCCGCCACAGAAACTGGAGGGAGGGTCCTGGGAAACACGGATTCAAACTGGGAGCACCCCAGATGTGGGAATACGTTGGTGCTCAATGTCGACATGAAGCACTAGCTCATCCGTCTCAAGTGCATCGTCTTTTGAATACACGAGTACGGCGTACTTCCGCATGTCGCCAATATCAGCGCGCATCGCCGAAAGATCATACAACAATTTATTGTTGGCTTGGACTCCGGATGCAGCATACTGATAAACCAGTACCGGTGAGGCTCCGTCCGCAAACATAGCAGAGATGGCGGCGACGGACA…	ASA49583.1	coat protein [Cucumber mosaic virus]	99.5	1.7e-110	399.1
NODE_8907_length_1386_cov_22.815689	TGAGATTCACACCAATCGACATTCGGTCGACCCGTGACACCGGCTGCATTGAACACATGGGTTGGTTTGATGTTTTGAATATCAGAAAGGATTTGGGCCCGGTTCTCCAACCGACCCGTTCCATACTCGTACTGAATCCCTTGTTTCTCGCATATTTTCCCAAGCAACCCACCGATCCACCCGGTTTTGCCATAGATCAAGAACTTGAAACCCGGTTTATTAGGCGGGTTTGAACCGGTTATTGAAACGGGCCCCACTTTTCGAAACTGGGAAGAGTTGATCCCAGAATGAGAGTGAGGCGAATCAGACTGAACGGTTTCGGTCACTTCCACCACTCGCTCAACGCCACCTGGCATCATCAGCATACGCGGATGAGGAACCAGAGCACCTGACACGTCA…	AGE59831.1	GDP-L-fucose synthase 2 [Acanthocystis turfacea Chlorella virus TN603.4.2]	60.8	3e-110	399.1
NODE_2296_length_2347_cov_34.592348	GAGAGCCAAGAAAAGTTTAAAATGTAATCTCAACCATGATCAAATCAAAATATGTCAAGCCAAAAACTAAATCTGTAATTCACAAATACTTTGGTGGCAAAAGTTTTAGACACTATAATAAAAGTATGTTTAAAATGTGCCTATAGCCTAATTTGATCTTTTATCTTGACCCAACAGGAATCATCTTCACAGCAGCAGCAATAGGCATGCCTAGAAACCCAATCATGACACTTGCAAACCACTGGGAAAGAGTGAGAGGACTTGTGTTTGCAAAGGTACCCAGAAATTCAATTATTATGATCTGGAAGATGACTGTGCATGTTAAAACAGCCAGAAACACATAGTTTTTTAGCATTCCTTTAAACACGTCTATTTTCTCCATCTCCCTCGAGCTTATCT…	AGE50969.1	calcium-transporting ATPase, plasma membrane-type [Paramecium bursaria Chlorella virus CVB-1]	36.9	7.4e-109	395.2
NODE_11745_length_1200_cov_7.603372	GCGAGCGGGTGTAGATGGTAAGATGAATGTGTTGGTTTTTGATTTGGGAGGTGGTACTTTTGATGTCTCCATTCTCACTATTGATGACGCGGGAGTCATTGAGGTTAAAGCTACGGGTGGTGACACACATTTGGGAGGTGAGGATTTTGATAACAGAATGGTGAGTTATTTTGTCCGTGAATTCAAAAGGAAACATAAAGTGGATATTAGTAATAACCTAAAAGCTTTGGGTAGGTTGAGGTTTCATTGTGAGAGGGCAAAGAGAATTATTTCAACAGCTATTCAGACTACAATCGACATCGACTGCTTGTTTAATGGAACTGATTTTTCTGCAAAGTTTTCTAGGGCTAAATTCGAAGAGGTGAACATGGAGTTGTTCATGAAGTGTATGGATACTGT…	AET43623.1	heat shock protein 70 [Micromonas pusilla virus PL1]	52.9	5.5e-108	391.3
NODE_33154_length_609_cov_0.921642	CGCTCGCTCAATCCTGAGGCAGTGCCTTTGACCACCTGGGCGCTTCGGCCCAAGAATGCTTGTGGTGATATGTTGTATAACCCTTTCAAATCTGCCCTTCCTGTGGGTTTTATGTACCGAGTGATAGAGCGTTTTGCTCTGTATGAGTACCATGTTGCGGATAATTTTTCCCGCCAAGTTAAATCTTTCCAAGCATCGTTCAAGAGATTTAGATAATTTTTTTCCATAATCTGTACGACACTCGTGTTGTAACTTGGAAAACCCGCCTTGAATAGGGTATCATCACATTCATTTCTATTCTTAACAACTTGCAACACCATCAATGCAGTGGGGTACGTTAGATGCAAGTTGAACCCGTCACACGTAGCATCGAGGAGGTCTGTAGCTGCAGCATCAATT…	UGY75785.1	polyprotein [Potato virus Y]	99.5	1.1e-107	389.4
NODE_845_length_3161_cov_61.703368	AAAACAAAATCGAACCGTCAGTTATTTGGGTTATATTTTATCGGTTTTTGGTTTCGGTTCGATTAATCGGTCTTACTTTTCACCCCAAATTAGACTTTTTCCTACGAAGTTACTAAACCCTATCTTTCCATATTCTGACTCCATCATCATTCTCTACTTTAATCTCTTTCCCATTGTTCACCGGACTCTGTATTCATGGAGACTACGGCGTCGTTCTCCGGCGTCCGCATCCACCTTCCCTCATCCATCTGCATCGATAGAGCTTCATCATTTCCTCAACCATCTGTCTCCTTCACTTCCTTTTCTAAACCTAGAATAACTGCCCTGCGCTCCTTCAAATTGAGAACCTGGAGTAATACTAATAATGTTTTGTTGCGTACTCGGACTGGTGATAGGTTT…	QOI90522.1	hypothetical protein HWQ62 00387 [Pyramimonas orientalis virus]	33.7	1.9e-107	391
NODE_33972_length_598_cov_2.348571	GCCTTCTTCGTATTTCCAGAAAGCCAAAGGATAAAACACATTTTGAAACTCGCTCATAATTGTATGCTCTTGACCTTGCTTAAATCCTATTGGTTTCCGAATTTGCATCCCAAAGTCCCGAGCGTTGACTTTACCAGCTCGGCTCCTTGTAGCCTTTGTAGGGTATCCTGAACTCACACCATGCATGATAATCTCACCTGCGCAGCGTGCAGAAACGCGCATCACCAAATCACCTTCCAGAGTTGAAGATATTGTGTCCCGTTGGTAGAGAACAAAATAAGCTCCAACTTCCTCAGTCTTTTCTCCTGCTAATTCCCAGCGATCAAGTGCCATGTAAGTGGGGAACAATTTCCTTGAGAATCGTAAAGACCTAGAACTCTTAGAACCTTTGCAAAATGT…	QNN26218.1	polyprotein 2 [Fabavirus sp.]	97.5	2.3e-107	388.3
NODE_99_length_5163_cov_53.196267	AAAAATTATTGTGGATTGTGTTGGCAGACTAGACTAGAGAAGCCTCGCGCTCTCTTGAACCATCCTCTCCCTTCTTAACTTCTTATAATAATAACCGTTTCTCCCCTCTCTCTCTTCACTCAAACTAATTCTTTAGAACTTGCAAGAACCCTAACTTTCCCATATTCTCACTCCATCTCCCTATACTTTAATCCATCCTTCTCCAATAAACCTCATTCACACTTCCTTCCGCTTATTATTATTATGGCGTCCTTCTCCGTCCTCCCGTCCTCCTTCTGCACCGATACATCATCATCATCATTTGCTCAGCCATCTGTCTCCGTCAATTCCTTTTCTAAACCTAGACGAATCGCCCTACGCTCGTTCAAATTGAAAAGTTCGAGTATTAATCATGTCTTG…	QOI90522.1	hypothetical protein HWQ62 00387 [Pyramimonas orientalis virus]	33.6	3.1e-107	391
NODE_5924_length_1658_cov_81.928707	ATTCGAACTGAGATTCCTATCATTATTGTGTTTCGAGCACTGGGATTTGTTGCTGATAAAGATATATTAGAACACATATGTTATGATTTTTCTGATACTCTAATGATGGAGTTGCTGCGTCCTTCACTGGAAGAAGCATTTGTTATACAAAATCAGCAAGTGGCCTTGGATTACATTGGAAAAAGAGGTGCCACTGTTGGTGTCACTAAAGAAAAGAGAATAAAGTACGCACGTGATATTCTTCAAAAAGAAATGCTTCCTCACGTGGGGGTTGGAGAATATTGTGAAACAAAGAAGGCATACTACTTTGGATACATTATCCACCGTCTTTTGTTATGTGCTCTTGGACGGAGGGCTGAAGATGATAGGGATCATTATGGCAACAAGAGGCTTGATCTT…	AUF82698.1	DNA-directed RNA polymerase II subunit Rpb2 [Tetraselmis virus 1]	39.4	4.9e-107	388.7
NODE_26110_length_722_cov_4.160247	CTTCTTATGCTTCCTCCTAAACTCCGTCACAAAATGATTCACCAACCGGTTATCAAAATCCTCCCCACCCAAATGCGTATCACCCGCCGTCGATTTCACTTCGAATATCCCTTCCTCAATCGTCAACAACGACACGTCAAACGTCCCACCCCCCAAATCGAATATCAAAACATTCTGCTCGCCTTTTCGCGACGACTTCTTATCCAACCCGTACGCGATCGCAGCAGCGGTCGGCTCATTAATAATCCTCATAACATTAAGCCCCGAAATCGCACCCGCGTCTTTCGTGGCTTGCCGTTGAGAATCATTAAAATAAGCCGGAACCGTTACAACGGCGTTATTAATAGTTTGGCCCAAAAACGCCTCCGCAGTCTCCTTCATCTTCACCAACACCATCGA…	AET43623.1	heat shock protein 70 [Micromonas pusilla virus PL1]	78.3	6.9e-106	383.6
NODE_10683_length_1263_cov_11.527731	ATGAGCGTCCCTCAAGTATTATGTGCTGTTACTCGAACAGTTTCCACTGATGCTGAAGGGTCTTTGAGAATTTACTTAGCTGATCTAGGCGACAAGGAGTTATCTCCTATAGACGGGCAATGCGTTTCGTTACATAACCATGATCTTCCCGCTGTGGTGTCTTTCCAACCGACGTATGATTGTCCCATGGAGACAGTTGGGAATCGTAAGCGGTGTTTTGCTGTTGTTATCGAAAGACATGGTTACATTGGGTATACCGGTACCACAGCTAGCGTGTGTAGTAATTGGCAAGCAAGATTTTCATCCAAGAATAACAACTACACTCATATCGCAGCTGGGAAGACTCTAGTACTGCCTTTCAACAGATTAGCTGAGCAAACAAAACCGTCAGCTGTCGCT…	BDO24744.1	movement protein [Cucumber mosaic virus]	99.5	1.6e-105	383.3
NODE_1225_length_2837_cov_189.109262	CTTCTAGAGAACACTGCGGTTTCATTCCAGATGTCTCTCGTCGCCTTTAACAATATGTATATATCAGTTCGTCTTCCTCTCACTCTCCATCATTCTCACAATATCTACAATTCTATCTGCAAATTAGCTAAAGCAATTATTAACAAACACGCTCTAATACCTGCAACTCCGAAGGAAATCGAACGTTTTGCTTCCGATTGATTTTATTCCGCTGTTGAAACTAGCAATTCAAGGTTATTAGAAATGAATCCTGACAAATTCACACACAAGACAAACGAGGCATTGGCTTCAGGTCATGAACTTGCTATGAACGCCGGCCATGCACAGTTAACACCGCTACATATCGCAGTTGCTTTGATCTCTGACCCTAATGGCATATTCAGGCAAGCAGTTAGTAAT…	QOI90522.1	hypothetical protein HWQ62 00387 [Pyramimonas orientalis virus]	34	7.9e-105	382.1
NODE_11238_length_1228_cov_34.322078	ATAACCAAGAAGATTCGGTTATTATGAACCAATCATCAATTGATCGTGGTTTCTTCAGATCACTTTTCTTCCGTTCATACAGGGACGAAGAAAAGAAGATGGGGACACTTGTGAAAGAAGATTTTGGTCGCCCCGATAGAGCTAATACCATGGGTATGAGGCATGGTTCTTATGATAAATTGGATGACGACGGTCTGGCTCCTCCTGGAACACGAGTTGGAGGTGAAGATGTGATAATTGGAAAAACAACACCTATCGCTCAGGATGATGCTCAGGGTCAAGCCTCACGTTACACTCGTCGTGATCACAGCACAAGCTTACGTCACAGTGAAAACGGAATGGTTGATCAGGTATTGCTGACTACCAATGCTGACGGGTTAAGGTTTGTGAAAGTGCGGG…	QOI90240.1	hypothetical protein HWQ62 00103 [Pyramimonas orientalis virus]	48.1	1.3e-101	370.2
NODE_12270_length_1172_cov_47.795268	ATAACCAAGAAGATTCGGTTATTATGAACCAATCATCAATTGATCGTGGTTTCTTCAGATCACTTTTCTTCCGCTCATACAGAGACGAAGAAAAGAAGATGGGGACACTTGTGAAAGAAGATTTTGGTCGACCCGATAGAGCTAATACCATGGGTATGAGGCATGGTTCGTATGATAAATTGGAAGATGACGGTCTAGCCCCTCCAGGAACTCGAGTTGGAGGTGAAGATGTGATAATTGGAAAAACAACACCTATTGCTCAAGATGATGCTCAGGGTCAAGCCTCACGTTACACTCGTCGTGATCACAGCACAAGCTTACGTCACAGTGAAAATGGAATGGTTGATCAGGTGCTGTTGACTACAAATGCTGATGGGTTACGGTTTGTGAAAGTAAGGG…	QOI90240.1	hypothetical protein HWQ62 00103 [Pyramimonas orientalis virus]	47.8	3.7e-101	368.6
NODE_8073_length_1450_cov_127.577342	CAAACAACCAACTTCCCTCTCTATAAACCTCATCAAATCTCTGGGGTTTTTTAACACTACATAAAGATTGTGATCCACTGAACATCAATCCAACTTTAAATTGGAAAATAAAGAACTAGATTTGAATAACTAGTGCAATAATTAACAAGAAAACACTTAAATATGGGTATTATAGGTAGCAGATTTCATACCAGAATCATGATCAAGATTCAGATTCAGATCAAGGCTGTTGTTGAGCATCCATGTATCCTGCATCAACAAGAACCTTTTCCCTTTTAGCCAACTCGATATCTTCATCAACCATCATCTTCACCAACTGCTCGAATCCAACTTTAGGTTTCCACCCAAGAACCTTTCTAGCCTTGCTTGAATCCCCTTTCAAATTATCCACTTCCGCGG…	AGE49329.1	GDP-D-mannose dehydratase [Acanthocystis turfacea Chlorella virus Br0604L]	53.7	7.8e-101	367.9
NODE_1285_length_2803_cov_170.897436	GTACAATATTAGGGCACAATAGGGCAATTATGTAGCATCCAAATATACCCAACCCAAAGGCGCCAATTTCAATCAATTCTTTTCTTTTATTATACAACAAGATAGAAGATAGAAGATAAGCCTAATCTTCATCTCCTCTTCTTCCATTTTTATGTGGTTCAGACGAATATTAAGTATTACACCACCACACCACCTATTTGAATTCTTTCCCCTCCCCCTTTCCCTTATCCATTCATAAACCCTAATGACACTCTGAAGAAGACCTAATGAATTCTCTTCAATCTCTTCTCATCTCTAAACCCCCAATATTCCCTCACTCAACACCCACTCGATTCCATTTCCATTTCCACCCTATTACTATTCGCCCCTTCCATTTCAATAACCCCCAAATTCAACCAA…	YP_009172777.1	hypothetical protein AP053 gp017 [Ostreococcus mediterraneus virus 1]	40.3	8.9e-101	368.6
NODE_8516_length_1414_cov_43.331096	GGGACACTCATTTGGGAGGCGAGGATTTTGATCACCGCATGGTAGATCATTGTGTTTCGGAATTTAAAAGGAAATGGAACAAGGACTTGTCAGGGAACCAAAGAGCATTGGGGAGGCTGAGATTTTCTTGTGAGAAAGCAAAACGGATTCTCTCAAGTACTACTCAAACGTCAATCGAATTGGATTGCTTGCATGATGGGATTGATTTTTCCATGAGATTTACTCGAGCTAAATTTGAAGACCTCAACATGAGCTTCTTCACTCAGTGCATTGAAATTCTACACAATTGTTTAAAAGATGCCAAGCTAGAGAAATCATGGGTAGACGAGATTATTCTTGTCGGTGGCTCGACCAGGATACCCAAGGTCCAACATATGTTGCGAGAACTCTTTGGGTGGA…	QOR60303.1	hypothetical protein [Bathycoccus sp. RCC716 virus 1]	52.5	5e-100	365.2
NODE_1679_length_2599_cov_50.250990	CTGCACCGTGAATGGCGATTGCATAAGCATAACATGGATATTATTCATGAAGATATGTTATATTCAAACATAAGGGAGCTAAGCAATATAAGTTATACTCTGTTTTCAAAAAGAGGATACTAAATGGCATTAAAATGGATATTATTCATGGAGTTGGGAAATAGAGGAGCCATAAATGCTACACTTCTGCTAAATTTAAACTTCTATGACTTTCTTTTATGTCCAAAGATTACTCAGGCAGGTGTATAGGAGGCACCATTACTTAAAATATGCACATTAGTTCAAAATTATTACAAAAACATCAAATGCTAAGATCCCACAGGAGCAATACCTTTCGCCTTCGCGGCAGCAGAAGCAGCACTGGCGGCAGCCGCCGCTGCAGCCACAGCAGCATTCGGT…	YP_009172777.1	hypothetical protein AP053 gp017 [Ostreococcus mediterraneus virus 1]	45.3	1.2e-99	364.8
NODE_1772_length_2548_cov_39.827475	CTCAACTGTATTAAAATATTAAACAGAAATTTCAACATTTAAAAAAAAAAAAACACAACATAACCGCTACAATTTGCTGCCCTTTGATACCCTATAACTTTTCTTCATGTTAAAAATCACCATGTTCAGTGGCAGCCATAAAGAACAACCATTATATGCACATTAGTCCCATAATTATAACCCTACACCATTTATCATCAAGATCCCACCGGAGCGATACCTTTTGCCTTGGCTTTCGCAGCGGCAGACGCAGCGCTAGCGGCAGCAGAAGCCGCTGCCGCCGCAGCTGCCGCTGCAGGGTTCGGTGTTGAGGGCGGCACCGAAACCGGTGCCGCTAGCTGCTGCTCCTGCTGCTGAACCGGTGTGTTTAGTTGAGCAAGAAGCTCTTTTATTTGCTTC…	YP_009172777.1	hypothetical protein AP053 gp017 [Ostreococcus mediterraneus virus 1]	45.1	1.2e-99	364.8
NODE_10574_length_1270_cov_115.265664	GACCCAAGCATCCATTTTGCTATAGAAATAGAGAGACAGAGTTGAATATTTAAAAAGTAGGAGTAAAACCAATGATACAACAGAAATATGAGCACTGTAATCTTGACACATATAGAAGCTTATTACCAGTAAGTAACATATAGATGCATTGTCTTTTAACTTATTGCATTGTTTTAAAATACCATTCGTACGTCCCAACAAGGCCATCCTTAAGTGAAATCTTCGGTTCCCAACCCAATTTAGCAAGCGTGGAGCTATCCATAAGCTTCCTGGGCGTTCCATCCGGCTTGGAACTGTCCCAAACAAGCTCTCCCTCAAACCCCACAACCTCTTTCACCAACTCTGCAAGCTCCTTGATCGACACCTCCTTCCCACTTCCCACGTTCACGTGCCCCAAAT…	AGE57626.1	GDP-L-fucose synthase 2 [Acanthocystis turfacea Chlorella virus NTS-1]	57.6	1.7e-99	363.2
NODE_7801_length_1472_cov_45.889921	GTTGGGTGTAAGTGGATGTACACATTCAAAAGACACTTGATGCAAAGATACTTTTAGTCTTAATAGTCGACGACTATTTGTTTGGCTATGTTGATTGCCTTAACATGCGGATGGGATATTCGTTGTGAAGGGCTTCCTTGACATGTCACTGATCTATGTGCTTTGCCATTAGCCACTTATGTGGCATAAAGTTGGTGATAATTACAATGTCAATGCATGTCAAAGTGACGTTTGATACTTGTGCATATGTTGAAATAAAGATGAATGAAGATAAAAGAAAATTTGTTTCATCAATTAATATAAGTTTGAGCTTCTGAAATGTATTTTATCATAATGGAAGCAGATTATTCAAAAGCCTGCAGCATAAATTTCCAAAGCTAAACACCATTGTTGCCATTT…	AGE50332.1	agmatine deiminase [Acanthocystis turfacea Chlorella virus Canal-1]	50.6	2e-99	363.2
NODE_9916_length_1313_cov_2.956452	GAACAACTTCTGAATCTCTGTATCAATCTACAATGTCTGAATACAAGAATTTCTAGGCCTTCACCAATTCTCGAATCCCATCCTTCTTCTCCGAATTTGCAGAAAACAGATCTAGGCTTGCTCTGAATTCGTCGCCAGTTATGGTTTCTTTCTCTAGTAATACATCTACCAAATAGTCAATCGCATCTCTGTTGTTCTTTATATGTGATTTTGCTATCTCATACGCCTTCTCGATTATGCATTTAACTGATCTATCTATGTCTTCTGCAAGCTTTTCTGATATTGAATTCCTTGCTAGCATTCTCAATACCACATCGCTGTTCTGTACTGCTGGATCAATCAACGACCATGGCCCGATTTCCGACATTCCGAACCTTGTAACCATCTGTTTTGCTATTT…	QOR60541.1	hypothetical protein [Bathycoccus sp. RCC716 virus 2]	43.8	2.3e-99	362.8
NODE_4683_length_1824_cov_14.224443	TCAGTTTTCAGAAGTGGGAGAAGTTCATCATCAGTTTCAGTTTTCAGAAGTGGGAGAAGTTCATCATCAGTTTTTAGATATTGAAGAAAGAACGCAAAATGATGCCATCATCAGGGATGCATCTGCACAGAAATCTGGAGCGGTTAAAATGTACTCAAGGAAGAAAGGAAAAAAAGATTTGATCGCCAGTCATCCATATACTGAAGATAGCATCATTTATCCATCTTCTGATGATCCAGATGGTATTCAGGTTTATGTTAGTCAGATTGCCAAACTTGATCCTGAAAACTGCCTGTCAGATGCTATTATAGACTTTTACATTCGATTTTTACAGCAGGACGCATCCCCGGACTACCACTTCTTCAACTCATATTTTTACACCAACCTGCAACATGTCTT…	AET43623.1	heat shock protein 70 [Micromonas pusilla virus PL1]	72.5	1.2e-98	360.9
NODE_38823_length_542_cov_2.793177	GGTCAAAACAATGCAGCAATTTGAATTGAGCCCCTTCTTTATCCAGAATTTCGTTGCTCATGATGGATCAATGCATCCTGTTATACATGACATTCTCAAAAAGTATAAACTCCGAGATTGTATGACACCTTTGTGCGATCAGTCTATACCATACAGGGCATCGAGCACTTGGTTATCGGTTAGTGAATATGAGCGACTTGGAGTGGCTTTAGAAATTCCAAAGCAAGTCAAAATTGCATTCCATATCAAAGAGATCCCTCCTAAGCTCCACGAAATGCTTTGGGAAACGGTTGTCAAGTACAAAGACGTTTGCTTATTTCCAAGCATTCGAGCATCGTCCATCAGCAGAATCGCATACACATTGCGTACAGAGCTCTTCGACATCCCAAGAACTCTAAT…	QNQ79651.1	polyprotein [Potato virus Y]	98.9	4e-98	357.5
NODE_2017_length_2445_cov_54.225548	AGATCAATAATCAAAGAAGAATCCAACTCCTCAGCGATTGGAGCATTCACCCAGGTGATAAATTAAGTGAGTTAACTTATTTAGCAGCTCGCAGGAACGCTCTCGAAAGAGAAATACAAGATCTTGAAGACCAAAAGGTAATATTATCTTGTGCATAAAATGAGTTCTATCACTAAAAAGTTAGAACAAATAATTGATGAGCAACTGGAATTTCTCCCAGTCGATCAATTAAATGAACTTGTTCAACTCATATCTTTAACAGATCAAGAGTGTGAACAACAATTTTTTGAAAATAAGAGTTTGAGAGACAAATACTTTTCAGACAAATATTTTTCAGAAAATAAAGAAAAGGTTTTTGCAATTAATGAAGAACCAAAAACAGAAGACGATAACTCTTCA…	YP_006732333.1	capsid protein [Dahlia mosaic virus]	42.3	1e-97	358.2
NODE_8631_length_1407_cov_16.716642	CAGGGTAATGGAATTACTCCATCATGTGTGGCTTGTAACGAAACAGAACTTTTAGTAGGTGAGGGTGCCAAAAGCCAAATCACCATCAACCCAACTAACACAGTTTTTGATGTTAAGCGTATGATGGGAAACAGGTTCAGTGATGATATACTGCAGGAAGACATTAAATCTTGGCCTTTTAAAGTAATCGAACAAGGATCTTCGGATAAACCAATGGTTGTACTTGAACTCATGGGTAAAAATAAGGAATTTTCAGCTGAAAAATTATCTTCCATGGTTCTAACAAAGTTGAAAGAGGCTGCTGAGGGATGCCTTCAAACAAGTGTTAGAGATGCAGTGATTTCGGTCCCTGCATATTTCAATGATAAGCAACGACAGGCAACAATGGAGGCTGGTAGA…	AET43623.1	heat shock protein 70 [Micromonas pusilla virus PL1]	57.2	1.3e-97	357.1
NODE_1371_length_2753_cov_37.924627	GGTCAACTAAAAGTTTCTAATTTTACTGTTAAAAGTCACAGAAAATTACAACCTGTGTGCATACCGCATACGTACACCGACAGCCTTACCATCATCCCAAACCAGTTGGGATCGGCTAAAAATCGACAAAAGAAAATATAAAATTCCAAGAATCTGCAACATGAGGCGGCTGTATATGTTATAAACCTAATTACCTGACTGTGTTTAATATACAAAAAGTTGCAGATGGATGATTGGTGGTATTATAGTAGCTGCTTTAGTTCAGGTGCTTCAGAGTGTAGAGGGAGAAACCTCTCTGTGCCTTTAATAAAATCGGCAAGTTCTTCAGGCACAACCACCAACTTCAACCATTCTTGTAAATCTTCCCCTTCAACTTTCTCTTTTTCTTCAAGATAAGCA…	QOR60299.1	hypothetical protein [Bathycoccus sp. RCC716 virus 1]	41.4	2e-97	357.5
NODE_1767_length_2551_cov_128.913236	GCAGCACGTGACCTTTACATCCTGTGTTCTTTGTGGATCATCAGAGCATTCAGCTAAATATGTCATCAAATAACACAACTTGAATTATGAAACCCTCCACCCAAATCTTTTTCAAATCCAAATGGGGAGGAACCTTAGTGTTTCCAAATACAAACATTTCTATGCAGGAACTACTTCAGGCTCAAGTGGGGTCTGGCTGTCTCCACCACCCTGTTCGGGTTGGCCCGTTTTTGCCTCTTCTTCGAACCCGAGCTTGAATCTGTCATAGTTTGTCATTTCGGGTGATTTAAACGGCCGTTCACCCAAAACTTTAAGCAGATCTTCCTGATGAAGGACTTCTTTTTGAAGCAGAAGTTCAGCAATTTGGGAAAGTTTTTCTTTATGTTCCTCAACGAGTGA…	YP_007674885.1	ATP-dependent metalloprotease [Ostreococcus lucimarinus virus OlV5]	42.9	3.2e-97	356.7
NODE_2465_length_2290_cov_43.985566	AGAGGGGGAAGGGCGGATGGGGGTGGGGGAAAGGCGGTGGAGGGTGGCGGTGGCAACCGATAATTCAGGCACAAGAGATTGGTGTGTTGTTGTTGCAATTAGGGATTGTTATGTTTTCAATGAGGCTGCTTAGGCTAGGTATTCCGTTGCCAGGGTCGGAGCCTAGGGTTCCGACGGCGTTCGTGAGTGTGCCGTATAGTGATTTTTTGAGTAAAGTTGGTAGTAATCAGGTGCAGAAGGTGGAGGTTGATGGTGTTCATATAATGTTTAAGTTGAAGCAGGAACAGGGGAGTGTAGAAAGTGAAGTTAGTGATAGTGGTAGTGGTTTAAGTAATGTGCAGGATTCGGAGTTGTTGTTAAGGACTGTGGTGCCTACGAAGAGGATTGTGTATACGACGA…	QOR60299.1	hypothetical protein [Bathycoccus sp. RCC716 virus 1]	42.7	1.9e-96	354
NODE_4058_length_1921_cov_72.483766	GTTTCACATTTCAGCGCAGCCAGGGCTCCATCTCTCCACTCACCGCCTCCACGCCATTCCGTCCGGAATAATCGATAAGCCATGTGTGGAATACTCGCCGTATTCGGTTGTGTCGATTGCTCCCAAGCTAAAAGAGCGCGTATCATTGAACTCTCCAGACGGTTGCGCCACAGAGGTCCCGACTGGAGTGGGCTGCACAGTGAGGAAGACTGTTATCTTGCTCATCAACGTTTAGCCATTGTAGATCCTGCTTCCGGAGATCAACCACTTTACAATGAAGACAAAACTATTATCGTCACAGTGAACGGGGAGATTTACAACCATAAAGCGTTGAAGGAGCAACTGAAGTCTCATACGTTTAATACCGGAAGCGACTGTGAAGTGATTGCCCATCTTTAT…	YP_004061908.1	hypothetical protein MpV1 025c [Micromonas sp. RCC1109 virus MpV1]	40.4	7.7e-96	351.7
NODE_21894_length_820_cov_4.799197	CCCTAATTTACCAAATCACTATCTTTCTAATAATCAGAAAACATGCCTTCAATCCCTGAAGAGCCTCTTCTAGCCCCAAATCCAGACCGTTTCTGTATGTTCCCAATCCAATACCCCCAAATATGGGAAATGTACAAAAAAGCCGAAGCCTCGTTCTGGACAGCGGAGGAAGTGGACTTATCACAAGACCAGCGTGAATGGGAAACCCTAACCGACGGTGAAAGACACTTCATCTCTCACGTCCTCGCCTTCTTCGCCGCCTCCGACGGCATCGTTCTCGAAAACCTAGCCGGCCGTTTCATGAAAGAAATCCAGATCGCCGAGGCGCGTGCGTTCTACGGATTCCAAATCGCGATTGAAAACATCCACTCCGAGATGTACAGTCTCCTTCTCGAATCC…	YP_004062038.1	hypothetical protein MpV1 155c [Micromonas sp. RCC1109 virus MpV1]	62.8	6.2e-95	347.4
NODE_1175_length_2875_cov_9.817630	ATTTTACTATAAATGAGACGATTGCACCTTTGTTTTCTACAAATTTTTTGAATAGCAATAATTATATTGAAACTTAAAACCAATTTCTCTGAAAAAATCAAGTTCTTTACTTTCATTTTAAATCATGGCAACTTCCAATATGAATTTCACGGATAGGGCGACAAAAGCTCTATCTGATGCAATGAACATCGCCGAAACCAATGCTCATTCGCAGTTACTGCCATTGCATCTTGCTTCAAGTTTATTTGATCCGCCTGGTGATGTATCAAGCGATTCGGCATCGAAATCAAGCAACAATAATGATACGGCATCGCAATCATTGTTCCGACAGGTGCTTGAGAGAGCCCATGGCGATGCACAAGCCTTCCAGCGCGCTCTTAACAAGGCCATAGTTAGGCT…	QOI90522.1	hypothetical protein HWQ62 00387 [Pyramimonas orientalis virus]	32.3	2.2e-94	347.4
NODE_462_length_3680_cov_16.006099	CCCTTTCATCCTCAAAACTGGCAAAAATGTTTAGTTTAAAAAAAACCTTTCCCAAAATTAACTTAAAACTAATTTAAGTTTCAAGCGCCTGCTCCATTACTTAGCTGGAGCGTGACCCGTATGTTCATCGCCGCCAGCTCAGCAGCCAAATATCTAAAAACATAAGGCATTGCAACTGTCTCCATACCTTTACTTGTCTGGCAAGCAACACATTTCACTTTTTTTGGGACTCTGCCAGGTGGCAGCCCGGCAATCTCCCTCATTACCTTCTTCTGGTTTTGAATCAGCCCCGTTGTAAGAATGCTTCCACATATTGAACACACGTCAGCAATGTGATGATCAGAACTTGAGTGAAGCCTATCGTGTAATAAATAAGCTGCCCCGTGTGCAAGAAGCGAG…	QOI90433.1	DNA-directed RNA polymerase subunit 2 [Pyramimonas orientalis virus]	25.1	1.1e-93	345.5
NODE_31312_length_635_cov_3.983986	ATTCCATGCATCCATCAGTTTCGATGATTATCATGGAGCCTTTTGGTGGGAGTCTCATGTCTGGAAGGTTCTGGATCATCTTCTTTATTTCACGGACTAGTTTCCAGTCGGACTCTTTCATCCTTTTATCTCCATGAGGGGATGTCTTCTCATATAATGGGGCAAGTGTTATTCCTATTTTAGGAATATAACTTCTTGCATAATTCAGAATTCCTAACCATGATCGTAACCCCTTTTTTTCTTTAAGATCTTCATCTTTAAATTCTGCAATCTTTTTAATAATGTGGGGCTGAAGCTTAATTGTTGATTTTGCAATCGTTGCTCCTAGGAATTCGACTTCTTCGACAGCTATCTTCATTTTGTTAGCACTTAGGATAAGGCCATTTTCTTCACATATGG…	YP_009229919.1	polyprotein [Blackberry Virus F]	74.9	2.2e-92	338.6
NODE_2278_length_2355_cov_5.215162	AAAACCGTCTTTACATTGGATGGTTTGGCGTTTTGATGATCCCTACCTTATTGACCGCATAAAAAGAATTCCAAACATGGTTGTTGAAACCCCTTCTTCACAATGTGACATTGGAACTTTGGTATATAACATAAGCACACTAACTCTCACAAAAGCCCAAAAGAGATGGCGTCTAGCTTACTTCTCCATCTACTTCTCAAACACAATGCTATCCATTTCAAAAGTTTCCAACAAACTAGCTCGGTACCCGATTTCCGAGATAGTAGCGTCTCCGTCGTACACCGCTCTTCATATCATCCCACCGGTTACCAAACCGGACGACCATAGTCAACGGTTTTCTAGCGTTGACCATGTTGACCTCGCCAACTTGGTTAAAAGCAAAGATGTTGAACTCCTTAA…	YP_009325865.1	Calcium-transporting ATPase [Only Syngen Nebraska virus 5]	35.4	4.1e-91	336.3
NODE_37206_length_560_cov_3.394251	CGATATGTGGAATGCTTCGAGTATTTCGAAGTGGTTTGCAGCGTTGACTCGTCCGCTGCGTGTGTTTTTCTCTAGTGTTGTTCGCGCGCTGTTCCCGACCCTGAGACCACGTGAGGAAAAGGAATTTTTGATTAAACTCTCCACCTTTGTTACTTTCAATGAGGAGTGCTCATTTGATGGTGGAGAGGAATGGGACGTGACATCATCCGCCGCATTTGTTGCCGCGCAGGCTGTTGCTGATGGGAAGATTTTGGCTGAGCAGAAAGCCGAGAAGCTTGCTGAGAAGCTTGCACAACCCGTGAGTGAGGTATCAGACATCTCTGAGGCGCCATCTACAACGCCTGATGATACTGCTGATGTGTGTGGAAGGGAGCAAGAGATTTCGGAACTTGACTCCCT…	UOF93397.1	replicase [Cucumber mosaic virus]	93	1.1e-90	332.8
NODE_2564_length_2262_cov_34.572407	TTCCCATTCCACCGGAATCCTCACTGCCACCATGTTCACCCCCGGCAGCGGCAGCCGACGACACTCCAATGCCTCCACCCCTGGCGGCAGCAAACGGAACTCCAACGCCGTCAACATCGAAGAAGAAGAAAACGGTGAGCAAATCCATTTTGAACAGACACCCGATCATCTACTTCCCGAAGGTCAACTCACCGGCTTGACTCGTCACGATTCGCTAGACATCGAGGCCGCTAAACTCGGCGATCACCACGGTCACCATAACACCAAGGATTGGGGAATAATACTCCGGCTCGCGTTCCAAAGTATCGGGGTGGTCTATGGGGACATCGGGACGTCGCCGTTGTACGTGTACTCGAGCACCTTCCCGAATGGGATCAAACACCAAGACGACATATTAGG…	AGE59884.1	potassium transporter [Acanthocystis turfacea Chlorella virus TN603.4.2]	35.2	2e-90	334
NODE_16771_length_977_cov_6.246681	CGTCGAACAGATCAAAGATCCAGTATATTGAAAACTTGCTAGGAGAAGTAGAAAAACTAGCATGGATTCAATGGAGGAGTGTATACACGGCTGAATACCAAGCTCTTGAAGATTCAGCAGGAGACACTCAGAATGTGATCTCCACAATAAGAAAACTATTCCTATTCGAGGATCCTTTTCAAGGAAGTACTGTTGAGCAAGATATTGCTTACAGGAACTTGGAAAGATTGCAGTGTAATGAAATGAAAAATATCTGGAACTTCCTTTCAGATTACAAAACTCTTGCTGCAAAATCGGGAAAGCTATTCTTAGGAACTGAATTATCTGATAAATTGTTCAGCAAACTTCCACCAGTAGTAAGCCAAGACATAGAGAAGGCATGGAATGAAAAGTATCCAG…	YP_009229919.1	polyprotein [Blackberry Virus F]	50.5	2.5e-90	332.4
NODE_11606_length_1208_cov_7.319824	CCCATACATACAAGATTAAGTGTACCAGACTGTCACAATATTTAACTTACAATAGAAGTATCCACTTACTAATTAGATTCCAATATTCAACAACCATGGATATCGATGACAACAAAAATATAAACACAAGCTTAGATTCTAATATTCAACAACCATAATCGTCGACCAAAAACAGGGGCTTGCAAACAAATTCAAGGTGTACCTTCTTAAGGTCAAGCTCAGCAAAAGGTGCAGACTGGTTGTCCTCGAGCCACTCGGTCGTTTCATCAATGGCTTTCTTCATCACCTGCAAGATCTCATGGTGCACACTCTTCTTGACATGGTGCTCTTCGATCCTATTTTTCATGTCGTATATGCAATCGTCTAATGCATTGTGTGCTTCCGCTTTCTTCTTGAATT…	YP_007676312.1	heat shock protein 70 [Micromonas pusilla virus 12T]	50.3	1.5e-89	330.1
NODE_17429_length_952_cov_21.027304	GGCCGTTTCATCAATGGCTTTCTTCATAACCTGCAAGATCTCATGGTGCACGCTTTTCTTGACACTGTGCTCTTCGATCTTATTCTTCATTTTGTATACACAATCCTCTAATGCATTGTATGCTTCCACTTTCTTCTTGAATTCTTGGTCCTCAAGTTTGTACTTCTCAGCATCATTTACCATCTTGTCAATCTCTTCTTTGGAGAGCCTTCCATTTTCATTGGAAATTACGAGTTTTTTCATCTTACCGGTGGATATTATTGAGGCGGTGACTGTGAGGATACCGTTGGCATCTATTTCAAAGCATTCCATAACATTAGATACTCCTTTGGGAGCGAGTGGTATTCCAGAAATGTTGAACTTGCCCAATAAATGGTTATCTGTAGATTTTGATCTTTC…	YP_007676312.1	heat shock protein 70 [Micromonas pusilla virus 12T]	52.5	1.3e-88	326.6
NODE_16476_length_988_cov_4.267760	TAGCTTACACACAGTATAGTGTGTTTGTGTGTGTGTGAAACAATGGAGGCTTCATGGGAAAGTAGTGTGACCGATTCGATTAACGCGATTTACCTTCTCTTTTCGGCTTACTTGGTGTTTATGATGCAATTGGGCTTTGCGATGCTATGTGCGGGCTCGGTTCGGGCCAAGAACGCTATGAACATTATGTTGACTAATGTTGTGGACGCGGTCGTTGGCAGTCTCTCGTATTTTCTATTTGGGTTCGCGTTTGCATTTGGTGGCGGGCCCGACTCGAACCCGTTCATTGGTACTCAATACTTCGCTTTAAAAGATATCCCCTCGACTTCTTACGACTATAGTTTCTTTCTTTATCAATGGGCGTTTGCTATCGCGGTTGCCGGGATCACGAGCGGGTCG…	AOF41422.1	viral ammonium transporter [Ostreococcus tauri virus RT-2011]	55.9	2.3e-88	325.9
NODE_4275_length_1885_cov_10.058499	TGGAAAAATTGGTGGATGATACCTCAACTTCACTCTCCGGAATGGACAAAATTTTTGTAGATGGTGATTGGGTGGGAAGTTGCAAAAATTCTGCTTCATTTGTAGCTGAGTTTAGGAGAAAGCGCCGTGGAAAACAAGTATCTAATCAGGTTGAAATAAAAAGAGATGCTAAACATAATGAAGTGAGGATATTTTGTGACGCGGGTAGGGTTTTGCGTCCACTGTTAGTCGTCAAAAACTTGCACAAAATCAAACTTCTGAAAGGTGGAGGTTACTCATTTCAAGATCTTCTAGATAATGGAGTTGTTGAGCTAATTGGAACCGAAGAGGAAGAAGATTGCTGCACAGCATGGGACATCAAATATCTTTTTCTGGAAAATGAGGATCATAATCCTGGAA…	AUF82698.1	DNA-directed RNA polymerase II subunit Rpb2 [Tetraselmis virus 1]	33.6	2.2e-87	323.6
NODE_3941_length_1944_cov_9.198290	GGAGCTAGTGCGCTTAGTGTTTGTGTTTGATTGATTTTTAGTATTTTCTTGCTTATTTGTTTAGTTGCTTTTTGATTCAGTATTTTAGTTTCAGTATTTTATTTTATTTTATTTCTCTATTTTTCTTGCTACGCGGGGTTTGTTAGTGTGCAGGTGACAGTTGCATACATAGATCCTGTAGTAATCGTTACCAGAACCGAGATCATGGAATTTAGTAGATACAACCAGCAGGAGCAGTATGGCTTCTCAGAGAATTGTGATGCTCTGAGTAGAAAAATGGATGCCATGATGAATTTTATGATCGAAGAACAGAGGCAGAATGCGAGGTGGGACTTGTCGGTTGCTGCATTAGAGAACCAGATTAGTCAATTGGCTGCAGAAGTTGCTGAAATAAAGGAG…	ABY53446.1	ORF1-2, partial [Ambrosia asymptomatic virus 2 UKM-2007]	59.2	3.3e-86	319.7
NODE_3658_length_1997_cov_253.737526	TCCCACTTATTTTATATTTTATTTTTTGATAAATTAAATATTATAGTAAACTGTCATTTTCGTCCCGTGGTTTGATATTTTTGCCACTTTCATCCAATTTTCTATTTTTTTATCGCTTGGGCATCCTTATGGTTTCATTTTTGCCACAACCCTCCATCCTAATTTGGTGCCACAACCAAGATATAACATCCCAGTTTATTAAATCTGAACAAGATATAAATATCCCTATTACAACACTGAAAAAGAATAGAATTTGGTACCTCTAAACCTATAATCACCTTTCTCTAATATATACACTTATACACCATCCATATGGAACACCATTTGTACATTAAAAAACTCCAAACAATAATCAGGTTTTTTCACAAATATATACCTATGATAATGCTGATGTGTCTG…	QOI90522.1	hypothetical protein HWQ62 00387 [Pyramimonas orientalis virus]	37.3	4.4e-86	319.3
NODE_1458_length_2699_cov_79.556740	AGGGGGACATTGATGAGTCGACATACCGACACACGTTTATTATGTCGCGTTCGACTTTGCTACAAGAACAAAGTACAACAACCATCAATAATACAATTCAATACTATAATTTACACATAAAACACCTGCCCAACATTCAAAAGGCTCTCATGAGGAACATTAAAGATCACACTATGTTCCCTGCAAATCTTCCTCAAGAACGCGTAAACATAATCGATACTCAACTTCTTATAAAAGGGGGAATCCCGCCTCGCTCTCACCACCGTGTTCCCCATAATATGCACCACCCCTGCATCTCTACAACTCATCAAGAACCCCATTTCGTCAACCTCCCGTTGGCTACTTACCTGCCCGGATGACGACCCCGAGTTTACAACATGTAACGGTGATTTAGCCGGC…	YP_001425742.1	hypothetical protein FR483 N110R [Paramecium bursaria Chlorella virus FR483]	33.3	1.3e-85	318.2
NODE_1928_length_2476_cov_18.280899	GCTCCCTGCAAATCTTCCTCAAGAACGCATAAATGTAATCGATCGATATCCTCTTGTAAAACCGAGACCCCTGCCTCGCTGTCACCACCGTGTTCCCCATTATATGCACCACTCCGGCATCCCTGCAACTTATCAGAAACTCCACTTCATCCACCTCTGTATGACCACTCACCTTCCCGGACGAAGCTCCTCCTGCCACAATTGAATCCCCAACGGACGAAAACGTGTCGTTTTCGGTCAGCATCAAGTCATTAGACCGAGCAGTTTGCTGCCCGGACCCATATATGCTGTAGTCATCAGAATCCGAGCACCCTTCCATCATTGACTCGAGTCGTATGAACAAAAACAAATTATCAAAAAGTTTATTCTCAAAATTATCATCTTTTTTATGAAGATCTC…	YP_001425742.1	hypothetical protein FR483 N110R [Paramecium bursaria Chlorella virus FR483]	32.5	2.7e-85	317
NODE_6751_length_1568_cov_7.924415	GAAATACACAGTTACACACACACACTCTCACACACAATTTCAACATAATTCCGTACATTTCACGCTTCGCTCGTCGATCGGTTTATAATCTATTCATGGCGGGTGAAACTCTTTTGGGTTCATGCACTGGCGCGGCCATCATACCTCCTGATCCTCAGAGGACTTATCAAGTTGTTGTTGCTGCCACACGTGCTATGGGTATCAGTAAAGATGGGAAACTGCCTTGGAAGTTGCCTTACGACCTCAAGTTTTTCAAGGGTGTCACCATGACCACATCGGATCCAGCAAAGAAGAATGCTATCATAATGGGAAGAAAAACATGGGAAAGCATACCTCTAGAGCATCGACCACTAACTGGTCGCCTCAGCGTTGTTCTAACTCGCTCAGGAAGTTTTGACA…	QOI90486.1	thymidylate synthase [Pyramimonas orientalis virus]	37.2	2.9e-85	316.2
NODE_42273_length_508_cov_1.733333	AATCCCACAACGGACTCAACATTTGATGAGTGGTGGAAGAAACAAATAGAATCAAGCAACACGATGCCACACTATCGAACTGAAGGGGCGTTTATGGAGTTTACGCGAGCAAACGCAGTGTCTGTAGTGAATAATATTGCAACTGCAACTGTTAGGGATATCCTTATTCGCGGTGCTGTTGGATCAGGAAAGTCAACAGGCTTGCCTTTCTACTTGAGCAGAAAGGGCAGAGTTCTACTCTTAGAGCCAACAAGGCCTTTGGCAGAGAATGTCCATAGACAACTTAGCGGGGAACCATTCATGGTTCAGTCTACACTTAGAATGAGAGGTCTGACCGTGTTTGGCTCACATCCCATAAGTGTAATGACAACAGGGTTCGCGTTTCACTACTATGCAAAT…	QCG75828.1	polyprotein [Sweet potato virus E]	86.9	6.1e-85	313.5
NODE_12792_length_1146_cov_91.756757	GCCTAAACGGTACTCTTCTATGGCTCCAGGGCTCCAGGTTTTACAAAGCAACGTATGAACTAGGATGAGAGATGAGACAAACGGAAATTTTATTTATAACTGTCCTTCTCCGAAGAGAAGAACTTCTTGATAATATTTACATATCTTCCTTTAAGGAGGGATTTTACTCACACATGATTGTGTTTACAAGAAAGGAGGGGGAAGGTTTTCTATGATCGATTTAGGATCGGTCAAGAATTGATGTCTAAAAATTGAAAATCTATCTCCTTTATATACTAGGAGTAGATGTGTACAAAAGACCATTATGGCCTTTGTTAATTCGTCATGCATGACGTTTCTAATCGATAAACCCATGTGTTGGGTCCAGCTCTCTTGTGTCTTCATTCATAAAGTGGATGA…	AEB54985.1	inclusion body protein [Dahlia mosaic virus D10]	80.6	4e-84	312
NODE_1227_length_2837_cov_12.066208	AAACATTCACCACATATTCCACTTACAAACAAGTTTCTTGAAAACCTCTTTTTCCTTCCTCTTTGTCACATACCCATCACACATCCCTGTTTTTTTTGGAGGTTAGCAGGGTTTCTGTCCTATTAGGTTTGTGGCTGATATATATCTGCTCATATTCCAAAACCCATAAAAAAAAATAAGTTCTTTCCTAAATGAACTGTAAAAAAAAATTGAAACTTTGATTGAATTGGGGGAATTTGTGGAATCTTGATGGTGAGAATTGTGGACCCAACTTGGTAAAGTGTTAAAAATTGGATTTTTGTTGTGGGTTTTGTTTGGTTTGATTGATTGATAATGGAAAGGAGGTGAATTTGGGGTTTATTTTGATGGGTTTTTGAGTTGTTGATCAAGTTTATATGA…	YP_001425742.1	hypothetical protein FR483 N110R [Paramecium bursaria Chlorella virus FR483]	33.2	4.5e-84	313.2
NODE_12093_length_1182_cov_17.726781	TTACTTCCTGAATATCTTTGGCAGTAAGACCAGCATCCTTCAGGGCCTTTCTGACAGGCTCTACAGTCCGATCTATTAGCGGCTCAACGAGCTTCTCAAGTTTGGAACGCGCTAATTTTATATTGATGTGTTTAGGACCAGATGAATCGGCTGTTATGAATGGTAGGTTTATGTCTGTCTGCATGGAAGATGATAACTCAATTTTTGCCTTTTCAGCAGCCTCACGAATTCGCTGGATGGCCATGCGGTCATTTGAGAGATCGATGCCTGAATCTTTCTTGAATTCTTGGACTAAATGACGGACAAGATGAATGTCGAAATCCTCACCACCGAGATGCGTATCACCATTTGTTGATTTAACCTCAAATACACCCTTCTGAATTTCTAGTATAGATATAT…	AET43623.1	heat shock protein 70 [Micromonas pusilla virus PL1]	49.1	7.1e-84	311.2
NODE_1216_length_2843_cov_43.776895	CCTACCTTTCAAAGTGGCCAAAAACCTCAAACCACCGACCTTTCACTACAAAAACAACATTCACACATGATACACCATTCCCACCTCAAGGGTCGACGCATGAGGTACCGTTAAAGCGTCTGTAGAGGGCCTGCTGTTTCGTCTCAACATCTCATAACCAAAATTTATAACAATCTTTTTAAGAATACTCGACCCTTGTTTTGCTTTAACGTATGAGTGCCCCAAAATGTAGGCTACCCCCGCCTCCCGGGCCTCCATGAGGTCCCGCAACTCAGCCCGTGTACCATCCTCCATCTCCGGACTCTCCGGCACCACAAATCTCACCCTTTTCTTCACTCTGTTTGCTGTTGAGGCCTGTATTTCTTCAACCCCACCGTCCATGCGGATTTCAACACCTTC…	YP_001425742.1	hypothetical protein FR483 N110R [Paramecium bursaria Chlorella virus FR483]	34.1	1e-83	312
NODE_38522_length_545_cov_4.379237	ATAGTCTACTCAGGAACATCTGTAGACCAGAAGACGGGAAAGGAAGTCAAAGGCAAAGAACGAATGGTTCTTGACTACAGAACCTTAAATGGGAATACATACAAAGATCAATATTCCTTACCAGGAATAAATACAATTATTCAGAAGATTGGAAACGCCAAAGTCTTCTCAAAATTTGATCTTAAAAGTGGCTTTCACCAAGTCGCTATGGAAGAAGAGAGTATCCCATGGACAGCCTTTATAACCCCAGACGGATTATTTGAATGGCTTGTCATGCCTTTCGGATTAAAGAATGCTCCCGCCATTTTTCAAAGAAAAATGGATAACTGCTTCAGAGACCACAGCAAATACATAGCCGTCTACATTGACGACATATTGGTCTTCTCTGAAAATGAAGAA…	YP_009229919.1	polyprotein [Blackberry Virus F]	82.8	8.9e-82	303.1
NODE_51500_length_436_cov_0.900826	GATCTTTTTAACACAAGAGCAACAAAGATGCAGTTTGAAATGTGGTACAATGCTGTGAAGGCTGAGTATGAGATAGATGACGATCAGATGTCAATTGTAATGAATGGCTTTATGGTGTGGTGTATTGACAATGGCACTTCACCGGATGTGAATGGTACATGGGTGATGATGGATGGAGATGAGCAAGTTGAGTACCCACTCAAACCAATGGTTGAAAATGCAAAGCCAACACTCCGTCAAATCATGCACCATTTCTCAGATGCAGCTGAAGCATACATTGAGATGAGAAATTCCGAGAAACCGTACATGCCTAGGTACGGACTACTTCGGAATTTGAGGGATAAAAATCTAGCTCGCTACGCTTTTGATTTCTATGAGGTGACATCCAAAACATCGGAT…	AWK27042.1	polyprotein, partial [Bean common mosaic virus]	100	2.1e-81	301.6
NODE_18057_length_932_cov_8.994179	GGTCTCGTTTTAATCCTCACATGCTGAATAATATCATTCATAGCCTAACATTTTTTAGCATCTTCTCAAGGTCTTCCTTGTACACATTTCCACTCCCGGCAATTACCATACTTCTTTTATTACCGGTAGATACAACCTCAGCCAAAACTTCAAGAATACCATTGGCGTCTATGCTAAAACAAACATTGGCCGGTTGACCAGCAGGTGCCGGTGGAATACCACTAAGCGTGAATTCATCAAGTAATATGTTGTCTTTTGTTTCACCGCACTCGCCTTGGTACACGTCCACTAACATGGATTCTTGGTCGTCCTCAAGTGTCACATAATAACGCTCCTTCGTGACAGGTATTGGTGTGTTCCTTGGGATTATGACACTCATATATCTGCCTTCGATGCAGG…	AET43623.1	heat shock protein 70 [Micromonas pusilla virus PL1]	53.4	5.8e-81	301.2
NODE_16187_length_999_cov_9.759179	CTCCTTGGTCAACATAACGGGCAGTATCGTTGAAAACACGCAACATTGTGATAATGCCATTGGATGTACCATTTGTACCACGTATGTAACTTCCGGTTGAACGAATATTATGAACAGAAACACCAATCCCGCCTGCTGATTTGCTGATAACAGCACATTCCTTCAAAGTGTCATATATGCCTTCAATGCTATCATCTTTCATGCATAACAAGAAGCAGCTACTCAATTGAGGCCTTGGTGTTCCAGCATTGAAGAGGGTGGGAGAAGCATGAGTGAACCACCTCTGTGACATCAAATGATAAGTCTTGATTACAGATTCAATGTCATCTTTGTGAATCCCAACTGCGACACGCATCAGCATATGTTGAGGCCTTTCAACAACCTTCCCTTTGATCTTCA…	AUF82540.1	ribonucleoside-diphosphate reductase subunit alpha [Tetraselmis virus 1]	50.7	6.2e-81	301.2
NODE_20971_length_845_cov_1.940415	GGGGCTTTCTGACGTACCTGTTTTTGTTATAATGTGTTTTATAATTTTTATTGTACGTTGTACTTGGTCTTATCTTCTTCTTTTTCTCATAGAATCCATAAGCTTGTGGTGTGTAGATAGCTGTTTTACAAAATGCATAAGCATTTCTTTTTAATTGTTCTTGTAGAGCTACTTCTTTACATCTTTCTTCTAATAATCCAAATTTATATGTTATTCTAGGTCCAATTCCTAGATTACTTTCATTTCCATAGGCTTGTTTCCATGATTCGTGTATATTTTTTCCTAAATCTCCTGGTAGTTTTATAAAATATTTATCGCATAATTCATTTTCCATTGCCTTTCCTGTTTGTGATAAGAGTCTTGTAAAATCTAGTGTGAATTCGTTTATATACTTCATGT…	AGC25937.1	hypothetical protein, partial [Piper DNA virus 1]	52.7	1.2e-80	300.1
NODE_1215_length_2844_cov_20.216167	AGCACACATAACTCATCCTCCACTAGGGTTTCTTCTTTCTTCCCTTCCTTAAACTTTAAACCCTTATTTTAGGGCTCAAAGTTTCATCTCCTCCAATAATTTCCAAAATCCATCAATGGGATCAGTAAAGAGAAAGTCGATGGAAGAAGGCTCTTCGAATCACACGCCTCCACCTCACAAACAACCCAAAGACAATAACAACGACACCAAATTATCAGGAACCACCGACGCAGTAGAGACCGGCGTTGCCTGCGTTCATGACGTATCATACCCGGAAAACTACGTCACTGCTCCTCGGCGGTTAAATACCGACCAAGATTCAAAACCCGCCAAGGAATTTCCGTTTACTCTCGACCCTTTTCAGTCTGAGGCAATTAATTGCCTGAATGCTGGAGAATC…	AGE54534.1	helicase [Paramecium bursaria Chlorella virus KS1B]	37.9	1.8e-80	301.2
NODE_4463_length_1855_cov_5.193042	ATTGGTACAGGTCAAATGATACGTCGCTCTCTACCATTAGCTGGCAGACCGTCAGAGATTCCAGTTTGCAACATGCATCAAATTTTCAGTCTCACTACCATGCACTTTCTCGTAATAAATTGGACATATCACGACCAGAAATGCGATCCTCGTTCCAAAACCGATCAGATCCCATGAGATACTTCCACAGTTCATTGATCCGGAAATTTTCACAAGCACCAGGTGCATCTTCCCGACTCACGTCAAATACTAGGCCTGGATCTTGTGCGCAGGCTAGATATCTTACTACGACACGTATCTTAAAAAAACGGACCCTTAATCCCATCATATTAAGATTAACGAAAAACCAAAAAAGGAGCTTGACTGGATTTCCGCCAAAAAGTAATTTGGTATTCTTGG…	YP_009172777.1	hypothetical protein AP053 gp017 [Ostreococcus mediterraneus virus 1]	50	2e-80	300.4
NODE_2037_length_2440_cov_21.757076	GATAGAGTTTCGGGATAGCACGCGTTCGGACAAATTTGGATTTGTACCTTCCGTCACTAACCAAAACGAACTCTAGGGGTGCCTCTGGCGTTTGTTTGAACAAACCGGACAGTGTAACCATGCCCTCCCCGGTTATGAGGGGGAGATTAGCTGCAATCTGTCATCGAATGTTAAGCGCCGCTATAGCCACAAGCGGCCGATCGGTAACTACCCTGGTAGGTAGTCGTGGATCTGTGACCACGTACATCAAGAAGGCTAGCACCCTAACCTTAGATTAAAACGTTCGGGCCTATAGCAACATTCGGTATATGTTTATTAGCTTATTTTAAATGAAAACAAAGCTAATAAAAATCTTTTCTTCACAGAATCTCCCTGAGGGCTAAACACCCTCAAATGGCT…	UUW21463.1	MAG: RNA-dependent RNA polymerase [Guiyang Paspalum thunbergii mito-like virus 1]	38.4	1.3e-79	298.1
NODE_48032_length_460_cov_2.348837	AGTGGATTTTGGCAAGTCTTTTTAGACGAAGAATCGCAGAAATTAACTGCATTCACGTGTCCCCAAGGACATTTCCAATGGAGAGTAGTCCCATTTGGATTAAAACAAGCACCTAGCATATTCCAGAGACATATGCAGAATGCTCTCAGAGGCCTCGATGGCTTCAGTCTAGTGTATGTTGATGACATCATAGTCTTCTCCAACACTGAAAAAGATCATTATGATCACGTTCTCAAAGTCCTCAAAAGGATTGATGAATATGGCATTATACTTTCAGAAAAGAAAGCAAACCTATTCAAAGAGAAAATCAATTTCTTAGGGTTAGAAATTGACAAAGGGAGTCACACTCCTCAAAATCATATCCTTGAACATGTTCACATGTTTCCAGACAGGATTGAA…	YP_006732334.1	polyprotein [Dahlia mosaic virus]	88.2	3.5e-79	294.3
NODE_2237_length_2366_cov_49.834714	GACATCATAGGATCTAAAATTATATTATGGAACCATTTTCACAGATTAACTGGATAAGAAGAACATAATTGAAACTATTTTCCACCAATAAAACACGATATATATGGTGTTGAAATGCTAGCTTCATATTATTGGGTTACAAAAGAATAAACAGCAAGAAAGCAGACAAGAAGCTAAACATAATATATCATACCAACTTCAATCAAACTTATATGAGGAATATGAAGAGCGACCGCAGGCCCCCTGCAGTTTTTACGAAGAAACGAATACCCGATATCAATCACGAGCTTCTTCAAATATGAAGACGACCTCCGGGCCTTAACATAGGAGTGTCCCATGATATAAGCAACTCCGGCTTCTTTAGCCGATATCAGTTGCAAAAGCTCCTCTCTCACAGCA…	YP_001425742.1	hypothetical protein FR483 N110R [Paramecium bursaria Chlorella virus FR483]	32.3	2.3e-78	293.9
NODE_487_length_3636_cov_11.174291	TGTGTATCTATTGTAATGGCAGTCTTCTCGACTACAAGGCCTATTTAAAATGCTCGGTCGATCCGCAGCAACGTGCGGGCCAAAATTCTAGTTTCATTAAATTCAATAACTCATAAATAGACTAAACATAGATACCGAGAAGGACCAACCTTTTCCTTTCACTATTTGACAAATTTCTTATATTAGTTTTTATTTTATGAAATTATTTTTAAAAATAAAAATAGTTGAAGCAAATTACATTATATATTTTTTAACATTTATGATTTACAAACTATTAACTTTATTTCATATAACGAATGCTGCGATGAAAAATGACTTTGATGAAAAATCTATATTTATCCTCATTTTACACGCAAAAATTCTTAGTTAAATTGGGTATACTATATTCACCGAACATGT…	AGE59884.1	potassium transporter [Acanthocystis turfacea Chlorella virus TN603.4.2]	34.2	2.8e-78	294.3
NODE_52393_length_430_cov_3.324930	CCTTGTACCTCATGTACAGTATGGACATCTGCATAGCCCCTTGAGAGAAGGGCCTCCTTGTCAGACTGTGTGAAAGTCAAAATTTTCCCTTTAAGCGGCTTGGACACAGGATTGATAGACGCAGCCCCACTAACCATTTCCTGGGAAACTGATTTCTTTTCAGAAGACGTGCACATTACGTATCCTTCATACCTTTGATTTAGGAAGTGTGTGACGTCAGCCGGACAACGAAGAGTAGTTCTTCTTGTTTCGACTTCGTCAACCTCCAATTTTGCAAAGTGTGCAGGGTACGGGAAACCAGTTACTCTGTTGATGTACGGAATTTGTTGGGTGTCTCCATAAACATATGCAATATCGCACAGAGACATTTCAACCAAGAAATTCACACAACCAGTATGC…	AVG72408.1	184 kDa replicase [Tomato mosaic virus]	100	2.8e-78	291.2
NODE_1077_length_2958_cov_78.460312	GAAGCCTGAATGAAGGCTTATTAAGGTCTTAATCCAACTCCAACTATAATAATAAGTGCTTAGCAACCAAAAAGGGGTTTTTGTTGCATCAAATATCCCTTTCCTCATCCTCACTCAACTAACATCTTCCTCTTAATATTCGGACTTCTCTCTTTTCTCCACACAGAAATCCAACTCGTAGATCGAGAAAAGAGCATAATATACGCCGTATACATGTCAATTTCTTCCTAATTTCGGATCATCTGCTAGATTGTTTATCAATTTCAGTTTATCTGCAGGTGATTCATTTGAGGATTTTTTTTATTGTCATTGGAATTTGGTATATATTGATTTTTCTAGTGAGGATTAATGGGTAAAGGAGCACAAAATTATGGTAGGGAAGAGAGTGCAGGCATAGCA…	AGE50969.1	calcium-transporting ATPase, plasma membrane-type [Paramecium bursaria Chlorella virus CVB-1]	29.4	2.9e-78	293.9
NODE_1174_length_2875_cov_17.260528	CAGTCACATATGTCAAAATCGGCACTAACATGAATAGAGCATGCCTTGTCCAAATGCTAACACCCACTCAATTCACAGCCCTTATCATATAACAATAATAGCAAAACAAAACCAAAAAAATAAACACCTTATTCCTGGGTCAAGTATCATCAATCATCAGCACCACCATAAACCATACTCACACCATGTGAGTCATAGCCACCTGAATCAAATGTGTGCGAGGCGCATTCAAGGTTGCCGTCCCCCTCCTGCAGTTCTTCCTCATGAAGGCGTAAAAGTAATTTATGATCAGCTTTTTAATAAACCATGAATCTTTTCTAGCCCGAATGTCACCGTGTCCAAGAAGATAAACCACCCCTGATTCCTTAGCCCTGCGCAGGAAAGCAAGCTCGCTCTCCA…	AGE49283.1	potassium transporter [Acanthocystis turfacea Chlorella virus Br0604L]	33.4	1.4e-77	291.6
NODE_54365_length_417_cov_1.104651	ATTGGGTATACTGTGATGCCGACGGCTCACAATTTGATAGTTCACTAACTCCATACTTAATTAATGCTGTTCTCATCATCAGAAGCACATACATGGAAGACTGGGATGTGGGGTTGCAAATGCTGCGCAATTTATACACTGAGATTGTTTACACACCTATGTCAACTCCAGATGGAACAATTGTTAAGAAGTTCAGAGGGAATAACAGTGGTCAGCCTTCTACTGTTGTGGACAACTCTCTTATGGTTGTCCTCGCCATGCATTATGCTCTCATCAAAGAATGCATTGAGTTTGAAGAGATTGACAGCACGTGCGTGTTCTTTGTCAATGGTGATGATTTGCTGATTGCTGTGAATCCGGATAAAGAGGGTATTCTTGACAGATTGTCACAACACTTCT…	QZK30362.1	polyprotein [Potato virus Y]	99.3	1.5e-76	285.4
NODE_10148_length_1297_cov_48.625817	TGGTAGAAGTAGATGAGCATGTGTATCAATTTAGAGCATTCACCCGTGATGCTGAGACCCGCACGACAGAGACCAATATCATAAGGGATATTATAATAGATGATAAAGCAATCATTGTTTGCAAAGCTTAAATAATTTAAATATTATCATGAAATGAGTTCATGTTCATGATTTCCATGTAAGGATAAACAGAACATGATGTCATGTTATTGAGAAGTTTAAAATAGATAAACTCAACTTGTAATCAAGAACGGATGCTTCCATCTAAGGTTAAAAGCACCTTGTATAGATCTGGCCGTCGATCTCGAAATATTCCCCAGCTATGTCTTTTGTATTTAATTTGATCCAGGTCAAACTGTGCTACAAGAACCGCTTCATCTTTGTCATTAGCAACTTCAA…	YP_009665249.1	N-carbamoylputrescine amidase [Paramecium bursaria Chlorella virus NYs1]	47.1	3.5e-76	285.8
NODE_913_length_3094_cov_32.800066	CTCGGCGTAGGCTTTCACTGGCGGCACCAAATTTTTCTTCCAAACCCGCTTCACCAACAGCATGAGCAGCAGCACGTAACTGATTTAGAAACTCATCAAGCCTTCTAGCAAGTCTAATGATACTCCCTTCAAAGATATCAGTCATTTGTGTAACTTCTGAAAATGATGCCCCTTTTGACCAACAATATATAACATCCATCAGGAATGGTCTAACTACTGCCTCCACATACTCATCTACATTAACTTCCAATTTGCATTCATGTTGTATCTCTGCTATTCTTCGTGCACTATCTTGAAGCTGTTGTAATGGTTTAGCAAGTTCTGATCTTAACTGTATTTGTTCACTTGATTTGTCTCCTGGAATAAAGCAACTTGCAAGTGCTGCAATTTGATGATGAT…	AGE54534.1	helicase [Paramecium bursaria Chlorella virus KS1B]	36.5	6.4e-76	286.2
NODE_13674_length_1104_cov_5.357905	CTGTTTCAAGACCTTTTGTATCCATTTTGTCAAATTTGTCGGGATTTGTCCAATAGAGGCCAGCATATTTCTTTTTGCTGATCAGCAGATACGGGAAATAAACCTTTTCAAACTCTAGTTTGATAGGCTTGATGAAAGTCCCACTAATGTAATCAGCAGCTTCCCTACCCAGCTTCATGGCTTCATCCACAGTGGGCACACCAAATTGCACCATAACAGAATCTGTGTCCCCATATATCACCTCAGCATTATGTTCATAGCCATTAAGTGTTGTGAATTTATCTTCGACAAGTCCTTTTGTATGTTCAATCATCTGTCGGCCATAGCTTGTAACACTTGAGGATATCTCTAAACATGGTAATTGGCCAATGGTAGCTCCTGTAAAACCATACACTGAAT…	YP_007676285.1	DNA polymerase [Micromonas pusilla virus 12T]	45.6	6.7e-76	284.6
NODE_735_length_3267_cov_60.069818	AGTTGATATTTATTGGTTTTTCAAGTGAGGAATAATGGGAAAAGGAGGCCAAAATTATGGTAGGAAGGAGAGTGCAGGAAAATCATCTGTGGATCCAAACCAGTATCGTGCTTGGTCGAAGGAGATTAAGGAATGTGAGCAAAACTACCAGGTGAATAGCAAATTTGGTCTTTCTGATGGTGAAGTTGTGAAGCGACTGCAAAAGTATGGGACGAATGAGTTGGAAAAACATGAAGGGCAATCTGTTTTCCGTCTAATTTTGGATCAGTTTAATGATACTTTAGTTAGGATTTTACTTGCTGCGGCTGTGATTTCTTTTGTTCTAGCTTTGTATGATGGTGAAGAAGGTGGGGAGATGGAGATCACAGCGTTCGTTGAGCCACTGGTGATTTTTCTCAT…	AGE50969.1	calcium-transporting ATPase, plasma membrane-type [Paramecium bursaria Chlorella virus CVB-1]	28.3	6.8e-76	286.2
NODE_8611_length_1408_cov_16.374532	AAATAAATTAAAGGTTTTCATACAATTAATTTACAGACATTCTATTTTCCGATTCGCGAATTCCATTTTGAAAGGTGATATTCAACTTAAGGCAATGTCATCTTGTGCGTTTTCTGCATCTACATTGCGTGAGATCCTGCAAAATAATGAACCGGTATGCAAAAAAGTAAGTGATTTCAGGAAGAACTGCATTTCTGCTGACGTGTCTCGTCTGAAGTTGACCTGTCATAACTCGATGACATGGAAACAAACTGGAAGTAGGCTCAAATGCAGGGCACTAGACGTTGAAAATAACCGTGCTTTCTTGAAAGGGGAATTGTTTCAACTTGATGATGTAATTGAAGCACAACAGTTTGATAGAGAGATTTTGAGTGCTATATTTGAAGTGGCACGTGAAAT…	YP_009325590.1	Aspartate carbamoyltransferase [Only Syngen Nebraska virus 5]	49.8	1.1e-75	284.3
NODE_27789_length_691_cov_6.932039	TTACGCGATAATATCTTTTCGCTGTCAAGCAGAAGTCACTGCTAAACACAATTACAATTTTACTTTCAACTTTGATTATTATGGCCGGAAAAGGAACCGGCACGCCGGCGATCGGCATTGATCTCGGAACAACTTACTCATGCGTCGCCGTTTGGAAGGATAATCGGATCGAGATCATACCTAATGATCAAGGCAACCGAACCACGCCCTCTTCTGTTGCTTTCGTTGATGCAGAGCGTCTAATCGGCGATGGCGCCAAAAATCAAGCACCAATGAACCCTGCTAACACCATATTCGATGCTAAGAGGTTGATTGGAAGGAGATTCAGTGATTCCAAGGTGCAGGAAGACATGAAGTTATGGCCTTTCAAGGTAATAAAAGGCAAAGCTGACACACCGA…	AET43623.1	heat shock protein 70 [Micromonas pusilla virus PL1]	75.3	2.7e-75	282
NODE_874_length_3137_cov_23.346932	TATTCGGATCCGGATAAACTTCCCAATTTGTTGCAGAACAGAGAGCTCTCAGTAATACCCTCACAGTCTTACAGTCTTCCATGGCCTCTTGCATCTAACCCACGCTGCAATTCCTATCTAAAACCCTAAACTTCCATAAACCCTAATTCATCACACAATATGCTTCCCACCCAAATAACAGCACCTGATAGCTTCATATCACCTAGGGTTTACTCTCCCCAATCCAGTATTACTCTTCACACATCCCTCCCCATCAAAACCCCTCTTCAAAACCATCCCAAATTCCTTCAAATTAACAGAAAAATACTTCCTTTCACCCGTTCGGCTTTCCGAAAACCCCATTCGGGTCAGAATAGTGATAGTTCAGCTTCAAATTCAACCCAAGATGATTTTGTGACT…	QOR60687.1	hypothetical protein [Bathycoccus sp. RCC716 virus 3]	37.3	4.2e-75	283.5
NODE_5630_length_1693_cov_7.212963	CAAGTGTATCCCAGTTACCTTTGCGACGTCGTCTTCTTTGCTTTAGTTTGTCGCCTTTATCGTAGTAACCATTATTCCACCTTTCTGTTTCTTCCAAATCTTCCCATGGTGATAACCATTTTGGGTCATCCAGATCACAGGGATTGTGATATTCTGGATTAACAATTCCTGCAAATGCCGTTTCATTAGGAATTGTATGTGATTCTTCTCTTGGTGGTGAATCTTCTCCTCTTAACGGTCTCATATTCTGGCTTCTTCCATTGAAATTTTCTTCAGTGATTATTGGATTATTTGTTGTTCTTTTGTAAGCACTGAAGTTTAGCACCTGAGTTCCTCCGAAACCTTCACGGATTGTAACATTTGTTGGAGCTCTAGTTGCAATTCTTTCTGCTGGTGGCC…	YP_009121747.1	ORF3 [Yacon necrotic mottle virus]	42.4	5.1e-75	282.3
NODE_316_length_3992_cov_52.962746	AGGGGAAGCAACAGTAACAACTTCCGCATATCTCTTTTATCTCATATTCTCTCTCCCTCACGTAGCGTACCGTTATCACTCTCCCAATCGCTGCAGATCTTCCACTGGGGATTTGCTTGTGGGAGTTTTTAGTGATTTGGTTGATATTGTTTGTTCTAGTGAGTATTGATGGGTAAAGGAGCCCAAGACTATGGGAAGAAAGAGAGGTCAGGCGAAGGATCATCTAATTGTTATGCTCCCTGGGCGAAAGAAGTGCATGAATGTGAGGAGAAATATAAGGTAGATAGAAAAAATGGTCTATCGGATGGTGAAGTGGAGAAACGTTTGAAGATCTATGGGTTGAATGAGCTGGAGAAGCATGAAGGACAGTCTGTTTTTCGTCTAATTTTAGATCAGTTC…	AGE50969.1	calcium-transporting ATPase, plasma membrane-type [Paramecium bursaria Chlorella virus CVB-1]	28	9.1e-75	282.7
NODE_34190_length_595_cov_7.005747	GTACTCGTGTGTGGCTGTTTGGCAGCATGACCGGGTTGAGATTATAGCAAACGATCAAGGTAACCGAACCACCCCCTCGTATGTTGCTTTCAATGAAACTGAACGTTTGGTCGGGGATGCTGCCAAGAACCAGGCTGCTTATAATCCCACCAACACAATTTTCGATGTCAAACGGTTGATTGGAAGAAGAGCAAGTGACAAAATAGTTCAGGAAGACGTGAAACTGTGGCCTTTCAAAGTCGTGGCAGGGAACTGTGACAAGCCAAAAATTGTAGTCACATACAAGAATGAAGATAAAGAGTTTGCTGCTGAGGAAATATCTTCCATGGTTTTAGCCAAGATGAAAGCCACCGCGGAGACGTTTCTTGGATCGAATGTTGAAAAGGCTGTCGTCACTGT…	AET43623.1	heat shock protein 70 [Micromonas pusilla virus PL1]	71.7	2.6e-74	278.5
NODE_31659_length_630_cov_4.140036	ATCCATTGGGTAAATGGCCCATATAGTTGACAGAAATTGTTTCCAAGGAGTAAGTCTATTCCTGTTTCTTGTTGATAAATAGTAGGAATAGGAAACGGTTCTCCTGAAAAGTAGACTATAAGGTTTCTGCAAACCTTGTCTAATTTGATCGTTTCTTGATTTGCAATTGTTACTTTGATATCTTTGGGAGTATTTTCCCATAGATCTTCAGGAATAACATGTTTGCTTGCAAGACAAAGACTTGCTCCTGTGTCTACATAACAATGTAGAGTTATAGTTTTATATCCTTTAAGGGAAATTTTTCCTTTGATATAAATTGAATTTGGGTTAGTTATATTTGAATAAACTAATTCACTTTGACAACAATGTACATGTACATAGTCTTCCTTCTTACCCCCC…	AGQ49469.1	reverse transcriptase [Dahlia mosaic virus]	91.4	2.7e-74	278.5
NODE_33537_length_603_cov_15.164151	CGGTGATGGCGCCAAAAATCAAGTAGCCATGAACCCTGCTAACACAATATTCGATGCTAAGAGGTTGATTGGAAGGAGATTTAGTGATTCCAATGTGCAGGAAGACATTAAGTTGTGGCCTTTTAAGGTCATACAAGGGCCTGCCGACACACCAAAGATTGTGGTCACTTACAGAGGTCAAAAGAAGGAGTTTTTGGCTGAAGAAATTTCTTCAATGATTCTTGGAAAGATGAAAGAAACTGCTGAGGCGTACCTTGGAAAAGTTGTAAAAAATGCTGTCATAACTGTCCCTGCTTATTTCAACGATTCACAGCGTCAAGCGACCAAGGATGCTGGTATTATTGCTGGATTAAATGTCATTCGTATGATCAATGAGCCTACTGCCGCTGCAATTGCGTA…	AET43623.1	heat shock protein 70 [Micromonas pusilla virus PL1]	70.6	3.4e-74	278.1
NODE_3246_length_2092_cov_270.393264	TCAACAGCTGATCAACAACAGATCCTCTTTCCGAGTGCTCCTTGTACCGTTGTTCAATGGGATCACCTTGCTTTTTGAGCTCATCAAGTTTGGCAACGTATACACCTTTAGTTTCATCTTCACCATCTTCATACAACCAATCTTCTGTTTCCTGAAGTTTAGCTATAAATGCTTCTCTCTCTGGTTCCGTAACAAACTCGTGCAATTTATCATGCAGCTTGTTCCTCATATCATAGACATAGGCTTCCACAGCATTCTTTTTGTCTTTTGTTTCTTCCATAACCCGGTCCTGCAACGCCATTTCAAACTCCTTTTCCACTGCTTTCTGCACATCTGCAGGTAGCATTGCCCCATATACCAACTCAGAAACTGGTATGTTGGTTTTTTTGACCTTTATCT…	QOR60303.1	hypothetical protein [Bathycoccus sp. RCC716 virus 1]	31.4	5.3e-74	279.3
NODE_10098_length_1300_cov_220.885086	CGTCAGCTTCCCCGATCTCAGACGCAACACACGGCGATTTAAGCTTCCCGTTCTCGTACCAAACCGCACGTTTCTCAATAAGTTCATTCACAAAATCATCCAACTTGTCGATTGTAATATTCGGCATCACCACAACATGTGCGATGTTTCCTTGACACGCAAGTTGCCATTTTCTCGTGAACTCCTCGTCTTGTGGGCGTTCAAAAACGACTGTACTACTAAGCTCGTTTAGCATTGACCCGATCCCAGCACTAGTCAACCGGCCCCACAAATAGTGCGCGTTTCTGAGGCATTTTTGGACTTCTTTTTGGAACCCGCGGTACCCTTTACGGTTTAAAGTGTACCATAGGAATAACGGGGCGTGACCGTTACGGCTTCCCATTATTGTTGCGTCTCTAG…	AUF82658.1	histidine decarboxylase [Tetraselmis virus 1]	39.5	9.6e-74	277.7
NODE_9551_length_1338_cov_3.847431	ATCATAAATCCTGTTAAAATGGACAAAAAATGGGTCTTTTGAGGTTCTAAGATGGATCTTGAAAGCAGAAACCAAAATTGTCATCCAATCAAGAAAGAATCATGGAGGACAGTGATGACTTTAGCTTATCAAAGTTTAGGGATTGTTTATGGGGATTTAAGCACTTCACCTTTGTATGTTTACAAAAGTGCTTTTGCAGAAGATATTCAACATTCTGAGTCAAATGAAGAGATATTTGGGGTTTTATCTTTTGTGTTTTGGACATTAACTTTAATCCCACTTTTGAAATATGTGTTCATAGTTCTTAGAGCTGATGATAATGGAGAAGGGGGGACTTTTGCTTTGTACACATTGTTATGTCGCCATGCTCGAGTCAGCACTTTGCCAAATGGGCAGCTT…	YP_001425742.1	hypothetical protein FR483 N110R [Paramecium bursaria Chlorella virus FR483]	38.6	9.9e-74	277.7
NODE_56513_length_404_cov_2.178248	GTTGGTATGGGCAAGTCAAGCAGGAGGTTCATTAACATGTACGGGTTTGACCCAACAGAGTACTCATTCATCCAATTCGTTGATCCACTCACTGGGGCACAAATAGAAGAGAATGTCTATGCTGACATTAGAGATGTTCAAGAAAGATTTAGTGAGGTGCGAAAGAAAATGGTTGAGAATGATGACATTGAAATGCAAGCCTTGGGTAGTAACACGACCATACATGCATACTTTAGGAAAGATTGGTCTGACAAAGCTTTGAAGATTGATTTAATGCCACATAACCCACTCAAAGTTTGTGACAAAACAAATGGCATTGCCAAATTTCCTGAGAGAGAGCTCGAACTAAGGCAGACTGGGCCAGCTGTAGAAGTCGACGTGAAGGACATACCAGCGCAG…	QZK30360.1	polyprotein [Potato virus Y]	100	1.9e-73	275
NODE_56849_length_402_cov_1.489362	CCATTTAATTAGTAAGAAGACCACTCATGTTCACTATAAAGAAGTTTTGGGATCACATCGCGCAGTCGTTTGCACTGCACATATGAGAGGTTTACGAAAGAGAGTGGACTTTCGGTGTGATAAATGGACTGTTGTGCGTCTACAGCATCTCGCCAGGACGGACAAGTGGACTAACCAAGTTCGTGCTACTGATCTACGCAAGGGCGATAGTGGAGTTATATTGAGTAATACTAATCTCAAAGGAAACTTTGGGAGAAGCTCGGAGGGCCTATTCATAGTGCGTGGGTCGCACGAAGGAAAAATCTATGATGCACGTTCCAAGGTTACTCAAGGGGTTATGGATTCAATGGTTCAGTTCTCAAGCGCTGAAAGCTTTTGGAAGGGATTGGACGGCAATTG…	UGY75785.1	polyprotein [Potato virus Y]	100	1.9e-73	275
NODE_23918_length_771_cov_3.037249	CGCTGGATAGCCGTTCGGTCGTTGGAGACGTCGACACCGCTCGACTTCTTGAACTCGGCCAGGATGTGGTTGACGAGCGTGATGTCAAAGTCCTCACCACCAAGGTGTGTGTCACCGTTGGTCGACTTGACTTCGAACACACCCTTCTGCATCTCCAAGATGGAGACATCGAACGTTCCACCTCCGAGATCGTAGACGGCAATGACAGAAGAGTCCGACTTGTCGAGACCGTAAGCGAGAGCGGCAGCAGTAGGCTCGTTAATGACTCGGAGTACGTCGAGGCCGGCAATCTGTCCGGCGTCCTTGGTGGCTTGTCGCTGAGAGTCGTTGAAGTAGGCGGGGACGGTGATGACGGCGTGCTTGACGGGCTTGTTGAGGTAAGCGGCGGCGGTGTCCCTC…	AET43623.1	heat shock protein 70 [Micromonas pusilla virus PL1]	53.7	2.2e-73	275.8
NODE_5091_length_1769_cov_25.079009	TTTCACGACGACTCTCTAATCTCTCACTTTCCAGTCGTAAAACCCCTCAAACCTTTCCTTTCCGTTTAACATGGCGACGGCAATAGTTCCCGCCGACACCAGAAAACTCCCACGGCCAGGCCGCGGCGGCGTAATATCTCAAGGACTCACAGACGAAGAATCAAGAGTAAAAGCCATAGCCGAAATCGTCAACAACATGGTGGAACTCTCACGTAACGGCGAGAATGTTGACCTAAACGCCCTAAAATCCGCCGCCTGCCGCAAATACGGTCTATCACGTGCTCCTAAGCTCGTTGAAATGATCGCCGCTCTCCCTGACTCCGAGCGCGAGGCTCTGTTGCCAAAGCTCAGAGCAAAACCGGTTAGAACGGCCTCCGGAATAGCCGTTGTGGCCGTTAT…	QOI90551.1	hypothetical protein HWQ62 00420 [Pyramimonas orientalis virus]	36.6	2.9e-73	276.6
NODE_1195_length_2854_cov_33.581805	GCATCCATGAGTTTCCTATTTTTCTCCAAGAGCTCTTTCGCTCGTTCATAACACAGATCAAGGATCCGTGATGCCTCAGAATCAATGTCATTTATTCGATCTGCAACCCAGAAATTAGATACACCAAAATATTTGTCTGAAAGACCACCGAGAACAAACGCCCGTGCTGCTGACCTGGCATTGTCTGCTGTTTCAGCCCATATTGTACTCAACTGACCCGCACCGTGCCAAATCTCATCAACTGCCCGTGGTGCTAGTTGAACAGTAATGTGATCTAAAAGTGACTGTCGACTCAGCAACCCTTCCTTAAATTTGATGTGATCCATTTTCATCCTTACATAACCCAATTCCCTACCAGCTCTTGGAGCGATATTAATAAACTCTATATTGCTAAGATCA…	YP_007676316.1	ATP-dependent metalloprotease FtsH [Micromonas pusilla virus 12T]	39.4	1.4e-72	275
NODE_29409_length_664_cov_5.637902	AAATGTATAGCTTGCTTTTGGAGACATTCATTAAGGACTCCAAGGAAAAATACAGATTGTTTAATGCAATTGAGAACATTCCTTGTGTTGCAAGAAAGGCCCAATGGGCTATGAACTGGATTAAAAGCTCCAATTCATTCGCAGAAAGACTCGTTGCCTTTGCATGTGTCGAAGGAATTTTTTTCTCGGGAAGCTTTTGCTCAATTTTTTGGCTAAAGAAGAGGGGATTGATGCCAGGGTTGACTTTCTCAAATGAACTCATATCTAGAGATGAGGGTCTACATTGTGACTTTGCTTGTCTTCTTTACAGTTTATTACAAAAGCAGCTTCCTTGGGAAAAGATCAATGAAATAGTGCATGAAGCTGTTGAAATAGAGACCGAATTTGTTTGTGAGTCCC…	AGE55400.1	ribonucleoside-diphosphate reductase small subunit [Paramecium bursaria Chlorella virus MA1E]	58.5	2.7e-72	271.9
NODE_7791_length_1473_cov_19.759286	GTGAAAATTAGTTAAATCCAATCATTAACCCATCTACTTATTTCAAAATTTCAATTTAATTCTGTTTTTATGTTATTGTTGTTGTAAAGGGTGTTTCATGTTTGTTAAAGTAGGAGTGCATTCAGCATGACTTATGTGTGAGCTGGGATCTGCGGTTCGCACTTAGTGAATTCAAAGGGAATCGGTGAAGAATGGATATTGACGATGAAAAATGTTGTCACAATTCCAAGAAGGATTCTTGGAGGACAACTCTGCTGTTAGCTTATCAAAGTCTTGGTGTAGTCTATGGTGACCTCAGCACTTCACCCCTTTATGTTTACAGAAGCACATTTGCAGAAGATATTCATCACTCGGAAACAAACGAAGAGATTTTCGGTGTGCTTTCATTCGTTTTCTGGA…	YP_001425742.1	hypothetical protein FR483 N110R [Paramecium bursaria Chlorella virus FR483]	38.8	6e-72	271.9
NODE_55029_length_413_cov_0.838235	TGTTGGTTGCTACAACAAAATGTGGTCTCGCACTGGTTCCTTTTGTGACAATTTCTAGGCAACCGTGCTTCATTGTTCTGCCATCAACCTTTGTGACCATCATATTCTTATCTGTTAGGAGCTTAGCCAAGTTGTCAACTTCATTGTAGCTCGACACGTAAACAAGTACGTTTGAACCAAACTGGACAACATCAGCATTAGTTTGAGAACCTTGTGCATCCACAAACGATTGGAAAGACAGTGTGTCTTCCACTATTAACTTGACTGGCTGCTGTGTTGTGAATTCAACCTCTCTTCCCACTGGAGTAGCTGACACTTTTAATACTTTACATGCTTGATGATAAACACTCAGCAGACTGCGGAACGCCATTGCGGAAGGATCCAGAACATGGCACTCAT…	UGY75786.1	polyprotein [Potato virus Y]	98.5	8.2e-72	269.6
NODE_929_length_3082_cov_345.439016	GTTTCCTTTTGATAATTCTAAATTCCACATAAACCCCTCTTTCTCTCTCGCCCCCATTTGTTTACCAGTCCACTGCACGCCTTGAATATCGGAAAAATACCGATTCTCTTTTTCTCTCTCTCCACCGCCGCCGTGCACCTCTGCCGTCGTCCCTAGGTTGATTATTGCTAGGAGGTTTAACTTTATTGATTAAACAAGCTACACTACTAAGCAAAGATGAGCGTGGTCGGATTTGATCTTGGGAACGAGAGTTGTGTTGTGGCAGTTGCCAGACAAAGGGGAATCGATGTTGTTCTTAACGATGAGTCAAAGCGTGAGACTCCTGCTCTTGTGTGCTTTGGTGACAAACAACGGTTTCTTGGAACAGCTGGTGCTGCTTCCGGCATGATGAACCCGAAG…	QOR60303.1	hypothetical protein [Bathycoccus sp. RCC716 virus 1]	30.7	9.5e-72	272.3
NODE_2096_length_2416_cov_10.423816	CACGAAAGCAACAACAAACCCATTATCATTTCTTCAAAAATCCAAAACTACGTACACTGGAGCAACATTCTTCTAGTCAAATCTCAAAGTTCTAAAAACCCTTTATCAAGAACTGCGTTGCAAAAATGAGTGTGGTCGGAGTAGACTTTGGTACTGCTGGTACTGTCATTGCTGTCGCCCGCAATAGAGGTGTCGATGTGATTACAAATGAAGTTTCTAATCGATCTACACCGTCACTCGTTGGCTTCGGCCCAAAATCTCGATATTTAGGAGAAGCTGCCAAAACTCAGGAGATCTCCAACCTAAAAAATACCGTCGGATCATTGAAGCGATTAGCAGGCCGCCAAATAAGTGATCCAGACATTCAAATCGAACAACAATACGTTTCAGCGCCGTTAG…	AET43623.1	heat shock protein 70 [Micromonas pusilla virus PL1]	37	9.8e-72	271.9
NODE_35921_length_574_cov_36.327345	CCTCGCCTCCCAAATGAGTGTCCCCGGAAACAGCTTTCACCTCAAAAGCACCGCCTTTGTAGATCGTCAATAGAGAGACATCAAACGTGCCCCCTCCCAAATCAAAGATGAGCACATTTATCTTGCCACTACGTTCAGACTTATTGTCAAGACCATAAGCAATTGCAGCTGCTGTAGGCTCATTGATCATGCGCAAGACGTTCAGGCCCGCAATAGTACCTGCATCCTTGGTTGCTTGGCGTTGTGAATCGTTAAAATAAGCTGGAACCGTTATCACAGCATTTTTCACAACTTTTCCAAGGTAGGCCTCAGCAAATTCTCTCATCTTTCCAAGAATCATTGATGAAATTTCTTCTGATAAAAAATCCTTTTCTTGACCTTTGTAGGAGACAATAATCT…	AET43623.1	heat shock protein 70 [Micromonas pusilla virus PL1]	72.1	2.6e-71	268.5
NODE_14685_length_1060_cov_22.290780	TTCCCCACTGCACACCGTTTAATCTTTCTGTATCTGCAAACTTCTTCAAAAACTCCACCATCACAATCTGAAGGATTATAGTAATCCCGATTATTCCAACAAACAATCTGTTTTTGTGTATGCCTTTGAATATATTTCTTTTCTCCAGCTTCCTCGAGTTGAACTCATTGAACACTTGACATAGCACAAAAGTATTGAAAATTATCGTGTCTTTCACCCTCTCATCCACGTTAAATATTGCCTTACCTTTAAACTGGAACGTCAATAGAACAGTGATCTGGAAAATAGCTTGTGCAAGTAGGTTTCTCCACATGATATTAGTTATGAGCGGTTCAACCCGACCCACGGGCGGTTTGTTCAACAGTTCCTTAGTGGGCCCTTCTGTAGCAAGTGCAAGTG…	AGE49901.1	calcium-transporting ATPase, plasma membrane-type [Paramecium bursaria Chlorella virus Can18-4]	42.8	6.2e-71	268.1
NODE_11608_length_1208_cov_6.391189	ATCATAGTCATAATGCCCAGCAAAAACCAAATTCTGAAGATGAAACAGTCTACCTGGCGGGAGAATCACAGCCAATCGAAGAAAACCCAGAATTCAACAGCAATGATGAATTAGAAGAAATGATTAAACAATGTGAAGCTGATCTGCGAGAAATGGACTCTTATGATTCTGAAGAAAAAGAAATAAATAGAATTTACAAGCAAAGTGCTAGAAGAATCAAGAGAAAGAAAAAGCGCAAAGTTAAAACAGCAACCCAAAATTGGGTAGTGAAGGAAAGCTACTTAGGGGTTGGGGGTTCTACAAGTAAAGGAACTAAGAGCGTGCTGAAAGATGTGCCGTCTAGTTCTGAAACTTTACCCACTCCAAAAGAAAGGGTCATGGCAGGAAGAAGTAATGATA…	YP_009229919.1	polyprotein [Blackberry Virus F]	49.8	7e-71	268.1
NODE_2382_length_2321_cov_6.482206	CCCATTTTCCTTTTTGTTTTGACGAGTTCCACCTTTGATTATATTTCCTAAGCCTTTGCCTATGATTTTCATCATAGTCATAATGCCCATTGTTCCATTTCTCCTTCTCCTCCAGGTATTCCCAAGGTGTTAAGTGACCTTCCTCCGGGTTATACGGGTTGTAATATTTTGGATTTGGTTGGACATTAACGCTTCTTCCAACGAAGGCTGTTTCTTCAGTTTCTCTTGGTGGTTCATCATCTTCATCTCTAGGCGGATGCCTAGCGTTTTGGCTACTAGCTTCTTCTCTGAGTTTTGGGTTATTACGGGTTCTTTGATACGAACCAAACATAATAGATTGTGTTCCCCCAAAACCATCACAGATTTGTGCTTCTCTTGGAGCATGTATTGCATCTCTTC…	YP_009553548.1	ORF3 polyprotein [Cacao Bacilliform SriLanka Virus]	45	1.4e-70	268.1
NODE_572_length_3509_cov_19.874854	TCATTTCTTCCTTGTCTTTATTCTTCTTCGGCCGCCCGGTTTGCTTTGCATCTTTACCCTTCAAAAACTCCAAACCATTCTCAAGGGTTATGTCATCCGGATTCGTGTTCTTTGGCACCGGTGCTTGTGTACGTCTATGTTTTACCGATAATCCATGTCTTGCGAGCTTCAATACCACCGGTTGACCATCATCTGGATGTTTTCCCAAAGTGATGGGGTAACGAAGCAACTTAAGAGCAAATTCCAACGTAACAGTGCTAATATCTGAAACCTGGGAAACAGAAGCTCGTTTAGGCAAGTGTCCTTTTTTGTCTTCACCGAGCTGAACATAGTGACCATACGGGCCATTCTTCAATAGAATCTTTTCATTAGAGATAGGATGCAGACCAAGAAGCTTTG…	QOI90169.1	DNA topoisomerase 1 type prokaryotic [Pyramimonas orientalis virus]	31.8	2.7e-70	267.7
NODE_1553_length_2652_cov_151.618457	TTTTTGGATAAATTCTTAAATTCAGGAGCTATCATATAAATTGTATTTGAGGTTTAATTTCTTTTCTATACAGTTTTGTGTATACAAATGAATACATATTTGTTATGAATTTAAAAAAAAATGTTTCTAAAATCATATCATTTTTTCAAATTTATCAAGCTTCTTCACCCTTTGCATGGACCTAATCAGCAGTGCTATGAATATACCTGCACCAACAAATGACCCATTTGCTATAAGTTGGCTGCCTTGTGAGCTAAGTGTGACACCAATATTTACAAGGGTGCCCCCTATAACTGTGTACATGGTTGCCATTTGCAATATTGTTGCCTTCCGAGCTGCTCTCTCAGACTCGAGAACTCTGACACGAAGTTTAATGTCCCCTACTTCTAGTTGTTTAAC…	QOR60643.1	hypothetical protein [Bathycoccus sp. RCC716 virus 3]	29.9	1.3e-69	265
NODE_763_length_3237_cov_47.651075	ACTCTGCATTATCATCACAATTCACAAACTCGTAATTACAGATCTCAACTCACAGATCAGTAAGTTAATCTCGAAATGCATTCACATCATTTGCTTCTCGAGGAGTCAATCCGTATGGCTTCAATTCTCGAGCCGTCTAAGCCTAGCTTCTTTCCTGCTATGACGAAGATTGTTGGGACTCTAGGCCCTAAATCTCGATCGGTTGAGACGATATCAAGCTGCCTTGAGGCTGGGATGTCAGTGGCACGGTTTGATTTTTCGTGGGGTGACACTGAGTTTCATCAAGAGACACTGGAAAACCTTAGGATCGCTATGAAGAGTACAAAAAAGCCTTGTGCTGTTCTGTTGGATACTGTTGGTCCAGAGTTGCAAGTTGTCAACAAAACTGAGAGTCCTATT…	AUF82322.1	phosphoserine aminotransferase [Tetraselmis virus 1]	38.7	2.7e-69	264.2
NODE_58471_length_393_cov_1.203125	CCTGTATGCAGATCCAAAGAATTCCTCTATTGTGTCATCATTGTTGTCAATTTCAAAACCAGCCCTTTTGTCACGAGCATGGCGAAACTTCAAGGCTTGAATTCTTTTGGATTTATTTTTCCCTTGGTGAGACACAGTCTCAACTGATTGTGTGAACCAACTATATATGAGTCCTATTCCACCAATTGCAACAGCGCCTGCTATGATCAAGTCTTTAGCTACTAATGACTTCTTCCAAGTCCCCTTCAACTTGAGATCCTTCGCAAGTGACGTCGCAGCTTGGTGATGAACGAACTGCAAAGACTCATACCTCTTTATTAAATTTTCCTCACATGCAGAACCATCCAAATTTGAGAATTCTTTTAATTGACTTCTCACTTTCTCAAGTTTTTG	UUF87233.1	polyprotein [Potato virus Y]	100	1.1e-68	259.2
NODE_52116_length_432_cov_1.771588	TGTGGCTCAGACTTTGATGGAGGATCTCCACCAGCTATAGTAATTTTTGACACAATACTAGGAGCTGCCATCTGGAAGTGATATTCTTCCCTATCCTTCCTTTCCAGTTTCTTCTGGATGCGCGTTATCTGGGCATCAGTCTTGTATCGGTACGTAAGAGTACCGTTCTTGAGCACACGAACAGTAGCATATTCTTGCTTGAGCAATCGTGCACTAAGTTGTGTTTCCAGATCTGCGAAAGGATCAACGGAAGCCAGCACTTCTCGTTCCTTCACAATATGCCCGCGCGAGGCAGGTGAGTATGGTAGCTTGCATTCAAACGAACCGAAACAGATTGTTGACATGTAAGTTGCCATTGAGGATCTAAAATTGGTTGGAAGTGATGAAATTGCTTGTTGA…	AEO98475.1	polyprotein, partial [Potato virus Y]	97.8	1.2e-68	259.2
NODE_2666_length_2233_cov_20.438889	CATTTCCTTAAATATCGGCAGATAAGCTTCTCGGACATCATCACCGATTTCTCATCGCCAGGAAAGATCAAACCACAACAAACAAAGGGTTTTCATCATATTCGAAAAAGCTAACAGCTTCCGTTCCATTTCCAATATTACAAGACCTGGTAAGTTGCTTGCAAAAGGGCAATCTTGATTATGAAATCAGTACTGATTCCATGTTGATATTCGAAATTTCATGGCAAAATTGAACACCATGTCTATAGAAATGGCTGCCTTTCCTGTTATTCTCAACAATGGATCTGTTAATAGTTATGAAGTCTCTAGACTTCGTGTTGTGCACACCAGGTGTTTGATGAAATGCCAAACTCAGTCTTTTCCTTTATTAGGTGTTAAATCCCTAAACAGATTGGTTTG…	YP_009172504.1	hypothetical protein APZ24 gp013 [Ostreococcus lucimarinus virus 2]	55.1	1.6e-68	261.2
NODE_27962_length_688_cov_6.221138	AAGGATTCTCTCATCGACTACTCGGACATCGATTGATTTGGATTTCTTGCATGAGGGTATTGATTTTTCTATGAAAGTTACTCGAGCTAAATTTGAAGAGCTGAACAAGAGTTTGTTTAGTAAGTGCATTGAGACTTTGGAGACATGTTTAAGTGATGCTAGGGTGAATAAATCATGGGTAGAACAAGTGATTCTAGTTGGTGGCTCAACTAGGATACCAAAGGTGCAGCATATGCTGCGGGATTTTTTTGATGGTAGAGAGTTATGCAAAAGTGTGAACCCTGATGAGGTTGTTGCGTATGGTGCAGCCGTTATGGCTTCAAAGTTAAGTGGTAGCAGTGATAAGAGTGTTAAAGATATGTTGCTACATGATGTGACTCCTTTATCTCTTGGTGTACA…	AET43623.1	heat shock protein 70 [Micromonas pusilla virus PL1]	54.6	2.7e-67	255.4
NODE_23381_length_783_cov_9.123944	GGGCCGGCAAACTTGTCTAGACCGTAAGCAATTGCAGCTGCCGTTGGCTCACTGATCAAGCGCAAGACATTAAGACCAGCAAGTGTACCAGCAACCATTGTTGCTTGTCGTTGCTTGTCACTAAAATACGCAGGGACGGTAATCACTGCATCTTTAACGGTTGTTCCAAGGTACGCTTCGGCAGTCTCTTTCAATTTCTTTAGAATCATGGAAGATATCTCTTCGGGTGAAAATTCCTTGTTTGCACCCATATGCTTAAGTACAATAATTGGCTTGTCACTAGATCCTTCGATTACCTTAAAAGGCCATGATTGTATGTCTTTCTGAAGTCTCACATCGCTGAATCTCCTTCCGATTATTCGCTTAACATCAAAGACGGTGTTAGTTGGATTTCTGGTG…	YP_007676312.1	heat shock protein 70 [Micromonas pusilla virus 12T]	66.3	4.4e-66	251.5
NODE_8439_length_1421_cov_3.862018	CTTTTTTAGAAAGGAGGATGATTGGGATGAAAATCCAAACAAATTTACATTTTTGTAAAAATAAATTAACACTTTTGAAAAAAATTTGTTAAAGAAAAATAAAGGTTTATATTTATAAATCTGTTTTCCTTGAATCAATGAATAAAGATTCAAAGAAAGAACAAAAAAGATATTTTCTTAAAAAATATCAAAAAGTTAAGAACTACTTGAAAAAGTATGTTCAAAAAAGCCTATTGATTTAACTAAATCCAAGAATCGGATGAAAACATCAATAGAAGCAATTGATCCTCAAGCTATAATTAGGGTAAAACCTATAAACTATAGTCTTAACGATCAAGAAAAGTTTGATAAACAAACTAATGAATTACTTGATTTAAATTCAATTATTCCAAGTAAATT…	ADZ44590.1	polyprotein [Dahlia mosaic virus]	70.5	1.4e-65	250.8
NODE_2178_length_2390_cov_12.473889	ATATCCTAAGATGATTTTCATGCTCTTCTTTGTTCTTAGAATAAATAAGTATATCGTCGATGAATACGATAACGAATTTATCTAAGTACGGCTTGCAGATACGATTCATCATATCCATAAATGCTGCTGGAGCATTTGTAAGTCCAAAAGGCATGACCGTGAACTCATAATGTCCATATCTTGTTCTAAATGCCGTCTTCGATATATCTTCCTCTTCTACCTTCAGTTGATGATAACCTGAACGAAGGTCTATCTTCGAAAAATAACTCGCCCCTTACAATTGATCAAACAAGTCATCAATCCTCGGCAGCGGGTATCGGTTCTTGCTAGTTACCTTGTTCAGCTCACGGTAATCAATACACATCCTCATCGAACCATCTTTCTTCTTGACGAATAAAA…	ABY53448.1	polyprotein, partial [Ambrosia asymptomatic virus 2 UKM-2007]	56.9	2.3e-65	250.8
NODE_59312_length_388_cov_3.368254	GCCCCTTTGCTTTGTAATCGCACTGTGTTTAAAATCCCCAATTCTTCAAGTGAGCCCAGATCATTGATGTCAATCTTCTTGTTTGAAAATTCCAGCAATTGAGCCTTTGCTTGCTGCAGTGTTATTATATTTTGCTGTGTGTAATCCCTCAAATACCGCTTCCGAATAGCTTCTGCTATACCATTGAGCGAAAATGAATGGCCTGTGACTGCAGAGCTCATTGTATCAAAGTGGCTCTTTTTCATCATTTCCTCTGCAATGAGATGGTCAATAATTGCAACTGTTCTGGGAAGTGCAGTTGGATCGGTGCTAAGCGTATAGCTAACTTTCGTTGCATTCACGCTTGTGAGTCTCCCAAAACCAGCATCACACTTATATTTACAAACCG	CAC86161.1	unnamed protein product [Bean common mosaic virus]	98.4	4.1e-65	247.3
NODE_8326_length_1429_cov_13.822271	TCTCCCACTCATCTGAATATACTCACCAGATCCTACATATCGATGGCTATCACCATCCCATTTCTTGACACTAGTAAAAACAACTGTTTTTGCAGGCATGTTCAACCCCATAGCAAATGTCTCTGTGGCAAAAAGTGCTTTTACAAGGCCTTCTTGGAATAAAAGCTCAACAAGTTCCTTGATAATAGGAAGAAGACCAGAATGATGAACAGCAATGCCTCGTTGCAATAAAGGCAACATGAGCTCAATTGCTGGGAGGTTTCTATCTTCCTCACTAAGGCACAACATAGCATTTTTGAAAACCTGCTCCACAACGTCTTTTTCTTCTTGGCTATTGAAATCAAGTTTGGTCATTGACATTGCATGTTGCTCACACTCTCTTCTGCTAAAGCTAAAGAT…	AGE49771.1	helicase [Paramecium bursaria Chlorella virus Can18-4]	35.8	1.5e-64	247.3
NODE_32297_length_620_cov_6.343693	GGGGTAGGGGAACCTATTAAGATCGCAGCGATAATTGACACTGGAGCAACATCCTGTTGCGTGGATGAAAATAGTTTACCAAAAGAAGCCATGGAAGAAAGCCCATACAAGGTAAACTATAGTGGGATAAATTCAAAGAATGTTGCGACAAAGAAAGTGAAGCAAGGCCAGATGATAATTGGCGAAAACAGTTTTCGAATCCCTTTCACTTTCTGTTTCCCGCTAACAATTGGCGGAGGAATTCAAATGCTCCTAGGATGCAATTTCATAAGGTCGATGGGTGGCGGATTGAGAATAGAAGGGAACGTTGTTTCGTTCTACAAAAATGTCACTACGATTAGCACATCCTTTGAAGCAGCAGCAGCAACACATGCAGCAATTCCTGAATTAGAAATGGAG…	YP_009229919.1	polyprotein [Blackberry Virus F]	57.1	2.5e-64	245.4
NODE_423_length_3756_cov_34.233505	TCAAAGTCTCGGATTTACAAGGAATGAAATGAAATACGAATACAATGAGATTGGAAAATACGGGACGTTACAGTCTCCCCTACTTTAGAGAATTTCGTCCCGAAATTAGAAAGAATACAAGAAAGAAAGAGAAAAAAAAAAAAATTTCCACGGGGCGTTATAGTCTCCCCTACCTTAGGGAATTTCGTCCCGAAATTTTCTTCTTGCCCGGGGGATTAGGGAACAAATGTGGATACTTGGTTCTCATGTCGCTCTCAAGTTCCCAAGTGAATTCGGCGCCACGTTTTCCTTCCCAACGGACTTTCACAATGGGGATGCGGCTACGTCTGAGTTGTTTGGTTCCACTATCGACGATCTCAACTGGTTTTTCCACAAAGTGCATCGACTCCTCGATGCGTA…	ABY53448.1	polyprotein, partial [Ambrosia asymptomatic virus 2 UKM-2007]	53.4	4e-64	247.3
NODE_1480_length_2688_cov_29.598088	GTGATGTGACAGTCAAATAAGAAAACCCTATATGGACTCGGGCCGATTTAAGCAATTGGGCTTGGGGAGCTTCAAGGGCCCACAAAAACTAGTCTAAAATAATAACAGAAATATTTTTTTATGATACCTTATAATAATGCTGCAAATATTGATTATCCTACAATCTTTCACCATAAAACTGTAAAAAGTAGGGATTCTTTTTGGAAGGGTTGTTTGTCTACAAAACTCTGCAGCTTCATTTTGAAGGTTAGGTTGTGAGCTTGTATCAATCAAGAACACGCGTGTATGTACTCATTTAATAATTTTTTTAAGCTGTTCCGGTAATCAATTTCTCCCGTTGATCGAGTTTTTTAACCTTTAGCAGGCCAAAGAGAACTTGGAAGCCAAAAAATGCACAAA…	QOR60643.1	hypothetical protein [Bathycoccus sp. RCC716 virus 3]	30.3	1.1e-63	245.4
NODE_1489_length_2683_cov_69.750958	GCTGATTTTTCCACCAAAGTACATTCATTACACACGGCCCATGCAAACGGTCATAGAAATCTGACCATGCCTTTCTCTTATGGAGTATACATATTTACAGATGTGAAAGTTGAATGTGAGAACCACACCCCGAGTATCCGAATCCTCATGACTCAGGTCAAGTTTTTAGCAATCCGGGAAATATTAACCAGCCCACTGATCTCTAGATTGGAAGGATTGTTTGTCTACAAAACTCTGTAGCTTCTTTTTGGAGGTTAGGTTGTGAACTTGTATCAAGAACACACAAGTATTTACTGCTTTAATAATTTGTTTAAGCTGTTCCAGTAATCAATTTCTCCCGTTGATCGAGTTTCTTAACCTTCAGCAGGCCAAACAGAACTTGGAATCCGAAAAATGCAC…	QOR60643.1	hypothetical protein [Bathycoccus sp. RCC716 virus 3]	32.3	1.1e-63	245.4
NODE_457_length_3683_cov_106.595291	TAAGGCTTGTAAACATCATAAATGTATTCAAAAATGCATTCAAAAATGCTACTTTCTATATCAGAAATTACAACACTTTTCAAGTGCATCATGATCTTTTCATGAACTATCAACTAACAAACTGCAAACCTTTATAACTTTTCATGTGACAACACTCATAGAAAATGGCTGGCTATCAAAACCCGCGGTTTTTCATTTTCTGCTTCGATTTCCCTTCTCGCCCCGTCTCTAATTTCCTCAACCCTCGTGTCCCAAACTTTGTCAACTAGCTTCCATGTGTCGTCACTGACAATTTGAGTCTCCATTGGACGCGGGGCACCAAAAGTTACAAATCCAACATTTCCAGGTGCAAATGTGGCCCTACCAGGAAGAGAAGCCCCGTGTATTCCCCACCTTCCC…	AET84470.1	cell division protein [Ostreococcus lucimarinus virus OlV4]	35.2	1.9e-63	245
NODE_8149_length_1443_cov_152.472993	ACCCCTTTTAATCTCTAAATATGAATCCTTATACACTGATCAATGTGAAATTTATCATTACAATTTACAACCATACAATACACCTAGAAGAGTTCTACTCTGCTAAAGAACACATTCAATACAGAATCATGAATCATGTTTATGTAGAGAACCACGAGAACCGTATAAGCAGTATGTACTACGGAATGATGTTTGATTCATACCTTGCGTCCTACACGTACAACCACCAAAAGGCAACACGATCCTTAATAATACATAAACATACAACCTAGGGCAGCAACGAAAAAAATTGAAGAGAATAGTAATACAATACAACCCTTATGATGTATAGTACAATCTTCCTTAAAGGCTACACAGTAAAAAACATAACAGAAATAGACAACGGATAGTAGCTTCAAA…	AUF82485.1	putative arabinose-5-phosphate isomerase [Tetraselmis virus 1]	41.4	5e-63	242.3
NODE_27639_length_694_cov_2.439614	GGGGTTGAAATAGTATTCCAGGAGCATAGGATCCAAGAAGAAGATGAAGAAAGCCCTGTTATATTTGAAGAAAAGGCTATGAAGCTAGAAGAAGTACGAAAGCCCAGAAGAGAAGTAAACAGCCTGTACAATACTGTGGTGTATTTTACTATACCCGGTGTTGAAGAATTCAAACTTAGGGCCATTATAGACACAGGTGCCACTACCTGCTGTGCTAATGAGGAAGTCATCCCAAAAGACGCCTTGAAAGAAAGCCCATGGGTCGTGAACTATAAAGGAATAAATTCTGAACAAAGAACCAAGACCAAACTCAAACAAGGGCAAATGAGAATAGGAAGCCAAATATTCAGAATCCCGTTCACTTACTGCATGTCCATGAGGACGGGTGATGGGATAGAC…	YP_009229919.1	polyprotein [Blackberry Virus F]	52.7	6.9e-63	240.7
NODE_39218_length_537_cov_34.575431	CAAAAGAAGGAGTTTTTGGCTGAGGAAATTTCTTCAATGATTCTTGGCAAGATGAAAGATACTGCTGCCGCGTACCTTGGAAAAGATGTAAAAAATGCTGTGATAACTGTCCCTGCTTATTTTAATGATTCACAGCGTCGAGCTACCAAGGACGCAGGTACTATTGCTGGACTAAATGTCATTCGTATGATTAATGAGCCTACAGCAGCTGCAATCGCGTATGGACTAGACAATGAGTCTGATATTGTTGGCAAGATAAACGTGCTTGTCTTTGATTTGGGTGGTGGTACTTTTGATGTCTCTCTAATGACAATTGAGGAAGGGGGTGTTTTTGAGGTGAAAGCTGTTGCTGGTGACACTCATTTGGGAGGTGAGGACTTTGATAACCGCATGGTGGAT…	QOR60303.1	hypothetical protein [Bathycoccus sp. RCC716 virus 1]	68.7	9.1e-63	240
NODE_57854_length_396_cov_4.479876	CAATTTTCCGGGTCTTTGTAGTCTTCAGTCATTTCTTTGGCTGGTTCGACTGTTCTTGTTTTGGCTACACCGATTTCTAAATGATGGTAGCTTGGAAATGATTTTCCTTTATACCAATCTAGTAACGTAGAGTTGCATTTAATAAAAATTTTTGCATCTCTAGCATCAGCAATTTTTCTTCGAAAGTTTTTAATAGCTTTCTTCATTCCTTCGGATAACAAACTAATTTCAAGTAGGTTAGCAGAGGGATATATGTACTTGGTTAACCCAGCAAAGAATGCTAGGGAAACAAGTTCCGGACTTGCACCTGGACAAAAGATAATAAGACTTTTTGACGCTTTATCTTCTGTGTAAATATATTCAGATTCAAAGTCAAGAGGACTTATTGATCTAGCT	AEB54985.1	inclusion body protein [Dahlia mosaic virus D10]	88.5	1.5e-62	238.8
NODE_3849_length_1961_cov_5.350636	GAAAAAACATCCCCCCATGGAGATAGGAGAATGAAAGAATCCGATTGGAAGCTGGTTCGTGAAATAAAGAAGTTGATCCAGAACCTTCCCAATATGAAGCTTCCACCAAAAGGATCCATAATAACCATAGAAACTGATGGTTGTATGGAAGGATGGGGAGCAGTTTGTAAATGGAGAATGCCAGGAGATACTAGAGTAAAAGAAGAGGTATGCTCCTACGCCAGTGGAAAATACCCAGTGATAAAATCTACCATAGATTCAGAAGTAAATGCTGCAATTAATGGTCTGAATGCATTCAAAATTTATATACTGGATAAAGAAGAAATCACTCTAAGAACTGATTGTCAAGCAATCATCTCTTTTTACAAAGCAGCACAAAACATACAAAACAGACTTTCA…	YP_009121747.1	ORF3 [Yacon necrotic mottle virus]	48.1	2e-62	240.7
NODE_3534_length_2024_cov_24.386981	CTTTTCTGGATCCGGGTCTACATGGGTCCTTCAACCCTACGATCCCGAGCAAAGTTAACCCTTCTTCGGTTAAAGTTTTTGTACCTTTTAGAACCTTCTTATGTGCGAAAGCAATGCATCTAAGACTACTTGCTGCCATTCCTTCAATTATATTCTCCAAATGAGTTCTTGAATCGCTATCGATTATCATTTTACACCCATTGCTGTTATAATATTTTGAACACATCGCGAGTACCATCTCTGCAGCTCCCTTCCAGTGAACATGAATAGTGTTGTCATTCTTTCTCATAATCGAAACCCCACTTCGTTTTTTCTTTGAATTAAATGTCTCGACATGAAGAACAGTCGAACTTTGTTTCAGTTTCTCCATATCCATATCCAAATCCTCAACCGCCCATG…	AGE49443.1	calcium-transporting ATPase, plasma membrane-type [Acanthocystis turfacea Chlorella virus Can0610SP]	30.3	3.4e-62	240
NODE_3691_length_1991_cov_86.747654	CCGATATCATAGCTTGACTAGCAATTGTAGCAGCCAATGCGGCTACCACGAAAACGGGCCAAAAGAGGCTAACGGGAATGGAATCATAGAATATTCTACTTGCCGAATCAGGGTGTTTCATAAGATAAGCAGCTTGACCCATGTAAGCCAAGAGAAGACATGGAAACACCACGGATGAAAAAGCAATCTGTATGGATGGTACCGAGAAATGGCCCAAATCAGCAAACAACGCTTCAGCTCCAGTAATGCATAAAACACAACCACCAAGAGACGACCACGCCTTGAAAGAATTCTTTTTAAAGAACAAATATACATACAGAGGATTAATCGCCTTAACGACATATATATTATGTTTAATAAGGTTGTATAATCCAATAGACCCGAGACTAAAGAACCACA…	AGE59534.1	potassium transporter [Acanthocystis turfacea Chlorella virus OR0704.3]	42.3	3.4e-62	240
NODE_17034_length_967_cov_9.116331	CTGCAACCGAGCCATCGCCACCCTGCGACGAATCGGTAAGGTCCCCGCCGAGTCCGACGGATCCGACCTGCCCCCTCTCAAGATCGCCGAGGGACCCCACCTTGCCACCAACCTTGTCGCTCTCGTCAAGAAGCACGGTGGTGCCACGGTTGAGCAGGCCAACCCGGGACTCGCCTACTCTGGTGTGCTCGCTGCTTCGCTTGTCAACGCCCACAACTTCGACCAGAAGACGTGGGAGGCTACCCTGCCGCCGTACATCAAGCTCGCTCTGCCGTCTTACGACTCACTCCCGGCCGTCCGAGAGCTGCTCCAGAAGAAGGCCGACGAGCAGGAGACCGACGACATCAAGTTCGACGACGAGGAGGAGGGTGAGGACCTGTGTAACATTGAGCAGTTCAA…	AGE56445.1	elongation factor 3 [Paramecium bursaria Chlorella virus NE-JV-1]	49.6	3.7e-62	238.8
NODE_3358_length_2065_cov_15.981928	GCCCTTTTAGCACAGAGAAACTTACAAGCCATATAGAGCTTCTATAACACAGAAGCTAGTTGCACAATATATCAGATTATCAGTAATGCAAGTTTTATACAACATAAACCATACCAACTTCCAACAAAGATGCTGGAGGCACCTTCAACACAACATCCGGTCCCCGACAATTCCGCCTGAGAAAATTATACGCAAAGTTAATCGCCAACCTCTTAAAAACAGATGATCCATGCTTCGATTTCACGTGCGAGTGACCGAGTATGAACGCGGTCCCACTTTGTTGAGCATCCAATAAATCTTGAAGTTCTTCTCTCATTTGCCTGTCTTTTGGTTCATCAGAATCATTATGATCATCGACAGCGAATCTCACCCGTCGTCTTTTGGTTTGCGGGTCAGTCT…	YP_001427177.1	hypothetical protein ATCV1 Z696R [Acanthocystis turfacea chlorella virus 1]	33.7	7.8e-62	238.8
NODE_6472_length_1599_cov_5.425950	AGATGGACCCCAAACAAAGGGTCTATCCTTTTGGGTTAGAGAGGTGAGGGGTACAGCGATCGAGGTAAAATTCAAGATGAATCGGCGGTAATAACCAGCCAATCCAAGAAATGAACGAATCTCAGATGCGGATTTGGATGCTAACCAGTTTTTAACGGCTTCAATTTTGGTGGATCGACAAGGATACCGTTTTTATTCACGATATGGCCAAGGAATTGAACCTCTTTAGCGAAAATTCACATTTGGAGAATTTGGCGTAAAGGTGTTCGGTTCGAAGGACTTCGAGGTTTAAACGGAGATGCTTCTCATGATCGGCTTCGGTTTTCGAATAAATCAGGATATCGTCAATAAAGACGATCACAAAACGGTCCAAATATGGTTTACACACCCTATTCATTA…	ABY53448.1	polyprotein, partial [Ambrosia asymptomatic virus 2 UKM-2007]	53.6	1e-61	238
NODE_69121_length_343_cov_3.411111	CCAGGAATTTGTTTTGTTTTTGAATCCTTTTTCATAGATTCAAGAAAACCAGTTTTTCCAATTTGAAAAGCTTTTGTTATCTTTTTTATCAAAATCATTTCTTCATTAAGATGAAAAGATATTCTATCAATCCATTGGGTAAATGGTCCATATAATTGACAGAAATTATTTCCTAGGAGTAAGTCTATACCACTTTCTTGTTGATAGATAGTAGGAATAGGAAATGGTTCTCCAGAGAAGTAGACAATAAGGTTTCTACACACTTTGTCTAACTTAATTGTTTCTTGGTTCGCAATCGTTACCTTGATGTCTTTGGGAGTGTTTTCCCATAGTTCTTCAGGAA	AEA39176.1	polyprotein [Dahlia mosaic virus]	98.2	4.2e-61	233.8
NODE_20764_length_850_cov_4.992278	CAAGATGCCTGAGGAAGTGCACCATGGAGAGGAGGAGGTGGAGACCTTTGCCTTTCAGGCAGAAATTGCCCAGCTCATGTCCCTCATCATCAACACTTTCTATTCAAACAAGGAGATTTTCCTCCGCGAGTTGATCTCTAATGCTTCAGATGCCCTGGACAAGATTCGATATGAGAGCCTGACGGACCCTTCTAAGTTGGACAGTGGGAAAGAGCTGAACATTGACATCATCCCCAACCCTCAGGAGCGCACGCTGACTATGGTGGACACAGGCATTGGCATGACCAAGGCTGACCTCATTAATAACCTGGGAACCATTGCTAAGTCTGGCACGAAGGCGTTCATGGAGGCTCTCCAGGCTGGTGCAGACATCTCCATGATCGGGCAGTTTGGTGTCGG…	QOI90314.1	hypothetical protein HWQ62 00177 [Pyramimonas orientalis virus]	59.2	4.7e-61	235
NODE_2142_length_2402_cov_7.068270	TATGGGCTGATTTGGTTAAACGATCGATGATTACCCAAATTGAGTCATGACCAGATGATGTTCGTGGGAGTTTGGTTATGAAATCCATTGCAATACTTTCCCACTTCCATGTCGGAATCTCAGGTTGAACGAGTAAGCTAGAAGGACGTTGGTGCTCGGCCTTCACCTTGGAACAAGTGAGGCATTTAGACACGAAGATAGCAATATTTTTCTTCATGCCTGGCCACCAATACGAAGTACGAAGATCTTGGTACATCTTGTCGGCACCTGGATGGATGGAGTAACGAGATTTGTGGGCTTCGTTTAAAATAAGCTCACGAATGTCGTCACGATTTGGAATCCAAATACGGTCAAGGTAATAGAAGATCCCGTCAGGTTTTGGCTCGAGTTGGTTTTCAA…	ABY53448.1	polyprotein, partial [Ambrosia asymptomatic virus 2 UKM-2007]	52.7	7.7e-61	235.7
NODE_2194_length_2380_cov_14.474209	GTGACTTTGGCGCTTTCCAATCCATAACTGCTTCAACCTTGGCGGGATCCACGAGAATTCCGCTCGGGTTAATCACATGTCCAAGAAATTGAACTTCTCGAAGCCAAAACGTGCACTTAGAGAACTTCACGTACAATCTTTCTTCCTTTAACATCTCCAACACTTCTCTAAGATGACACGCATGGTCCGCTTCACTTTTTGAGTAAATCAAAATATCGTTGATAAACACTATCACTGATCTGTCCAACATCGGTCGGCATACTCTGTTCATCAAATCCATAAATGCTGCTGGAGCATTCGTCAATCCAAATGACATTACAAGAAACTCGTAATGTCCATATCGCATACGGAACGCCGTCTTTGGTACATCTTCCTCTCTAACCTTCAACTGATGGTAAC…	ABY53448.1	polyprotein, partial [Ambrosia asymptomatic virus 2 UKM-2007]	53.2	2.2e-60	234.2
NODE_28299_length_683_cov_2.718033	TGTGTCTGAGCACTCTGCTTATCATCATGGTGAGCAGAGTTTAGTCAGCACCATAATTGGCATGGCCCAAAATTTTGTTGGTAGCAATAATATCAACCTTCTTTACCCAAGTGGGCAATTTGGTACCCGTCAAATGGGTGGGAAAGATCATGCAAGTGGCAGGTATATCTACACTAGGCTTTCTCCAATCACGCGACATCTTTTTCATAAGGGGGATGAACTTTTACTTAACTTCTTAAATGAAGACGGACAATCCATTGAGCCTACATGGTAATTTATAATCTTGATGTGTTTGATCGAGAGTATAAGATACTTTTGTAATTATTTTTGAAGTATTTTTTTGATTATATTTTTTAACAGGTATATTCCAATCATACCAATGGTTCTGGTAAATGGAAG…	AGE50965.1	DNA topoisomerase II [Paramecium bursaria Chlorella virus CVB-1]	50.9	3.2e-60	231.9
NODE_8015_length_1456_cov_6.456978	TGAACGCTGCGGGTGCGTTGGTTAACCCGAATGGCATCACCACAAATTCATAATGTCCGTAACGGGTATGGAACGCCGTTTTGTGTATATCTTCTTCCTTGACTTTCAATTGGTGGTAACCGGATCTTAAATCGATTTTCGAGAACCAATTCGCTCCTTGTAATTGATCAAAGAGGTCGTCGATTCTCGGTAATGGGTATCGATTTTTAATTGTCATTTTATTCAACTCCCGATAATCGATGCACATACGGAAGCTTCCGTCCTTCTTTTTTACAAATAATACCGGTGCACCCCATGGCGAGGCACTAGGTCGAATAAACCCTTTCTCCAACAAGTCTTGCAATTGTGACATAAGTTCTTGCATTTCGGAAGGTGCCAACCGATAAGGAGCCTTGGCAA…	ABY53448.1	polyprotein, partial [Ambrosia asymptomatic virus 2 UKM-2007]	53.5	5.2e-60	232.3
NODE_16554_length_985_cov_16.865132	TTCGTATCTCTGTAGGGGTCTTCGGAACTTCCCAATCTCTTATCGTAACAATCTTGTCTGGATCCACCATGATCCCATGCGCATTAATCACATGACCTAGGAACTGAACTTCTCTAAGCCAAAACGCGCACTTTGAGAACTTTGCATACAACTTCTCTTTCTTCAATACCTCTAACACTTCTCGTAAATGACAAGCATGGTCACTTTCATTTTTCGAATAAACTAGTATGTCGTCAATGAAAACTATTACCGACCTATCCAGCATCGGACGGCATACCCTATTCATTAAATCCATGAATGCCGCTGGGGCATTTGTCAACCCAAATGACATTACGAGGAATTCGAAATGTCCATAACGCGTTCTAAACGCAGTCTTCGGTATATCCTCTTCCTTAACCT…	ABY53448.1	polyprotein, partial [Ambrosia asymptomatic virus 2 UKM-2007]	50.7	6e-60	231.5
NODE_10598_length_1268_cov_31.017573	AATTAAGATCAAACCGCATCCAAATTGCCTTTTTCTCTGTCTTCAACCTCTTACACACTTCAAGAAGATGAACGGAATGGAAGCTTATATGAAAGCACTTGACAGATATAAGGATGTACCCGATATCCCAAGATTCCCACATAAACAGGAATGGGATAACAGATTAATAACCGAAGCTGACGGTTATCAGATTCCATCTAACTGGTCTGATCAAGACCTTGACATGTTACTCACCCAGCTTCATTCTTCCATTCAAACCGGGCAGGCAAGTGGGTCAGAATGCAAAATAATAATTGCCGGGGCATGTTACTTGAGGAAGCCAGGTGGATCATCACTTGATGATCGTCTCATTCACGCCACCACTTTTGGTTCTGTACCACTTGACTGGAGCCCGTCTGG…	DAF42346.1	TPA asm: N [Tagetes erecta virus 1]	32.9	7.7e-60	231.5
NODE_23056_length_791_cov_40.612813	CAACAATCTCATTATTCTTCCTTCCTTCCTTCCTTCCTTCCTTCATCACTCACATTCTTCAACATACCATACATACATACACCCTCCCTCCCTCCCTCATATACAAAAGGGGAAAGGTATAAAAGAAGAGATGAAGTATGTTCTTGTGACTGGAGGTGTTGTTAGTGGGCTTGGAAAAGGAGTGACTGCTAGCAGTATCGGTGTTCTTCTTCAGGCGTGCGGTCTTCGTGTCACTTCGATCAAAATTGATCCATATTTAAATAAAGATGCAGGAACAATGTCTCCTTTCGAGCATGGAGAAGTTTTTGTATTGGATGATGGGGGAGAAGTGGATTTGGACCTTGGAAACTATGAGCGGTTTCTCGATGTCAAGTTGACATGTGATAACAATATCACTAC…	YP_009325851.1	CTP synthetase [Only Syngen Nebraska virus 5]	52	8.2e-60	230.7
NODE_791_length_3211_cov_66.331421	TGAGGTGCAGGGTAAACATCCAGTGGTTGGTATCTCAATCGGTCATTGTGAGGCAGCGGCCCTTCATCGTCTGGGTTTATTTGGAAAGGCTTAACGAAATCTTCAAACATCTGTGGGGATAATCGTTCTATTTTTTCTTTAACTTCCAGCCCGGTTATTCTTGAGTTCTCTAGTAGTTCATTTGAAATCAAATCCAGTATGTGCCTATTGTCCATCAATCCCTTCATTGCAAGTTCTTCCGTCTCTTCGATATACCTTGTCAATTCACGAGTGAAAAGCTCTGAAACTTCAACTGTCATATCAGCAGGAATTACATGCGGGTCGTCCCACCTGTATTTTATGAGTTCTCCATCGGTACTATCTGCTCTATTGGCCAATCCCACTCTGTTTGTCAATGTA…	QOR60687.1	hypothetical protein [Bathycoccus sp. RCC716 virus 3]	31.2	2.1e-58	228
NODE_20281_length_862_cov_12.942966	CCTCACTCTTTAACAGCTCAATCCCAAAAGAATCGCTTCCTTGGTTCCTTCCGATCCCTGCAATCTAGATCTACGATCTTTGCGTTCTTCCTACGCCGCGATTTCCGCTTCCCGATCCAAATGTCGGTGGAATCCGTCATCACCACCAATGTTAACGGCAACGGCGATCAGAAGAAACCGTTTCGGATCTTCGTAGGTTACGACGCACGAGAACACGTGGCATTCGAGGTCTGCCGGTACTCAATCCTGAAACGATCTTCCATCCCCGTCGAAGTCATCCCAATCAAACAATCCGAACTCCGGAGAAACAATTATTATTGGCGCGAACGTAACAAACTGGAGAGCACTGAATTCTCGTTCACGCGGTTTCTGACGCCGTTTCTGGCGAATTACGAAGGC…	AUF82462.1	putative glycosyltransferase [Tetraselmis virus 1]	44	2.2e-58	226.1
NODE_419_length_3762_cov_27.216048	TGTGATATTATGTAAAATAATATCGAGAGCAACGACGTCGTATGGATGGTCACCACTCACCATACTGTAACCCAAACTGTTATTGTTGTACACAACCGTACGCCACAACCTAATCCGTCCCGCCATGAACACACTTTCATCTTCCTCTTCCATTATCCTCTCCCTTCAAAACCCTAATTCTAAAACCTCTCACCATTACTTCCGATTCCAATATCACTCTCCGAACATCCTACCTTTCTGTTTCCGCACGTCCTTCCAAAACCTCAACCACAAATCTCACCATTTCCGATGCAATTACAAGCTACCGAGATCAAGTTTCTCCGTAGGCGAGTCTCAGGTTTCAGATACCGAAGAAGATGACGAAGACGATGAGGAAGCAGCAGAGGAGTACGAAGTGGA…	AGE59852.1	helicase [Acanthocystis turfacea Chlorella virus TN603.4.2]	33.1	4.3e-58	227.3
NODE_16587_length_984_cov_10.791438	CCCATTAAGAGACTTCAGGACCCATTAAGAGGCTATCAAACAGCCCCTAAGTTATACATAATGACAACCTTCAGCAAAGCTCCGATTCAAACTCGATAGCAATTCCCATACTAAAAAGCTCCTGACAAATTAGCTTGGCCCCATACGGCACATTCACCTTCACAACGTTTTCAACAGACTCACAAAACCGGCAGTAGGGCCCACGAATCTTGGGTCCACGTGGAACCAACCTCTGGATCACACCCGCCATGTTGTTACATTTCCTACAGATATGCATATGTGAAGCATCACATAGAGTGTAAAGGCGCTCATACAAGTTGGCGGTTGCACCATGAGCTATAATGCAATCCCGCTCCATCTCCCCAAACTTGACCCCACCAAAACGCTTGCGGTCCGCCA…	QOI90240.1	hypothetical protein HWQ62 00103 [Pyramimonas orientalis virus]	40.7	5.6e-58	224.9
NODE_31203_length_636_cov_13.786856	TAACAGATCTGTCCAACATCGGGCGACATACCCTATTCATCAAATCCATGAATGCCGCTGGGGCATTCGTCAATCCAAACGACATTACGAGAAACTCGAAATGCCCATAACGCGTCCTAAACGCCGTTTTCGGTATATCTTCCTTTCTAACCCTTAACTGATGATAGCCTGACCTAAGATCGATCTTGGAGAACCAACTTGCTCCTTGCAATTGGTCAAACAAGTCGTCTATTCACGGCAACGGGTATCTGTTCTTGACTGTAAGCTTGTTCAATTCACGGTAATCGATGCACATTCGCATGCTACCGTCCTTTTTCTTAACAAACAGAACCGGAGCTCCCCATGGGGATACGCTTGGTCTGATAAAATCTTTTTCTGTTAACTCCTCCAACTGTGACA…	ABY53448.1	polyprotein, partial [Ambrosia asymptomatic virus 2 UKM-2007]	53.6	1e-57	223.4
NODE_2274_length_2355_cov_349.118755	CATTCATTCACTCCTCTTCCTATATTAACCAGAAAAACACACACACACACTTCCAACCCTAGACATTCCATTATTCAACCATGGCGGCCGTCACTCCTCCAAACCCTTCCATCTCCACCAAGCCTCCATCCTCCTCCTCCTCCCCACTCCCATCCCGCTCCACCCTCCTCCCACGTTTCTCATTACCACTCCCCTCCACTCCCCAAAACCGCCACCGCCTCATCATCTCCAACGTCCTCTCCGACTCCAAACCAACCATCACCGTTTCACCACCGCCGGCGCCGGCTCCGGCGCAGCCATTAGCTTCCCGATTCGCCCCTGACCAGCCGCGAAAAGGCTCCGACGTCCTCGTGGAAGCTCTAGAACGCGAAGGCGTCACCGACGTCTTCGCCTACCCCG…	AET43719.1	acetolactate synthase [Micromonas pusilla virus PL1]	30.4	1.7e-57	224.6
NODE_68467_length_346_cov_0.846154	GAGCGATTTAATAATTACTTCAATACTAAGTGTGTAAATATCTCATCCTTTTTCATTCGTAGAATCTTTAGGCGTTTGCCAACTTTCGTCACTTTTGTTAACTCATTATTAGTTATTAGTATGTTAACTAGTGTAGTGGCAGTGTGTCAGGCAATAATTTTAGATCAGAGGAAGTATAGGAGAGAGATCGAGTTGATGCAGATAGAGAAGAATGAGATTGTCTGCATGGAGCTATACGCAAGTTTACAGCGCAAACTTGAACGCGATTTCACATGGGATGAGTACATTGAGTATTTGAAATCAGTGAACCCTCAGATAGTTCAATTTGCTCAAGCGCAGATGGAAG	UUF87233.1	polyprotein [Potato virus Y]	100	2.8e-57	221.1
NODE_4767_length_1812_cov_7.382404	GCCGTCGATAAGTTCCAGCTACTTCCTGAGTTTCTCAAGGTAAGAGGTTTGGTAAAGCAGCATCTGGACTCTTTTAACTATTTTGTTCGGACTGAAATAAAGAAGATTGTTCGTGCAAACAACCTTGTGTCATCTAGATTTGATCCTAATGTCTACATCAGATATACAGATGTTTGGGTTGGGGGGCCTTCTGAAGTTGTTGATGGTGTGACGGATTCACTGACTCCTCAAAAGTGTCGGCTAGGTGACAAGACGTATGCTGCTCCAATATATGTGAACATCGAGTATTGTAATGGTAGCGATACTCGTATGATGATCAAGAAAGAAGTTGTTATTGGAAGAATGCCTATTATGTTAAGGAGCCTTTCTTGTGTCCTTCATGGCAAGGATGAAGACGAA…	QOI90240.1	hypothetical protein HWQ62 00103 [Pyramimonas orientalis virus]	26.9	3e-57	223.4
NODE_4868_length_1797_cov_12.274362	TTAGAGTAGAAACTGCTATAGGCAAAACAGTAAATGTAGACAGTGTCATAGATGATTGCCGAATAGGCATTGAAGGTCATAGGTTTCCTGCAAGGCTATGTTTATTGGCCTTGGGAGAATTCAAGATTGTATTGGGAATGGATTGGCTTGCGGCCAATGATGCACGAATCTTGTGCAGACAGAAATTGATACAACTCAAAGCCCCTGACGGAAGCCCAGTTACGGTTCATGGGGATCGGAATGATAAGATGCCGAAGGTCATCTCGATGATCAAGGCGGAAAGTTATATGAGGCGAGGGTGTGAGGCTTACTTGGCATATGTCATTGATGGAAGAATAGATGTCAAAGCGGTAAATGATGTACCGGTGGTGTGCAATTTTCCGGAAGTGTTCCCGAAGG…	ABY53448.1	polyprotein, partial [Ambrosia asymptomatic virus 2 UKM-2007]	50.5	3e-57	223.4
NODE_44163_length_491_cov_2.849282	CGTTCGCCGACCGAATAATCGCCTTCGCTTGTGTCGAAGGCATCTTCTTCTCTGGAAGCTTCTGCGCTATCTTCTGGCTGAAGAAGCGCGGGCTCATGCCGGGACTCACGTTCTCTAACGAGTTAATCTCGCGAGACGAAGGCTTACACTGCGACTTCGCGTGTTTGTTATACAGTTTGTTGAGGGTGAAAATAAGTGAGGAGCGCGTGAAGGGAATTGTTGCGGATGCGGTTAATATTGAACGGGAGTTTGTTTGTGATGCGTTACCGTGTGCGTTGGTTGGGATGAATGGGGATTTAATGAGTACGTATATTGAATACGTGGCGGATCGGTTGTTGGTGGCGTTAGGGCATGGGAAGTTGTATAATGTGCAGAACCCGTTTGATTGGATGGAGCTGA…	AGE53396.1	ribonucleoside-diphosphate reductase small subunit [Acanthocystis turfacea Chlorella virus GM0701.1]	65.4	4e-57	221.1
NODE_2097_length_2416_cov_6.735809	AGTGGACGCAATTATGGAATTCATGAGTGTGTTGTAGCTTTAAGTAGAGTTTTTCTTTAGTGGTTGGACCCACTTCTACTTTATTAAAAATGATTCTTTGTTCCATTTTTTTTAAAGCGTCTTTTTCGTGCTTTGGTAGTGGAGTTCCATTATAGCTGGTGATGATGCAGTGGTGACTGCAATAATTCACTTTATTAAAACTTTCCGTCTTTATCTTTTGCAAGTTGTCAAGAATTTTCAGAAAATTTCTGACTCTAATGTCTACCCAATTCTCTGGGTCCTCATGGCTTTCCTTCATGATTTTAGAAGGATCGACGGTCCTTGCTTTAGCAATACCGATTTAAGAGAAAAAATATTTTCCAGAAAATAAAGAAGAAAAGGTTTTTACAATAAACGAAC…	AEA39176.1	polyprotein [Dahlia mosaic virus]	82.1	6.8e-57	222.6
NODE_3081_length_2128_cov_26.979075	AGGGGAATTTCAACCGGTTCAACACATCTGACCCGTTTCCCTTTAACTAAACCTTTCAATGCAACCCGTTTGATCAGTTAGGGATAAACCATAAACCAAATTGGACCATTCATAAGTAAATGATTAACAGAAAAAGACAATCAAACTCCAAGTAGGAATATGCCAAACGGTAGAAACGATGATTTCCAGTTTAGGTAATCATAAATTAAATCTCAAATAAAAGAAAATACAAAATGTTTAGGGGTTATTAGAGCCTCCAAATGGATAAAGTTTGAATCTTTACTCAAAAAACATGTGGCAAGAACTTGGTAAGAATCCACGTGTACACCACAGCAAACATTGCACCAACCGGAATCGTAACCGCCCATGAAGTAACAATTTCCCGTACGGTTTCTGCTC…	YP_009172747.1	hypothetical protein APZ24 gp192 [Ostreococcus lucimarinus virus 2]	35.5	1e-56	221.9
NODE_78289_length_310_cov_2.156118	GCCCATTCAGTAAAGTTCATCACAAAATCACTTTGACCACTTTTAACACAGAAGCGCTCATCAAATGGTATAAAGCATGCTGAGGCAACAGATCCTGTGCCTGCCACATGGATACCAACAAGACACACTTTGCCGTCAATTTCCGTCATGACTAAAGAACCACAATCTCCCTTTACAGTTTTGCTTTCATATTCCAGATGAGTGGGGACTTTCCTCTGGTACTCGCCGGAACAAACAGTCATTGTCCGGTTCTTTCGCTTGCACATTATCTCTCCAATCTCCGGAATCATATGCTGAGAGGTAGCATCAA	QNN26217.1	polyprotein 1 [Fabavirus sp.]	100	2.8e-56	217.6
NODE_76209_length_317_cov_1.200820	GCCCTATCCATATACAGTTTCCTTAATGCCATGCTTGCTATATAAGGAGCCTTCCCTTCCTGCGCTATTGTTGCAAAAGGTTGCTGTTGCAATAACCATGAGTAGAATCTCCTGATTTGGTGCGTTAGTTCAGAATAACCCCAGGACTCTATCATAGCTGCGCAGATCGCCTCAAGCCTGTGTTCAGCCAAGTCTGCTCTGTCCCATTGGAGAATGGACACAATCCTTTCTTCTTCAAGTTTCGGCACGTACATGCCCTCGATCAGTAGGCCTCTATGAGACATGAACCACAACTCTTCCTTATTTCTTGTTCTTGA	UUF87233.1	polyprotein [Potato virus Y]	100	2.9e-56	217.6
NODE_18610_length_913_cov_36.698810	CTGGGACCACCAACAGACCAACTTATGGTGCATGTTTTACTTCCACATAATCATACTTCAGGCAGAACAGGCGGGGAAATGGTTCGGGTATTATACGAATTGCAGTGGCGACATTTCTGCCCGATTATATGAAATATAACTTCTGAAGTATCGTTGCAGTCATTACATAGGATCCAAATCTTCTTTTGCCTGTAATCTTCAGGCATGGCGGTAGCTTCAATCTCCTCATCTAGTCTTCTCCAAACCATAGACATATCCATTACTGATTTGGAGCATATAGGACAGGAGAATTTATTACGGCTTATCATCTCGTTACAACACTCAGAGTGCATCGTGTGTCCACATTTCATGACAGTAGTGTCTTTCAGTGAGTCGAATAGGTACTCATAACATATAGGA…	AUF82230.1	E3 ubiquitin--protein ligase MIEL1-like protein [Tetraselmis virus 1]	45.6	3.7e-56	218.8
NODE_27049_length_704_cov_9.749604	AAGAAAATACCATCTAGAGTTGCCTTCTTAAGAAGTACAACAATATCAGTCTAAAATGAGATGCACCCATAGAAATAGCTTCTGACCTATGTATCGAATGCATACCCGGCCTCTGCAAAGTGGGATTTTACCAATGCAAGAGCTCTCGAGCGATGAGAAATCTTGTTCTTTTCTTCCTTGGGCATCTCAGCATAAGTTTGTTCATAGCCATCAGGTTGGAAGACGGGATCCCATCCAAAGTCGTTTGGTCCTCTTGCAGGAACAATCTTTCCCGGGGTCTTTCCCACAAACGTAATGGGTTCGGTATTTGGCCCTATAGCAAGAGAAAATATACACATAGCATATGCAGATTTGTCCTCATAAGCCATCAACATATTGTTTAGACCTTCGTGACCAAGC…	QZA75329.1	polyprotein [Cassava brown streak virus]	57.7	6.4e-56	217.6
NODE_637_length_3400_cov_11.327322	TTATGATGAAAAGTATGTACCAGGACATAAGTGCAGCAATCCTCAACTTTTCATGATCAGTGAAGTGAGCGAAGCGGAGAAGGCGGGTCAGAACGTTGAGGCTTTGGTTGACACGCCAGATGAGACCCCAGCGGAGGTGTCATTTCATGCGATTTCAGGTACGATCTTACCACAAACTTTACGGTTGCTTGGAAAAATTAACAACAAAGAAGTCGTGGTTTTGGTGGATGGTGGAAGCACTCATAATTTCATTGATCAAGCTCTAGTGGATCGCTTTGGCCTTATGGTTGAGCACGATGTTAACTTTGAAGTAGTGGTGGCTAACCGTGAAAAATTGACCTGTAAGAGTCGGGTAAAGAACCTCACAATTGTCATACAAGGTTACACTATAAGCACGGA…	QYR69113.1	putative reverse transcriptase [Strawberry vein banding virus]	30.6	1.1e-55	219.2
NODE_59286_length_388_cov_4.022222	GATCTGAAAAGTGGCTTTCACCAAGTAGCCATGGCTAAAAACTCAATTGAGTGGACAGCCTTCATTACTCCTGAAGGACTATATGAATGGCTCGTCATGCCATTTGGATTAAAGAATGCTCCAGCTATATTTCAGAGGAAGATGGATCACTGCTTCAAAGGAACTGAAGGGTTTGTAGCTGTATACATAGATGATATTCTAGTCTTCTCTGAAAATGAGACACAGCATGAACAACATCTTCAGAAGGTTCTTAAAATTTGTGAAAATAATGGTCTCATCCTAAGCGCCAACAAAATGAAGATAGCTGTTGAAGAAGTGGAATTCCTAGGGGCAACAATAACCAGATCAACAATAAAACTACAACCTCGCATTATCAAAAAGATAGCCG	YP_009229919.1	polyprotein [Blackberry Virus F]	81.2	1.7e-55	215.3
NODE_30291_length_650_cov_4.372617	ATTATGAATGTCTTTTGGCGAATTACAGCTTAGTCTTTCCAAATCTTTGTATGCTCTGTTTTGTTCTTCAACTGAGCCTTGGAAAGGGTCTTGCAACAGCAAGATTCTTCTTATCTGGGAGGTGATGTTCTGAGTATTGTCAGCTATTGCAATTAAAGCTTTATACTCTTCAGGATACGCCATTCTCCATTGTATCCAGATCTTCTTTTCGTCTTCTCCCAAGAGATTTTCTATGAAATCAACCTTGTTCTGGTTCGACTGCCAGGTTTTATTAGGATCATTTATGTAGTTCAAGGTTGTCGATTCCCATCGGGAAATCGTGTCATCATACATTCCTACATCAGGAGGTAAAACAAGTATACTTCCTGTGGCTGCTTGAGCTGGTGGAAGTATCCAGTA…	YP_009229919.1	polyprotein [Blackberry Virus F]	51	3.8e-55	214.9
NODE_74449_length_323_cov_1.760000	CTCTGGAAACGCTCAAACAGCGCTGTGAACAAAGGTGAGAACTGGGAGGTAATACTCTTCTTATGATACGTTATAGTAGCTGGGATCGGTCTGTCAATATTGAGTGTGTCGCTTACAACAGGTTTCACATCAGATTTTATCATATGATCATAGAACTGCAAATTCTCAGCATGAAGATCTGGAAGATCCTCATACGAGCGACCTGAAGACTTCCACTTTTCCATATAATCGTGGAAGTTGCTAACGACATTAATAAAATTGCTGGATGCCAGAGAGTTACCATTAATATACGAAATGAAAAATCTCTCGGCCACAGCCTTACT	URA29424.1	2a protein, partial [Cucumber mosaic virus]	98.1	7.2e-55	213
NODE_2097_length_2416_cov_6.735809	AGTGGACGCAATTATGGAATTCATGAGTGTGTTGTAGCTTTAAGTAGAGTTTTTCTTTAGTGGTTGGACCCACTTCTACTTTATTAAAAATGATTCTTTGTTCCATTTTTTTTAAAGCGTCTTTTTCGTGCTTTGGTAGTGGAGTTCCATTATAGCTGGTGATGATGCAGTGGTGACTGCAATAATTCACTTTATTAAAACTTTCCGTCTTTATCTTTTGCAAGTTGTCAAGAATTTTCAGAAAATTTCTGACTCTAATGTCTACCCAATTCTCTGGGTCCTCATGGCTTTCCTTCATGATTTTAGAAGGATCGACGGTCCTTGCTTTAGCAATACCGATTTAAGAGAAAAAATATTTTCCAGAAAATAAAGAAGAAAAGGTTTTTACAATAAACGAAC…	AEA39176.1	polyprotein [Dahlia mosaic virus]	64.7	8.3e-55	215.7
NODE_71744_length_333_cov_2.665385	GCCTTCGTAGCCATTAAACGCACAAGCGGCACGACGTCTTGCGGGCTACGGAATGTAGTGTCCGCATCACTAGTTTCATCAGGAATAATCTTAGAGAAACGCATGTCAAACGAGGCATCTCGAGAAGAAAAAGCAATTTGCTCCGAATCTCCAAAACATATAGCACGCACAGCCTTCAATTTAGACATGACGGCACATAATTGACCAAAGTGTAACAGCACGACCTCGTCAACCAGAATCCTGCTTACAGTTGGACATTCATTAAGTAAGACAGAATCGGCAGTGCGAACGAAGGTGCAGGCTTCTTTGGAATCTGACGATTTAAACAATGCC	UUU45888.1	replicase protein, partial [Cucumber mosaic virus]	99.1	1.7e-54	211.8
NODE_53522_length_422_cov_15.269341	GTTTTAATGGGTACCCTTCCACCCAAACTTCAAGATCCAGGAACGCCTTTAATACCCATACAAGTGGGAGATTTCAAAATAACACAGGCATTGTTGGATCTTGGGGCGAGTGTGAGTATTCTTCCGGGGAGCTTGTATGATCAATATGACTTTGGACCATTAAAAAAGGCCGATACCACCGTGGTATTAGCAGATTTAACTCTTAAGCTTCCCCGAGGAATTGTGTCTGATGTAATTGTCATGATTGAGGATTTTTATTACCCGGTCGACTTCTTGGTTTTGGATTCTGTGTCGGTTGATAAAACGAAGCAACCTAACGTTATACTCGATAGACCATTTTTAGCCACGGCTAATGCTTTAATAAACTGTAGAACCGGGACAGTCGACATGACTTTTGGT…	ABY53446.1	ORF1-2, partial [Ambrosia asymptomatic virus 2 UKM-2007]	72.7	2.1e-54	211.8
NODE_19320_length_891_cov_11.278729	TATGGTTTTTTTTCGCCGTCCTTTTCCTCGTTCTCTGATGGTTTGGCCTGGTTTTCATTTTCAGGGTCCTCAGTTTCTTTGGGAGTCTTGTGCATTTTCTCAAACAGACTGACACTTGCAACTTGGAGTTCCCCAGTCTTTTCCGTCAGCTCTTGAGAGGTGACAGATCCTTCACCGGCTTGGCTCTTAGTGATAATCTCACGGAGTGAAGTTATCTTCTCACGGATTTTTTCAACCTCTGCTTTGTCTAGCTTCTCAGAATGCTCTGATAGGGATCTTTCGGTATCGTTCAAAATGGTGTCAGATCGATTGGCAGCTTCAATTACCGCTCTACGCTCTTTATCTTGTTCGGCGTAGCGCTCTGAGTCATTTATCATATTTTGAATTTCATCTTCGGAT…	QOI90398.1	movement protein Hsp70h [Pyramimonas orientalis virus]	49.2	2.6e-54	212.6
NODE_37128_length_561_cov_3.733607	AAAAGGTATCTGAGGCGCGGGTGTGAGGCTTACTTGGCATATGTCATTGATGGAGGTATAGAAGTGAAAGAAATTAATGAAGTGCCTGTGGTGTGCAATTTTCCGGAAGTGTTCCCGAAGGACCTGCCTGGAATGCCACCTGATAGAGAAGTTAAGTTCCAGATTGACTTATTGCCAGGAGCTCTACCAGTTGCGAAAAGTCCCTACCGTATGGCCCCGTTGGAACTAAAGGAGTTGGTATTGCAGTTGGAAGAATTGGTTGAAAAGGGATTTATCAGACCTAGCATATCCCCGTGGGGAGCGCCAGTTCTGTTTGTTAAGAAAAAGGACGGTAGCATGCGAATGTGCATTGATTACCGTGAGTTGAACAAGCTTACGATAAAGAACAGGTACCCGTTA…	ABY53448.1	polyprotein, partial [Ambrosia asymptomatic virus 2 UKM-2007]	54	3.6e-54	211.5
NODE_25197_length_741_cov_3.468563	TAAATGTTGCTCATGTTCCTGTACTGTCTGGCTTGCTACTAATATGTCATCAATATATACCAAACAAAAGTTATATTTTAAAAATATGTTGTCCATAAATCTTTGAAATATTGAAGGAGCGTTTTTTAGTCCGAAGCTAAGTACGTTCCATTCACACTGTCCTTCTGAGCATGTAAATGCTGTCCATGGTTTAAAACTTTCTTCTAGTTTTAACTGGTTATATCCTGATTTTAGATCGAATTTTGAAAAAACTTTTTTATCTTGTATTAAATTTAGTAAACTGTCTTTATTAGGGATGTTATATCCATCATCTATTGTATTATCATTTAATCTTTTATAATTGTAAACAATCCTAGCTTTTCCTCTGGGAAGTCAGAAATTTTTGTAGATATATGTGAT…	AGC25937.1	hypothetical protein, partial [Piper DNA virus 1]	79.5	4.8e-54	211.5
NODE_2152_length_2399_cov_3.313844	AATGAAGTCCATTGACACATCTTCCCAAATCCGCTCGGGAATGGGTAAGGGTTGAAGAAGACCAGCTGGAGATAGGGCCTGATACTTTTGCTGTTGGCACACTACACATTGTTGTACAAACAGACGGATATCATTTTTCATTTTTGGCCAAAAATACCGTGTGGACAGCCTTTTGTAAGTTTTTAAGAATCCTCCATGTCCACCGCTCAGGGTATCATGTGCCTCCTGCAACAGTTTGAGCCGTAGAGCTGGAATGTCGGGTATCACTAATCTACCTTGGTAGAATAAGAGTTGATTAACCAAAGTAAATTCAGTGTCATTATCCGGAGCCTCCTTTATCCTGCGGATCCAGCTGCTAGTCACCGGATCAATGTGTAAGCCTGCTTTGATCTCTTCAAT…	YP_009165750.1	ORF5 [Atractylodes mild mottle virus]	31.6	5.3e-54	213
NODE_1131_length_2911_cov_77.224101	GTGGGTACAAAACTTAAGCAATAAGACAAAAATTGACCCAAATAATGGAATATTCAACATTGGTCTGAAATTATATATCCGTTTAGCTACCTCTCTCCCCTAACCTCACGTGCCTATCGGCGTTTTCTATAAAAACAGACTCGCCCACTCTGTATATTAGGATGGTTAAAATCACAGCTCATCATGTTCGGTTGACTGCCCGTCTGTTTCCTCCTTCTTGGGGTCACTTACGTCATCATCGTTAGAGGAGCTGGAATTCTCGGTTTTATTCTTCACAGTTGGTTTCTCAACTTTTGGTTTTGGCTTTGGGATTCTATTTGTGATGGCAACCTTGTCTTGAAGATCAAGTAGCTTGCTGATAACTTCTTGAGAAGTATAAGCAGGAGTGCTGGATGCGGA…	QOI90398.1	movement protein Hsp70h [Pyramimonas orientalis virus]	32.8	6.5e-54	213
NODE_1398_length_2741_cov_70.532234	GATTCCGCTACGGAATTTCGATTATCATTCATCAATCTATCATCCTCCATTCTCCAATGTCCAAAATGCTGCTCAGATTAGGTTTAATTGTGTTTCTCCTGTTATTAAATTCAGTTCCGTCGCGATCAGCGGTTTCGAGTATTGACCTAGGTTCTGAATGGATCAAAGTCGCCGTGGTGAATTTGAAACCAGGTCAAGCTCCGATATCTATCGCCATTAATGAGATGTCTAAACGGAAATCGCCAGGTTTGGTAGCGTTTCACGCTAATGACCGTCTGATTGGTGAAGAAGCAGCGGGACTCGTTGCGCGGTATCCTCATAAGGTATATTCTCAAATCCGTGATTTAATCGGAAAGCCGGTTTCTCATGTGAAGAAGGTTCTAGATTCCTTGTATTTGC…	QOI90398.1	movement protein Hsp70h [Pyramimonas orientalis virus]	32.3	8e-54	212.6
NODE_1930_length_2476_cov_12.951727	GCCGTGATGCATATGCTATCACCTTCCCTCTCTGCATAAGCACACAACCTAACCATTGATACGAGGCGTCAGAATAGACCACCAAATCTTCATTACCATCAGGTAGGGTCAGCACTGGCGCTTGTGTCAGCCTCTTCTTTAACTTGGCAAACGCATCATCTTGCGCTTGCCCCCATTCATACTTCACTTCTTTTCGTGCCATCTTCGTTAACGGCGAGGCTATCTTCGAGAAGTCTTGAATGAACCTCCGATAGTAGCCTGCCAAACCCAGAAAACTTCGTATTTCCGTCGGTGTCTTCGGAACTTCCCATTCTTTTACTGTGATAATTTTATCCGGATCCACCATGATCCCATGCTGATTAATTATATGACCTAGGAATTGAACTTCCCTAAGCCAAA…	ABY53448.1	polyprotein, partial [Ambrosia asymptomatic virus 2 UKM-2007]	48.4	9.4e-54	212.2
NODE_9191_length_1366_cov_12.211137	CTATAATCGAAGGCCCAAGGATCGGCCGCTTTGACCACAGCGGTCGCTCAGTTGCCCTCAGAGGCCACAGCGCCTCCTTGGTCGTGCTCGGCACTTTTCTCTTATGGTTCGGATGGTACGGCTTTAACCCTGGTTCTTTTACCAAAATCTTGAGTCCGTACGAGTCCGGTAACTATTATGGTCAGTGGAGCGCTGTTGGTAGGACCGCAGTGACAACAACCCTAGCCGGGTGCACTGCGGCCCTCACCACCTTGTTTGGGAAGAGAATACTCTCCGGCCACTGGAACGTGGTGGACGTGTGCAATGGGCTTTTGGGTGGTTTTGCAGCCATAACCGCAGGGTGCTCGGTGGTTGACCCGTGGGCTGCGGTCATATGTGGATTCGTGGCCGCCTGTGTTT…	AOF41422.1	viral ammonium transporter [Ostreococcus tauri virus RT-2011]	43.3	1.2e-53	211.1
NODE_91003_length_278_cov_3.019512	CCGTGGACTGTTGGAATGACAAAATTCTATGGAGGATGGGACACTCTCATGAGGAAATTACCTGATGGATGGATTCACTGTCACGCAGATGGTTCTCAATTTGATAGCTCATTAACACCACTACTACTCAATTCAGTACTTGGAATCAGAAGATTCTTCATGGAGGATTGGTGGGTTGGTGAAGAGATGCTTGAGAATTTGTATGCAGAAATAGTGTATACACCCATACTGGCACCTGATGGAACAGTTTTTAAAAAGTTCAGAGGGAACAACAGTGG	NP_734121.1	NIb protein [Bean common mosaic virus]	100	1.2e-53	208.8
NODE_1389_length_2747_cov_109.021690	TCTCTCTCTTCATTAACATATACTGATCGATGCTCTTCCACTCCAATTAATTTCCCCCAATTCACTTTAATTTCTTCTCCGTATCGGAAACGCTGCAAATATGGGCGGTGATAAGGCTCTCAGTCTCGAAGAGATTAAGAACGAAACTGTTGATCTGGAGAAAGTACCGATCGAGGAGGTGTTTGAACAGTTGAAATGTAACCGCGAAGGTCTAAGCGCAGATGAAGGAGCCACAAGGCTTCAAATTTTTGGACCCAACAAATTGGAGGAGAAAAAGGAAAGCAAACTACTCAAGTTTCTTGGGTTTATGTGGAATCCTCTGTCATGGGTCATGGAAGCTGCAGCCGTTATGGCAATTGCAATGGCTAATGGAGGTGGAAAACCACCAGATTGGCAAGA…	AGE55605.1	calcium-transporting ATPase, plasma membrane-type [Acanthocystis turfacea Chlorella virus MN0810.1]	25.2	2.3e-53	211.1
NODE_9662_length_1331_cov_5.786963	TATCGCAATCATAATCCTTTAACAACTCTAACCATCTTCTTTGCCTCATATTCAAATCATTTTGTTCAAAGAAGTACTTCAAACTCTTGTGATCTTTTATAAATGGTGCACTTAACTTCGTAGAGATAATGCCGCCATATCTTTAACCCAAACACCACCGTCACCAACTCCAGGTCATGAGTCGGGTAGTTGACCTCATGCACCTTGAGTTGTCGTGATGCATCAGCACACATCCTAACCCTTGGTACGAGGCGTCAGAGTATACCACCAAGTCTTCATTTCCATTTGGTAGGGTTAGGACTGGTGCTTCTGTCAGTCTTTTCTTTAACTCAGCAAGCGCATCATCTTGCTCTTGCCCCCATTCGTACTTAACTTCCTTCCTTGTCAGTTTCGTCAATA…	ABY53448.1	polyprotein, partial [Ambrosia asymptomatic virus 2 UKM-2007]	51.6	4.3e-53	209.1
NODE_1017_length_3007_cov_7.660873	TTCTTATTCATCGTCCGACGACCCTAGAAGATGCGATGATGTTGGCCCAACTTCATGAAAATCGGATCCAATTAGAAAAAGGGGTGGGCCGAGTCTCAGTGGGCTACTCTAAGCCCATTTTGCCTACTCCCAAATCGCAGAATCCTGCACCGCACTCTTCTTCTGCAATTGCATCGCCGTCTAACCCTAAATCTCCGGCGACTTCAATCGGGTTTCGACGATTAACACCAACAGAGCTTGCTCAAAAACGGGCTCAAGGACTGTGTTATCGCTGCGATGAGAAATATACGTGGGATCATAAGTGTAAAACGGCCCCTCAACTCCTATTCTTCGATGATGAACCGATGTCTGCCAATACTCCGATTGATCCTCCGATCAATCCACCCCCTGATTTCGTGG…	QYR69113.1	putative reverse transcriptase [Strawberry vein banding virus]	32.3	5.7e-53	209.9
NODE_59231_length_388_cov_6.253968	GCTTCCAGTCAGACTCCTTCATCCGTTTGTCACCATGTGGGGATGTTTTCTCGTATAGTGGGGCTAGCATTATCCCAAGTCTGGGGATATAGCTTCTAGCATAATTGAGAATCCCTAGCCATGATCTCAATCCCTTCTTTTCCTTTAGATCTTCATCCTTAAAATCTGCTATCTTCTTTATGACGTGGGGCTGTAATCTGATTGTGGAATTGGTTATTACGGCTCCAAGGAACTCAATCTCCTTTTCAGCAATCTTCATTTTGCTAGCACTAAGAACCAGGCCATTATCTTCACATATTTGCAAGACCTTCTTTAAGTGCTTCTCATGTTGTTCTTCTGTCTCTGAGAACACTAGGATGTCATCAATGTATACTGCTACAAATTTCTC	YP_009229919.1	polyprotein [Blackberry Virus F]	76	6.2e-53	206.8
NODE_24581_length_755_cov_5.051320	AAAGTCCCCATCATCGCCCTTTAATCGAGGTCCTGAGCCCTGTCCTTGAACCCAGTTGTGCCCAGAGGGTGTCATTTTGCCGTCGAGTACAGCCCAAACCTCCTCAGTTAAATCCTTGGTGAACTCAGCTGAATGAGTAATAATGATAACACCACCTTCAAAAGACTTAATAGCTTTAGAAAGCGCTCCGAGTGAGTCACGGTCTAAGTAATTTGTGGGTTCATCTAGAACTATTAAATGTGGGCGTTGCCATGAGCAAGCCGCGAGAACAACTTTGACTCTTTGTCCACCGGAGAGACCCAGCATACGAGAGTGAGATACCAACTCAGCATCAAGACCAAAATTTGCACAGTGAGACTCTATTTCTTTCCGAACAAGAGGGCGGAATTGTCCACTGGC…	AGE49280.1	elongation factor 3 [Acanthocystis turfacea Chlorella virus Br0604L]	45.9	9.2e-53	207.2
NODE_1284_length_2805_cov_35.793924	ATATTCTCTCTCTCTCTCTCTCTAGCGTTGGGGTTTGAGTACAATTCAAACTCCATTGATTCTCTCACTTCATAAATTAACCTGCTCATTGGATGCACTTCGTCACAAATTCATTACTCAATTAACTTCACTTCAATTCCTCCGTTGCCGTTGCAGCCATGGGAGGCGATAAGGCTCTCAGTCTCGAAGAGATTAAGAACGAAACTGTTGATCTGGAGAAAGTACCCATCGAGGAGGTGTTTCAACAGTTGAAATGTAACCGAGAAGGTCTAAGCTCAGATGAAGGAGCTACAAGACTGCAAATCTTTGGACCTAACAAATTGGAGGAGAAAAAGGAAAGCAAACTACTCAAGTTTCTTGGGTTCATGTGGAATCCTCTATCATGGGTCATGGAAGCTG…	AGE55605.1	calcium-transporting ATPase, plasma membrane-type [Acanthocystis turfacea Chlorella virus MN0810.1]	25.1	1.2e-52	208.8
NODE_1436_length_2713_cov_76.944697	GATTCCTTCTACAGCCGCAAAGCTCCAGTTGGCATAAACCGCAATCAATGTAGCAATCAATTGCGCAATCGCGAAAGCAATAACAAGCAGCCAGCCAGGGCGTTCCACAAACGACCAGCTTCTAGATCTCGTTACAAAAATAAGAGCTTGGCTGATTGTGCTGACTTGGAGATATATTGCAGACGCCAGCTTCCGGAAGTCATCGTGAGCTTCTTTTTCAAGTGTTGGCACGCCAAACGTACGCGGAAAGAAGTCTGTTTTATAAGCCGCCCAGAAAAATATAACTGTCATCATGGCTAAGTAACTACCGAGAACCACACCGGTGGTGAAAATCTCAGCCAGTTTCCAGCTATCGGGAAGAGGCGATGGCTTCACTCTATCCTTTGATATAGTCATTAT…	AGE56458.1	calcium-transporting ATPase, plasma membrane-type [Paramecium bursaria Chlorella virus NE-JV-1]	25.3	1.9e-52	208
NODE_2965_length_2157_cov_15.681862	GATTTGTGTGCGTCCCTATCGCTACCCTCATATACAGAAAGCGGAAATCGAACGCCAAGTCCAAGATCTGTTGGCTATGGGTATGATTCGGCCTAGTAAGAGTGCATATTCGAGCCCGGTTATTTTGGTTCGTAAAACAGACGATTCATGGCGTATGTGTGTCGATTATAGAGCTTTAAATCGTGCTACCATTCCAGACAAGTACCCTATTCCCGTGGTTGATGAGTTGCTTGATGAATTACATGGATCTCAATTTTTTTCTAAGTTGGACCTCAAATCCGGTTATAATCAGATTCGAATGCGGCCTGACAGCATTGATAAAACCGCATTTCGCACACACGACGGTCACTATGAATATTTGGTTATGCCCTTTGGTCTCATGAACGCTCCGGCGACTTT…	NP_043933.1	hypothetical protein [Strawberry vein banding virus]	29.9	2e-52	207.6
NODE_23624_length_778_cov_3.202837	CACATGGTGATAAAAGGATAAAACCTTCTGACTATGAGATAGTCAAAATAACAAAAGAAAGGGTTCAAGCCCTACCAGACCTTCAAATACCACTAGACGAGGCATACATTGTTATTGAAACAGATGGATGTATGGAAGGGTGGGGAGGAGTTTGCAAATAGAAGAAAAGAAAGGAAGACCCTAAGAAGAATGAAGAAGTCTGTGCATATGCTAGTGGGAAGTTCAAAGTCATGCAGTCAACAATCGACGCAGAAATCAATGCATGCATTAATTCACTAGAAAAATTAAGGATATACTATCTTGATAAAAAGGAAAATCACCCTAAGAACCGATTGCCAAGCGATCATCAGCTTTTATAATAAAACCAACAGTAACAAAGCATCTAGGGTAAGGTGGCTA…	YP_009121747.1	ORF3 [Yacon necrotic mottle virus]	66.9	2.1e-52	206.1
NODE_9174_length_1367_cov_34.472952	ACCCAACCACAAGACATGTTCGTATAGAACCCTCGAATCGATATCAATAATCGCCTAATCGGTGTTGGTGCAGGCAGCTCCTTCGCACCCGTCAAATTCGTCCTAAAGATGGGTGACACCAGTGAAACCGAAGACACCGAACTGCAAACGAAAGAAACCGATGATGATTTCAAACGACAATTATGGAAAAGGTTTCGGCCGAAGCTTTGGTTTTCATCAATTTGGAGAAAATTCTCTCTTGATTCACGGTTGAACCGTGTCAAAACATTCTTGAAGGTTAACATCATACCCGCTTCAATCTCGGTAGCAATGGGACTGTGTTATCTGCTCTTGAAACCAAACGGGCCAAAATGTAAACTCGTACCTTATTCGGACTTGTTAAAAGGACTTCAAGACGGA…	QOR60541.1	hypothetical protein [Bathycoccus sp. RCC716 virus 2]	49.4	2.8e-52	206.5
NODE_33863_length_599_cov_7.030418	CCGTGATTTTTTCGAAGTATTTCCCGAAGACCTACCCGGTCTTCCTCCTGCTCGTTCTCTTGACTTCAAGATCGATCTCGTACCCGGTGCTAATCCCGTTGCAAAATTTCCATATCGTCTTGCACCTTCGGAAATGCAAGAGCTTTCTAGCCAACTCCAAGAGCTTCTTGATAAAGGTTTTATTCGTCCGAGCACATCTTCTTGGGGCGCTCCGGTCCTTTTCGTCAAAAAGAAGGACGGTTCGTTCCGAATGTGTATCGACTACCGTGAGCTTAACATACTCACTGTCAAAAACCGTTATCCTCTTCCCCGTATTGATGACCTTTTCGATCAACTCCAAGGCGCAACTTGTTTTTCCAAAATCGACCTTCGTTCTGGTTATCACCAACTCCGAGTCCT…	ABY53448.1	polyprotein, partial [Ambrosia asymptomatic virus 2 UKM-2007]	58.8	2.8e-52	205.3
NODE_8809_length_1394_cov_3.940197	CAGCTGATCAGAAAACTCAAAACACTTACAGTAAGGTACCATCTGGCTTTCTAATATGCTTAGCACCAGGGTATTTATAGGTACCATTACACACTGCCTGCCTCAGTCTCTCTATATTGTGATGTGAAACCCGCTCCGGATATGTCAAAATCTGAGCCATTAAGATAGGAACCGCCACCTCTGTAATCTTTAGATTAGGGTCAGGAGAAATAACAGTCCTGCCGGTATACTCGACCCGTTTCCCAGATAAATTCCCACGAATACGTCCTTGTTTTCCTTTAATACGTTGAACAAGTCCAGGTTTTGGTATGGCATTGTACTGAGAAGCATATGCTGGTGGTACACGAGCATCACCGTTTATATATAGTGCAACCGTAAATTGCAGATTCTCCCAACAAC…	QOI90401.1	DNA-directed RNA polymerase subunit 1 [Pyramimonas orientalis virus]	35.3	3.8e-52	206.1
NODE_17884_length_937_cov_94.362269	AATTTGGGCACTTCTGAGCCACAATATGAAAAGGCACTTCTGAATTCGCTCCACAGTCATTGCACAGAATCCATATCGATTTGTTCTGATAGAATTCGGGCATCGGGGTAGCTGCAACTTCCATATCAAGTTTCTCCCAAACCTTTGACATATCACAGACCGACTTAAAGCATAGCGGGCATACGTATTGCAAGTGTTGCTGCATTTCCTTTAAACACTTCTTATGAATGGTATGTCCACAAGGCATGACTGTAACATCATCTATCGAGTCAAACAAATACTCAAAGCATACAGGGCAGTCATGGTGCATTGCTCCTTCAACACATGGGTGACTGTCCCTCAGAATATTTGAGTAGCAACATCGACATTTGTCACAATGAAAAAAGTTCTCCTGCCCAC…	AUF82230.1	E3 ubiquitin--protein ligase MIEL1-like protein [Tetraselmis virus 1]	43.6	4.4e-52	205.3
NODE_118_length_5033_cov_28.001613	GATCGGTAGCTTGAACGTGAAAAGATCTCTCTCTCTCTCTCTAGATTCTCTCTTTCTACTTTTGAGCTTATCAATTGGTATCAGAGCTCCGATCCGTCGGACTCTTTCTCAGCAGCAACTCGATTACAATGGCAACGACCCGCATTCAGACGTCACAAGAAATTGAGCGAGCGATTAAGGAACACGAAGCATCCCTTAATCGATTGGAAACATCTACGGACCAGAATTTGAACGAATTGATCGGATTGAAGGCCTCATCGGAGGAAATCAAGGCGGCGTCGGAGAAACAGTCGAATGAAATGGAAACTATGAAGGTCCAAATGGAAGCAATTTTGAAGAAACTCGATCAGATGGGCGAAAATCACAATAAAGAAAGTACAGACAACTCTCATGGAGGTA…	QZN83745.1	putative reverse transcriptase [Strawberry vein banding virus]	28.4	4.7e-52	207.6
NODE_88905_length_282_cov_2.937799	ACTGGGTATGAAACCATGTGCTGACCGTGACATATTGATAATAAAGATGCCCAAAGACATCCCACCTTTTCCACAGAGGCTTCAGTTTAGGGTTCCTAAGGAGAATGAGCGCATTTGTCTAGTAGGTTCAAACTTCCAAGACAAATCTATCACAAGCACTGTCTCTGAAACGAGTGTCACATGTCATGTACCAAACTCACATTTTTGGAAGCATTGGATAGACACAAAAGATGGACATTGTGGCTTACCTCTTGTAAGCACAGTTGATGGTGCGATTCTGGG	QFZ79315.1	polyprotein [Sweet potato virus C]	100	5e-52	203.4
NODE_5595_length_1697_cov_25.412562	GAGGAGTGTTCTATAAACCTCCACTCTCTCGCTGTACACCCCAATTTCTAGGGTTTCGTTCTCACCACTACTACCAAACATGTCTTTGAGGCCTAGCGAGAGGACGGAGGTTCGCCGGAACCGTTACAAGGTGGCCGTCGACGCCGATGAGGGGCGCCGGAGGAGAGAAGACAACATGGTTGAGATCCGTAAGAATCGTAGAGAAGAGAGTTTGCAGAAGAAGAGACGTGAAGGACTCGCGGCTAGCCAGTTCACTGTTCCTGTTCAATCTGCTTCCGCTGCCGAAAAGAAGTTAGAAAACCTACCTGCAATGGTTGCGGGGGTTATGTCAGAGGATAATAATATGCAGCTTGAGGCTACTACCCAGTTTCGTAAACTGTTATCAATAGAACGCAGCCC…	AKE34115.1	alpha karyopherin, partial [Okra enation leaf curl virus]	74.2	7.9e-52	205.3
NODE_31841_length_627_cov_5.115523	GGGGCAGGCGGGAGGTTGGTGAGCTGGAAGTCACCGAGAAGCTTGTTGTCCCGGGTGAGCTCTCGCTCTCCCTGGTAGACCTTGACCTGGATGGCGGTCTGGCCATCCGCAGCGGTAGAGAAGGTCTGCGACTTTTTGGTCGGGATCGTGGTGTTTCGGTTGATCAATCGCGTGAAGACACCGCCGAGAGTCTCGATACCGAGGGAGAGCGGCGTCACGTCCAGAAGGAGAATGTCGGTAACGTTACCGGCGAGCACACCAGCCTGGATCGAGGCACCGATAGCGACGGCCTCGTCCGGGTTGACACCCTTGCTGGGCTCACGGCCGAAGACGGACTTGACGGTCTCAGAGACCTTGGGCATTCGGGTCATACCACCGACAAGGATGACGTCGTTGATC…	QOI90398.1	movement protein Hsp70h [Pyramimonas orientalis virus]	48.8	8.5e-52	203.8
NODE_60900_length_380_cov_2.762215	CCCCGTTACAAAATCTTTGAAAGCCATCCATCTAATCCTAGAGGGTTTATTATTTTCTGATTTATTATAAAAACTAATAATAGCTTGACAGTCTGTTCTAATGGTGACTTCTCCTTTATCGAGGTAATAAATCTTGAAATCTTCCATTGCTTTCATCACAGCGTGAATTTCTGCGTCAATAGTGGATTTGATGATTGAGAACTTCCCACTTGAGTATGCGCAAATTCGCTCTGTCCCTCTGGGGTCCTCCTTCTTTCTTTTCCATTTGCAGATGGCACCCCATCCCTCCATTGATCCGTCTGCTTCCAGAACAATGTATGCTTCTTTTGGAGGAATCTCCATGTCTGGTAATTGTTGAACCAGATTTTTGATTTCTTTAA	QCA48081.1	polyprotein [Cacao red vein-banding virus]	68.3	1.5e-51	202.2
NODE_1024_length_3001_cov_97.168374	GTTCTCTTATTATTATCAATCGGTTAGTCAAAGTGAGCAGCAACTGTACGGAAATTGAGGACCCCCGCGCATCATCCTTCATCATTTTCAGTGAGCTGAAAACTAAGAGCTAGGGATGGGGGAGACGGATGATATTATGGAAGCTGTGAAGAAGGAAGCAGTTGATTTGGAAACGATTCCACTAGAGGAAGTTTTTGAAAATTTGAGATGTTCGAAAGAAGGGCTAACATCACAGGATGCTGATAAGAGATTGGAGATTTTTGGGCACAATAAGCTTGAAGAGAAGAAGGAGAGCAAAATTTTGAAGTTCTTAGGGTTTATGTGGAACCCGCTATCATGGGTCATGGAAATTGCTGCAATTATGGCCATTGCACTTGCCAATGGAGGAGGTAAACCACC…	AGE55605.1	calcium-transporting ATPase, plasma membrane-type [Acanthocystis turfacea Chlorella virus MN0810.1]	26.7	2.4e-51	204.5
NODE_69231_length_343_cov_0.977778	TTTCTATGTAAGGCAAACTTAGGATAAACAGTAAACATAAATTTACCATAAGCTAAATTTCCTTGTATTGCTCCTAGGAGAGCATCTTGCCTGTTGATAATTCTATTATCTACTAAAGCCATTTTTATCGGAAAATTAATTCCATCCCTGAATTGTGCTTTCAGAAGGACTTTTACAGCTCCTATGTGCACCATATTCATAGATTTTCTTAATTCAGGTTTAATAGTCAAAAGTCTTTTTGCTATTTCACCTTTTGTTAGAAGTGGTAAATACACTTCACCTGTTGTATCTTTTATATCTACTGACAAAACTTCAATGAAAAAGAAACTGGTTTTGTATCAGA	AGQ49467.1	movement protein [Dahlia mosaic virus]	93.5	3.9e-51	200.7
NODE_2450_length_2296_cov_3.758884	AAAAAAAGTTAGAGGATAAGCGATGAAAAGTACGAGTGATTCCCGAGTGTCCTCCGGTAACTGAAGTGTGAAATTCAGTTAACATCTTTTGACAAATAGGAGAGTCGGATGGAACAACGAGACGACCTCGGAATACAAGCAACCCATCTTTGAAATCATAGTCAGAATATTTAGAAGGATCCTGGCGAATCGCAGTACTTAGCGATTGTAACTCGGTGCTACTCTGAACTGCCCTTCGTAATTCATCCAATAAGGATAGATCTTGGCGCGAGTAAGTTTGAAGTTGAGAAGTATGAACCCTTGATAAAGCATCAGCTGCACCATTCAGTTTACCTGGTCTATAAAATATGTCAAAATCATACCCCAACAGTTTCCCCAACCACTTTTGTTGATCTGGCG…	NP_043933.1	hypothetical protein [Strawberry vein banding virus]	30.5	4.1e-51	203.4
NODE_8858_length_1389_cov_46.781915	CCTGTAAAGTGTAATGACCAGGTTCACACTCCAACCGCTTTATGTTTCATCCTCTTCTTAATCTTTCCCAAAATCAGCATTGTAATGAGCACTCGACTCCAGCTTCTTTGCCTCGTTCAGTTTCCTCACCGCCTTCATGAAATCTTCATGGATAACATAATCTCGTTCTGCACGGATTGCAGACATACCAGCTTCAGTGCAGACATTGCGAAGATCGGCTCCATTGAATCCCTCAGCAAGCTTGACAACTGCCTCATAATCGATTTCGCCATGTTTAGCGATCCCTGAAGCATGGATTTTAAGGATTTCCATTCTTGACTGCTCATTTGGCAGTGGGATCTCTATTTTCCTATCCAGTCGACCTGGACGAAGAAGAGCTGGGTCCAAAACATCGGGTCT…	QOR60687.1	hypothetical protein [Bathycoccus sp. RCC716 virus 3]	39.9	5.5e-51	202.2
NODE_8222_length_1437_cov_56.980938	AAGCCGGGGACTCTCTTCTCTTCTCTTAACCGATTTTATTTCTTTAGCGACAATTTCAATCAGTGACACCTCAGAGATCCATCCGTCCACTTCGATTATCAGATGTCTAGTGAGGGCGAAGATGCCGTTCGTCGCCGAGGCGCCATTACTGAGTACCGGAAAAAGATGCTTCAACATAAAGAGCTTGAATCTCGAGTTCGAGCAGTGAGAGAGACTTTGCGGAGTACAAAAAAAGATTATGCCAAAACAGAAGATGATTTGAAGTCTCTTCAAAGTGTTGGACAGATTATAGGAGAAGTTCTTAGGCCTCTGGACAGCGAAAGATTGATAGTTAAAGCCAGCAGTGGTCCAAGGTATGTAGTTGGGTGCCGTAGTAAAGTGGACAAGGAAAAACTAACA…	QOR60687.1	hypothetical protein [Bathycoccus sp. RCC716 virus 3]	39.9	5.7e-51	202.2
NODE_64242_length_364_cov_2.264605	CTTTGTTAAACCAGCAAAGAATGCTAGTGAAACAAGTTCCGGACTTGCACCAGGACAAAAGATAATGAGACTTTTTAGGGTTTTATCTTCTGTGTAAATATGTTCAGATTCAAAGGCGATGTGACTTATTGATCTAGCTTTGGACCAGACTAATCTGAATTCATCTAAAGAAATAATAATATTTTCTTTTTCTTCTTTTGCTTCTTTTATATTTTTTGAGAAGTCTTTTTTGAATTCTACAATTCTTTATTTTTTCTTAGGCCTTAAAGGTTTAGTAAAAACTGCTACCTTTAACGGAATTTCTTTTTTCCCGAACTCAGCAAAGTAACGAGTTGCTTCTTGTTGGGCTTGTAACAAGGACCCA	AEB54985.1	inclusion body protein [Dahlia mosaic virus D10]	84.4	7.1e-51	199.9
NODE_23233_length_787_cov_6.712885	CTCTTGTTGTAAATAGGTGGGCTTCTGGTCCTTCTGTTCGAACCCACCATCTGCATATATTGTATTCGACCATGGCCCTGTATAGGTCCAATTCAGCGAGGGCATTGTCTCTTTGTTGATTTGCGATCCTTTGTAGGCTTTCCATTCGGTCTTGTGAAAGGGCTCTGAGTTGATCAAGGATGTCTTCTTCTGTGGTTCTGGCGTAGCTATTAACAAGAAATGCTCCAGAAGATGGCATAGTTCCTCTTCCGCCGTAATCACGTCTGCACCCATCTTGGCGCCATATGCTACCTCGTCTAAGGTGTCGCTCAATGTTGAGATTTCCTCTGTATGCTCGCCTGACATGTTCCATTCCTGTACAAACATTAGACAACAAATTCGTGATAATTGGTCAGCTAA…	YP_009121747.1	ORF3 [Yacon necrotic mottle virus]	67.8	1.2e-50	200.3
NODE_1815_length_2526_cov_59.011415	CCTAATTCGACTTCGTGAACCTTTTCTCTGCCTAATCCAATCTCCGCCTCTCATCACCACCGGCCACTGAACGCCGCCGTGAACCACCGCCGGCCGTCCAAACCTGAAGGCGCTTCAACTTCGATCCGATTATTATTCATCACCAGGTTTGTGACATTTGATTAATCCAATGGGAAAGAAAAAAACAGATGAGGGTGGAGAAAAGAGTAAACAAAGCAATAAAGAAGGAAAGAAAGAAAAACAATCTGTCTCGGCACTGCTTGCTAGCATGGACCAAAAACCTGATAAAGCAAAGAAAGTAACCACTTCAAGCTCCACAACCCGTAACTCCAAACCCAAACTACCCCCAAAATCACAATCTTATGCAGACATTGATCTTCCTCCTTCAGATGATGAAGA…	AGE56445.1	elongation factor 3 [Paramecium bursaria Chlorella virus NE-JV-1]	27.2	1.7e-50	201.4
NODE_5419_length_1721_cov_7.212985	ACTACATGAATTCGAGACTGTCTTTAAACCTCCCACGGGTCTGCCACCTCAACGATCCCACGACCATGGTATCGTACTCCTTCCCAATCAACCGCCGGTGACGGTTCGGCCTTATCGTTACCCTCATTTTCAGAAACAAGAAATCGAGAGGCAGGTTTCGGATATGTTAAAGCAGGGTATTATTCGGCCTAGCAATAGTCCTTTTTCCTCTCCCGTGTTATTGGTCCGCAAAAAAGATGGAACATGGCGTTTCTGTGTGGATTATCGACTTCTCAATGGCCTTACGGTACGTGACCGTTTTCCTATTCCCTCAATTGATGAACTATTCGATGAATTACACGGTTCCAAGTATTTTTCAAAGTTAGATCTTCTAGCCGGTTATCACCAAATTCGGATTAA…	QYR69113.1	putative reverse transcriptase [Strawberry vein banding virus]	31.9	2e-50	200.7
NODE_37761_length_553_cov_9.504167	AGGAAACCGTCAATTGGAGACCGGAAAATGGCGGCGGCGCGAGTGGTGGCGGGAAGTGGATTAGTGAAGTTACCTCCGGTGACATTCGTGACCGGAAACGCCAAGAAGCTTGAAGAAGTCAAAGTTATTTTAGGCCAATCGATTCCCTTTCAGTCCCTTAAACTCGACTTGCCGGAGCTGCAAGGCGATCCGGAAGATATTGCCAAGGAGAAAGCTCGATTGGCAGCTAATCAGGTGAAGGGGCCGGTGTTGGTTGAAGACACGTGTCTCTGTTTTAATGCTCTTAAGGGACTCCCTGGGCCTTACATCAAATGGTTTCTCCAAAAGCTTGGTCACGAAGGTCTAAACAATATGTTGATGGCTTATGAGGACAAATCCGTGTATGCTATGTGTATATTT…	AUB54560.1	polyprotein, partial [Ugandan cassava brown streak virus]	59.2	3.1e-50	198.4
NODE_8702_length_1402_cov_8.407825	GTGTCTGAACTAATGGTAGAAGCAGATAATTCAATTGGTGTGCGGATTAGTGGACCTCCAAAGGATTTTGTGAGGGGAAGCATTAACAGCCGTCCATTTCGTCCAGGTGGTTTGGATGATTCTCAATCCGTGGGAAGGACGTTTCCTGATGGTGCTTCAAATGGGGAATGGGTACAAGAACTCCTCCTTGGTGCTCCCGCCCAAGTCATCCCCCCTAGCTTTAAACAAGGAATGAACCTTGGAGACCTCAAGGGCCATCCATGTTCTTGGATCGTTTGTGAAGATCAGAGCTTGCCCAACTCCAAGACAACACCTGAGAGTACTTTATCTGTTCAATTTGATGATTTATTTAAAAGAGCTTGGGAAGATGATGTTACGGAACTACCCATTGATGGAGAT…	AGE54193.1	helicase [Paramecium bursaria Chlorella virus IL-5-2s1]	51.3	3.6e-50	199.5
NODE_575_length_3506_cov_7.050685	GAGTTAGGTTGGAGATCAATTTCCCAGTCTTTGGTGATGGGTAATGGGGTAGTTGGTACTGAAGAAAAATAGCCATGGGCAGGTTTAAGCATCGAAATGTGAAATACCGGGTGGATTCTAGCTTCGGGTGGTAATTCCAACTCATAAGCGACTGGGCCAACTGCTCGTTTAATACGATATGGCCCAAAAAACCTTGGAGACAACTTTTCATAGCGACGTTTAGCCAAAGTCTTTTGGCGATATGGTTGAATCTTCAAGAATACATAATCACCAACCTGGAACGTGAGCTCCCATCGTTTCTGATTTGCTTGGTTTCTCATTCTGTCTTGGGCCTTTTGGAGGTTTTGACGAAAAAGCTTTCTCATATCATCCCGATTAAGTAACTGTTGTTCCAGCTCT…	YP_009182100.1	polyprotein [Blueberry fruit drop associated virus]	31.3	5.2e-50	200.3
NODE_70538_length_337_cov_6.310606	CGGAGGGAGGGTTCTGGGAACACGGAATCAAACTGGGAGCACTCCAGATGTGGGAATGCGTTGGTGCTCGACGTCAACATGAAGTACTAGCTCATCCGTCTCGAGCGCATCGTCTTTTGAATACACGAGGACGGCGTACTTTCTCATGTCGCCTATATCAGCGCGCATCGCCGAAAGATCATACAACAATTTGTTGTTAGCTTGGACTCCAGATGCGGCATACTGATAAACCAGTACCGGTGAGGCTCCGTCCGCGAACATAGCAGAGATGGCGGCAACGGATAAGTCCGAGGAGGCAGGAACTTTACGGACTGTCACCCACACGGTAGAATCGAAT	BDO24745.1	coat protein [Cucumber mosaic virus]	100	5.6e-50	196.8
NODE_40920_length_521_cov_2.714286	CGCCTTTGTTTAGGGGTTACCTACTTTTCGTATTCTTCTTTAAAGATCTTGTTTGGGTCTTTGAATACGTAGATTGGCCCTTGTTTTCCTCCCGTTGGGCTCTTTCCAGTAATCGACAAGCTATCTAGTCTTTTTGTAAGGTTACCAATTGAATCTTTCAACTTTAATGGTTCAGCTTCCTTTTTGCCAAATGTTTCTATACTGTTTCTCAACTTCTCAACTTCTTCCTCAATTTCTTCAATTTTTTGTGCTTGCTTGGCCAAAAGATATATGAGGGTGTTGTTTTGTTTGATTATAGCTGAACTAAGGGATGTTGAGCCTGTTTTGTAATCAGATGGCCTGACAAAACCCAATGATGGTGGCTCTATTTCTTCAGTTTCTTTAACAGCCTCTTGGTAT…	YP_009121746.1	ORF2 [Yacon necrotic mottle virus]	69.2	8.6e-50	196.8
NODE_11329_length_1223_cov_28.993043	TCTGAATCGAAACAGAACCTGCAACCTTCAGAATTAATCACACATCCATGGCGACAGCGGAGATAGCGATGAAACCAGCGGATTCAGTGGAGAGAGACGAAGGCTGTTTATCTAGGCACATGGCCGCGAAACCTGGTGAAGGTCTGAAGCAGTATTACCTGCAACATATTCACGATGCTCAGCTCCAGCTTCGTCAGAAGACTCATAATCTCAATCGCCTTGAGGCGCAGCGTAACGAGTTTAATTCCGGAGTAAGGATGCTAAAGGAAGAGTTGCAGCTGCTTCAAGAGCCAGGATCTTATGTTGGTGAAGTTGTCAAAGTAATGGGGAAATCAAAAGTTCTAGTGAAGGTGCATCCAGAGGGTAAATATGTGGTTGATATCGATAAGAGCATTGACA…	QOR60541.1	hypothetical protein [Bathycoccus sp. RCC716 virus 2]	43.5	9.1e-50	198
NODE_2048_length_2434_cov_51.146548	AAAGTTGTACGATTTGGAGTAATAACTAATACGTGTGAACAAGTAACCAAATGACATGGGAGCAAGTAACAATGTTCGCCTTTCGAAAATCATAACAAAAGTTAATATCACTTGATGAGCTTTTGTTTATCCAAATCTTCTTGGTATGACAACATACAAAATGCAACGACACCCGTCATAATATATCATAAAATACTCTTACACGAGTGTTGGATGTTACTAAGATTGCAGTTTCTTCTTGTAATCCTGGAACGTGCCACTAAAAGGTGTCACCCTGCCTTCAGACACCGCCCACAACTGGTCAACACTACCCGAAATCAGATGCTCGTCGTGACTTACCATCAGAACTCCTCCTTGGAAGATAACAAGACCCTGTATTAATGCTTCCACTGCATCCAA…	AGE56084.1	elongation factor 3 [Acanthocystis turfacea Chlorella virus MO0605SPH]	26.1	1.4e-49	198.4
NODE_81506_length_300_cov_1.299559	GGCGCACAGTACAATTGCCAATCAGACTAGTTGAGACGCCTCCTGTCATCACTGGCAAGTTATATGCAAAGCAAGCAAGAGCCGCCTCTGTAGCGATCATGCTTGGAATTTCAATAATTCCCTTCTCAGTGTGTCCAATGCGCAATGCTACTCCTTTCTTGAAGCGTCCAACACGACCCAGCCTTTGAATTCTCTCACCATAACTAACACTCACCTTATTGTAAGCAATGCTCCTATTGTCAATGTCCAAGAACGGTGAGACTTTCAACCCAAAATCCACTACTACGTCTATGTCCAAAG	UUF87233.1	polyprotein [Potato virus Y]	100	1.4e-49	195.3
NODE_9716_length_1326_cov_57.527534	CACCCGTGTGTCTTTAAAAGTTCGGCTTTAACATAATATAAGTATGTTCCGGATCCAAAAGATAAAAGTAGGTCAGACACAATCCGCACATAAAGTTTAACACTTGAAAACAATACTAGGTAGAAAAGCCACCTGCTTGATTACTTACTTCCAAAGCTTGCGTAGAGACATGTTTTTCTCAGTTTCCTTCTTCATAACCTTGGCAACCGCCATCTCAAAATCTTCTTGTGTAACATGGACTCTCCTCTCTCTCAAAGCAAACATTCCAGCTTCAGTACAAACAGCCTTAAGCTCAGCACCCGAAGCCCCATTCATCTTCTCAGCTATCTTCTTCAGATCAATGCCACGCATTAAGTTCATCTTTCTTGAATGAATTTTCAGAATATCGAACCGTGAATC…	QOR60541.1	hypothetical protein [Bathycoccus sp. RCC716 virus 2]	42.3	1.7e-49	197.2
NODE_6553_length_1588_cov_105.765677	AAACACACACACACACACACACATCTGCTCTCAATTTGAACCAAGCAAAGCAACAATAATGGCGACGCCGATGGCAGAAGACACGAGCTTTGAAGACGATCAGCTTGCTTCCATGTCAACCGAAGATGTCCAGAGGGCTTCTCGCCTTCTCGATAACGAGATTCGAATCCTCAAGGAAGAGTCGCAGAGAACGACGCTTGAATTGGATTCGTTTAAGGAGAAGATCAAGGAGAATCAGGAGAAGATTAAACTCAACAAGCAACTTCCTTATTTAGTTGGAAACATCGTTGAGATTTTGGAGATGAACCCAGAGGATGAAGCTGAGGAAGATGGTGCTAATATTGATCTTGACTCGCAAAGGAAGGGTAAATGTGTTGTTCTAAAAACTTCTACTCGTCA…	QOR60541.1	hypothetical protein [Bathycoccus sp. RCC716 virus 2]	40.5	2.6e-49	196.8
NODE_23683_length_776_cov_7.379801	TGTGTACATTGCAATAAATAAATAAATAATCCATTTTGACAATTCTTACTCTTTCCCAAAATCAGCATTGTAATGAGCACTTGACTCCAGCTTCTTAGCCTCGTTCAGTTTACGAACAGCCTTCATGAAATCTTCATGGATAACGTAATCGCGTTCTGCACGGATTGCTGACATACCGGCTTCAGTGCAGACATTACGTAGATCGGCTCCGTTAAAACCCTCGGCAAGTTTAACAACGGCCTCGTAATCAATTTCACCATGTTTAGCAATCCCAGCAGCATGGATTTTTAGGATTTCCATTCTTGATTGCTCATTTGGCAGCGGGATCTCTATTTTCCTGTCTAATCTACCAGGACGAAGAAGAGCTGGATCCAGAACATCAGGTCTGTTTGTAGCCAT…	QOR60299.1	hypothetical protein [Bathycoccus sp. RCC716 virus 1]	44.7	2.9e-49	195.7
NODE_27612_length_694_cov_8.706924	ACCTGTTTACTTATGAATGGGTCGTGTTTATATCAAATAGATCGAAAGAATCAAATAAATAGGAGCAATTTCATATATGTAGTTATAAATTTCATTAATTATATATTTACCCTTTCAAAAAACTAGTTCTTTTTTCCTTGTACCAAAATTAAATTGTGTAATTATCAATAAATGAAATAACAGTTTTCCCACTTTAAGTGCTAATTTTTTGTTTTTAATTCAAGTAGAAGTCACCGTCAAAAGCAAAACACACTTGACACTTGTTGAATTTCGAGTATTATGGCCGGAAAAGGAAACGACGAGCCGGCGATCGGCATCGATCTCGGAACAACTTACTCATGTGTGGCCGTTTGGAAGCACAATCGGATCGAGATCATTCCTAATGATCAAGGCAACAGA…	YP_007676312.1	heat shock protein 70 [Micromonas pusilla virus 12T]	70.9	3.3e-49	195.3
NODE_455_length_3686_cov_7.471630	GACTCTGGTACGATATTTGGGAGGACTAGAAACCCGGATTGCTAATGTTATCGAGTTGTACCCGTACTCAACCCTAGAAGAGCTAACTTTGCTGGCCCACAAGGTAGATAATCAACAGAAAAGTAAAGGGAAATTTGAAATGAGTCGATCTTTTCCTAGGACCCAAACCCAAACTAAACCATCCTCAACTGTCCAACCCAGTACTGTACCTGAAAATCCCTCAACAACACCAGCACGGGTTCCACGTAGATGTTTTCGGTGTCAAGGTTTGGGGCACATCGCATCTGAATGCCCGAATAAGAAGGTGGTTACCTTAGCTGATTTTGATGAAGTTGACAGCTCCTATACGAATTATACTTCGTTGGGTTTAGTGGCACTTGACGCTGCTGCCATGGAAGA…	ACE76864.1	polyprotein [Citrus yellow mosaic virus]	29.9	4.7e-49	197.2
NODE_3952_length_1942_cov_14.328518	AAAGGAGTATGGCAAGACTGTTTCTGTTAATCAATTTCAGGTACCGGCATTCACCGTTACAATGATCTGTTGTAATATATGTGTTTGCTTTCTTGTAGTATATATTATGTGCTAGAATTGGTAAGGCTTCTGAGTTCACACACTAAACGACATTAGAGTTCCGCACATGTTTATAGATTGTTAGGTGTGTATGATTTGCAAAACTTGAATCATATGCAAATGCAAGCAAAGTATAACCAATTGTTATGCATTGAGACGATTTAATATTTTAGCCATTCCCTTAATGTTATGCCTAACAATAGTAATTCGTTTTTTTAGAAGGATCAAAAGTTTTATTATGATGAAAAGCTAGAGTATACAGAGACAGTATAATGCCAAATAGGCCGGGATTGGGTTAGG…	QOI90522.1	hypothetical protein HWQ62 00387 [Pyramimonas orientalis virus]	39.1	5.5e-49	196.1
NODE_235_length_4324_cov_13.929664	TGAAACAAGTAACATTGATGGTAACTCGGATGATGCAGCCGAGATCAGCTTTCATGCTATTCTAGGGAATTCACATCCAACTACTATGAAGATTCACGGTATGTTAAATTCTACCGAGGTACTCATTTTGGTAGATGGTGGATCGACTCATAATTTTATTTCTGATGTTCTTGTAAGTGAGCTAAAACTTACCACCCAATTTGTTACACCCTTCGGAGTCCAAATAGGAAATGGAGATATTATTCGTTGCAAACAGGTTTGCAGGGATGCCACGTTACAAGTATCCGACCTCAAAATTGTTCAAGATTTCTACCCTTTTTCTATAGGCGGGGCTGATCTGGTTTTGGGTATTCAATGGTTAGCTACTCTGAATACTGTTCAAGCCAATTGGAATGAAAT…	YP_009165750.1	ORF5 [Atractylodes mild mottle virus]	30	9.3e-49	196.4
NODE_5868_length_1663_cov_59.861006	TAGAACCTCCATTTTTTCCCTTATTTTGTTTGTAAGGTAAGATATCTATAAATATCCTTTACAAACACACATGTTCTCATCTCAGCAGTTGATACGATAATATAACAAGATGAACTGATACCATACATTTGTTTTTTTTCTTTCTAAAAGAAATCCAGAATGCAACTGAGAGAATAATATCATCATCATAGTTAGTTACATCACCATTTAAAGAAAAAACATAAAACCAAACATGTTCTTGAGAGTTTGAAACCATTTTCACATGTAAAGTCCTTCTGGTACACCCTCTTTCTTCTTGAACATAACCTTGTCCTTTGCCTTCTTAAAGTCCGGATGTGTCACCTTCATTCGGCGCTCTCTTAAAGCAAGTAATCCCGCCTCGGTGCATATAGCCTTGAT…	QOR60541.1	hypothetical protein [Bathycoccus sp. RCC716 virus 2]	39.9	1e-48	194.9
NODE_20807_length_849_cov_4.195876	CTTCTTAAATGTGACAAAGTAGATGCATATGTCAAACGATTCAACACCTGTGAAACACCAGCCCTTGTCCCAGCTGCATTCGCTTGCCCCCAATTCCCAGTAGCAAGAGAATATTTAAAGCCACTGGTAATTGTGTTTGCTTTAATTGCAAAGTGCAAATTGAATTCCTTCCCTTTGTCTACACACTTTTGTACATATCCTCTTACATCTCTCGTTAACTTTCGAAAGAGCATCCTAAATAAGCCACCGAGCAATGGACCTGCAAGATCAAGCCTCTTGTTACCATAATGATCCCGATCATCCTCAGCCCTCCGGCCAAGAGCACATAACAAAAGACGGTGGATAATGTATCCAAAGTAATATGCCTTTTTTGATTCACAATTTTCCTCAATCCCCACA…	QOI90240.1	hypothetical protein HWQ62 00103 [Pyramimonas orientalis virus]	38.3	1.2e-48	193.7
NODE_556_length_3533_cov_12.095665	CCCCGACCCGGGCGATACAGCTCCTGATTCTCCGGCCGACACAACATCTGATGCTCTTCTGGCCGAACAGTTGCAATTGGCTGATGCAAACTTACAATCGGCTATTTCTTACAACGCCTTATCTGACGGTTGTTCCACCACCACTCTTCGTTTTCAAGGTTCAGTCAAGGGAAAATCGATTCAGGTGTTACTCGATGGTGGGAGTACTCATAATTTCGTCCAGACTCGCATCGCTACCTTCTTGAGCCTTACAATTGAAACTATCACTCCGTTTACCGTTTTGGTGGGTAGTGGGGAACGTCTTCCATGTTCAGGTATTGCTCGTCAGGTCAAGTTATGCATTCAAGATCACACGGTTATTGTTGATTTATATGTACTTCCTTTACAAGGATGGGACAT…	NP_043933.1	hypothetical protein [Strawberry vein banding virus]	28.8	1.3e-48	195.7
NODE_44103_length_491_cov_6.892344	AGGCAAGTCGAGTTTCGAATCGATTTGGTGCCTGGCGCTGCACCAATCGCGCGTTCACCATATCGTTTAGCACCGTCAGAGATGCAGGAATTGTCCAATCAGTTGCAAGAGTTATTGGATAAGGGATTTATAAGACCGAGTTTCTCACCCTGGGGAGCTCCGGTCTTGTTCGTTAAGAAGAAGGATGGAACGTTCAGAATGTGCATCGATTATAGAGAATTGAACAAGTTAACGATCAAGAATCGATATCCACTCCTTCGGATAGACGATTTATTCGATCAACTTCAAGGTTCTAGTTTCTATTCGAAGATTGATCTGCGTTCAGGGTATCATCAGCTGAGAATCCAAGTAGAAGACGTTTCAAAGACCGCATTTAGAACTCGTTATGGCCACTATGAG…	ABY53448.1	polyprotein, partial [Ambrosia asymptomatic virus 2 UKM-2007]	63.1	1.5e-48	192.6
NODE_7780_length_1474_cov_17.057816	CTCTACTCTGTGTGTTTATTTGTTTCGCAAGAAAAGAGAAAAGAAAAGGGAAGGGAGATCTTGTTTTGATCTGAAAGAAGAAAATAATAAGGGAAGGGATGCCGACTGACATTGAAGACGAGATCAAGAACGAGAAGAACCCTCCCCCTCTTGATGAAGACGACATCGCTCTCCTTAAAACTTATGGACTCGGGCCTTATTCCACTAGCATCAAGAAAGCGGAAAAGGATGTTAAAGAAATGTCCAAAAGGATCAATGATTTATGTGGTATTAAGGAGTCCGACACTGGTTTAGCTGCACCGAGCCAATGGGATCTTGTTTCTGATAAGCAAATGATGCAAGAAGAACAGCCTTTGCAGGTGGCAAGATGCACAAAGATAATTAATCCAAACACTGAAG…	AET43698.1	cell division protein [Micromonas pusilla virus PL1]	36.3	1.6e-48	194.1
NODE_62335_length_373_cov_2.760000	CGGGCTGGTTGTCGGCATAAGTCGAGAAGGTCTCGGACTTCTTGGTGGGAACGGTAGTGTTCCTCTTGATCAAGGGGGTCATGACACCTCCGGCGGTCTCAATACCCATAGACAAGGGGGCAACGTCCAAGAGAAGCAAGTCCTGGGTCTTGGAAGAAGTGTCACCGGTCAAAATGGCGGCCTGAACGGCGGCACCGTAAGCAACGGCCTCGTCGGGGTTGATCGATCGGTTGGGCTCGCGGCCAGAGAAGAAGTCGGAGACCAACTTCTGGATCTTGGGGATACGGGTGGAACCTCCGACCAAGACAATCTCGTTGACGGTCGACTTGTCCATCTTGGCGTCCCTCAAGACCTTCTCGACGGGGTCCATGGT	AET43623.1	heat shock protein 70 [Micromonas pusilla virus PL1]	75.6	2e-48	191.8
NODE_6854_length_1557_cov_86.962938	CATACACATAATAATATTCACACTTTCTCTCTCTTGGCTTTAGTTTGCTTCTCAAGAAAACTCTTATTCTTCCCTTCCTTTCTCTCCGGCGAACAAGATAACAACGATGCCGACTGACATTGAAGACGAGATCAAGGACGAGAAGAACCCTCCGCCTCTAGATGAAGACGATATTGCTCTCCTCAAGACTTATGGTTTGGGGCCTTATTCTACCAGTATCAAGAAAGCAGAAAAAGATGTGAAGGATATGGCCAAAAGGATCAATGATTTGTGTGGTATTAAGGAATCAGACACTGGTTTAGCTGCACCTAGCCAATGGGATCTTGTTTCTGATAAACAAATGATGCAAGAGGAGCAGCCTCTTCAGGTGGCTAGATGCACAAAGATAATCAATCCAAA…	AET43698.1	cell division protein [Micromonas pusilla virus PL1]	36.3	2.2e-48	193.7
NODE_43319_length_498_cov_6.305882	CGCCTGTTTTCGGGTCAACAGCCGTCCCTGAATTTACCATAAAGGCCTTAGTTCGGTGTCTACTTGTGCTTCTCCTGATTACTCATAATCTTAACAGAGAATCTGTATGCTTCTTAAATTGTTCTTGCATCACCGGTGTTATATGCTTCAGAGGCTTGTCCTGGATTGTTAGTCCTGGATCAATTATTTCAAGTTTGCATATCACCTGATTCTTTCTCCAGTGTTTCACTGGTTCTTCTCCAATAAAACCTTGTGCCTCTAATCTCTGTAGTATCCTTTTGAATTTTTCTTTAAAGTCTTCATTTTCTTCATTGGCCGCGGTGATCATTTCTTCTATCATGAACCTTTCCTGCTCATCTTCCATTCTTAATTCGGGAATTGCAAAGTTTGCTGCGGCTG…	YP_009229919.1	polyprotein [Blackberry Virus F]	57.8	2.6e-48	191.8
NODE_3954_length_1941_cov_176.657923	ATCTCAATAGAAAGGACTCAAAAGGAGAATTCAATACACAAACATAATAAGAAATTCAAATATGACTTTAGAAGTACGTCATTACACTCTTCAATAAAATTGTAGCAATGTGAGTAGGGAAGCCGGAGGCATATGATATGTTCTTTGTTGACAAAAACAAATTCAAATATAGTGCAAGAAAACCAAAACTAAACTTAAAAAAGAGGTCCCAAAAAGGATGAGAAAGGTTCAAGAGCCTCTAAAATTTCACAACCTAACCATGCATGCCCTGATTGATATCATCCTATTGTGTCATCATAGGCCCACCTCAGCATGCCCCCTTTTGATCCTTGGACTGGTGCTATATGGGCACTATGATAACAGGACCGGTCTGGTCTAATCATATAGACCAGACTTACT…	AGE51684.1	elongation factor 3 [Paramecium bursaria Chlorella virus CviKI]	26.8	4.6e-48	193
NODE_27446_length_697_cov_8.596154	CTCAAGAGAATAAGCAATACATGTTTAAGTCCGTCTCTCGGATTCGTCTGTAGTTCCAATCCTTCGAGTATTGTAAGATTTACAGTGACCGCACTTGTGGCCAAAAATGTGGAAGAATGCTTTGCTAGTATTGTGACAGTCGTTGCACAAGATAGAAATCTCATATCTGTATTCTTCGGGCATGACAGTAGCTTCAATCTCCTGGTCTAATCTTTGCCATGTACTAGACATATTAGACACGGACTTTGAGCATATGGGACAACGGTATTGATCCTGGTTGATCAACTCTGTGTAGCAATCCAGATGGATAGCGTGCCCACAAACCATGACTGTTGCGGCCTTGATCGAGTCAAAAAGAAACTCATAACATATAGGGCAATGGTTTTTCATAGAGTTTCC…	AUF82230.1	E3 ubiquitin--protein ligase MIEL1-like protein [Tetraselmis virus 1]	46	6.3e-48	191
NODE_6164_length_1631_cov_10.934531	CGCCGCCTCTGTTAATCCTGTCAAGTTACTTCTCTACCCAATATTTTGATGCTAAATTCTATAAACTTTTCATCCAATTGCACACCCTCTTATATGTTACCCTTTACTTTAGTTAGCGTGCATGGACAACCAACACGTGTTTATACCATTTGCATTTGATACCTTTGGTTTCCTCGCACCTGAGGCTCTGAAGCTACTTAGCCGTATCCAGCGGGTCATGCATAGCAATGTTATGACCCCAAGATCTATGAATGTTGTTTTTAAACGACTTATTTTTACTATCCAGAAAGGGCTTGCGGAGTTGCCCGTTTGACTTCTATTTCGACATACTAAATTGTAATTTGCCACTAATTACAAGTTTAAAAAAATTATATTAGAAAGTTATTGAATATATTTGTT…	YP_009553669.1	polyprotein [Pinus nigra virus 1]	44.7	8.7e-48	191.8
NODE_17174_length_962_cov_7.646794	GCCTCATGGTCTTTGCGCCGTTGAATTTCAAGCGAGATAGACTCCTTAATCGCAAGTTTCACAGCACGTTGGGTGATAAAGCCAAGATCGGCACCAGAGAAACCATGAGTTTTGGAAGCAATATACTCAATATCTACGTCTGGTGCTACTGGAGTTTTTCTTAATTGAGCTTTGAGTATACTAGCCCGGGATGCCTCATTCGGTAGAGGTACGTAAACTAGAGTGTCTAATCGACCTGGTCTGCATAATGCGTTATCGAGTTGCTCAGGTCTATTTGTCGCACCAATGACAAAAACATTCTTCTTTGAAGTCATGCCATCCATTTCTGTAAGAAGTTGATTCACGACACGATCAGAAGCTCCACCAGCGTCTCCGACAGATCCTCCGCGAGATTTTGCG…	YP_009665063.1	cell division protein [Micromonas pusilla virus SP1]	40.3	8.7e-48	191
NODE_8308_length_1430_cov_59.865881	GAAAGATAAGGGGAAAACCTTGAAAACCCCAGTTTCAGATCCACACACAACGAAAACGAAATCAAAATCGAAATCAAAATCAAAATCAAAAACAACCATGGGACAGGGAACTCCTGGCGGCATGAACCGGCAAGCTGGAGATCGGAAAAACGACGGCGACAAAAAGGAGAAGAAATTCGAACCAGCCGCTCCTCCTGCTCGCGTCGGCCGGAAACAGCGAAAACAGAAGGGACCGGAGGCAGCGGCTAGGTTGCCGACGGTGACGCCGCATTCGAAGTGCAGGTTAAGGCTGTTAAAGCTTGAGCGAATCAAAGATTACTTATTAATGGAAGAGGAGTTTGTGGCCAATCAGGAGCGATTGAAGCCTCAGGAAGAGAAGACGGAAGAAGATAGGTCAAA…	QOR60541.1	hypothetical protein [Bathycoccus sp. RCC716 virus 2]	39.5	9.9e-48	191.4
NODE_6865_length_1556_cov_131.735671	GATTATCCTTTGTAGTTTCATATCGAAGACGAGCAAATCAGTATCACCATGGGCCAAGGAACTCCGGGCGGTTTGAACCGGCAAGGCAATTCCGGCGACCGGAAGAACGACGGCGACAAAAAGGAGAAGAAATTCGAACCGGCGGCGCCGCCGGCTCGAGTCGGCCGGAAACAACGTAAACAGAAAGGACCGGAAGCAAGCGCTAGGTTACCGACAGTGACGCCGCATTCGAAGTGTAGGTTACGCCTCTTAAAACTCGAACGAATAAAGGATTATCTGTTAATGGAAGAGGAGTTTGTGGCGAATCAGGAGAGATTGAAGCCTCAGGAAGAGAAGACTGAAGAGGATAGGTCTAAGGTTGATGATCTACGTGGATCTCCGATGAGCGTTGGGAATCTG…	QOR60541.1	hypothetical protein [Bathycoccus sp. RCC716 virus 2]	39.5	1.1e-47	191.4
NODE_6952_length_1547_cov_15.205563	GCCCGTACAGACAGAATAGTAGCATAGTTAAATACTCCCAAGGCACTGAGAAAAAAAAAACTTACAAGTACAAAATAACGCATCCGAACTGGCTGAATGATAACTAAGCGTTTTTACATATAGAGCCCTTCCGGTACGCCTTCCTTCTTCTTGAACATAACCTTGTCTTTTGCTTTCTTAAAATCCGCATGTGTCACCTTCATTCGGCGTTCTCTCAAAGCAAGCAACCCAGCCTCGGTACAAATAGCCTTAATATCAGCCCCAGAAAACTCGTCTTTAGTCATAACAAATTCTTCCAAGTTGACATCATCAGCTAGGGTCATTCTTGATGTGTGTATCTGGAATATACGCCTTCTAGTTTTAATGTCAGGAAGAGGGAATTCTATCTTCCTATCTATA…	QOR60541.1	hypothetical protein [Bathycoccus sp. RCC716 virus 2]	39.5	1.1e-47	191.4
NODE_3795_length_1969_cov_74.955169	GCTCGGATGAGTATAACAACAAAACAAACTATAAACGGTACAAAGAAGCCAATATAAAGAAGGTGAGTACAGTATAGAATAGGTCATTACACTTCAAATAAGTTTGTAGCAAAACATAGGTTTAGGTTTTTTGTTGGTAAAACCAAGTTCAAAATATAGAGCAAGAAAAACAAACCTAGATTAAAAACTAGAGGATGATAAAACACCTTAACTTTCCTCCTTGTGAATTTTTATAATCATAGTCCCACGTCAGCATGAACCATGTCCTCTACAAACCATTAGTCACTCGACATGCCGGTCCCAACCCAAGTTGCCGTAAGGTCCCACCCTACCCACACTTGAGCTTGGTACTATACAGAGTCTATGATCACAAACAACCGGTGTTCCCGTCTAACCAGA…	AGE51684.1	elongation factor 3 [Paramecium bursaria Chlorella virus CviKI]	27.2	1.4e-47	191.4
NODE_37850_length_552_cov_68.235908	CCAACTCTTCCAACCATAAACCACCAAATTCACAATCTTTCCAAGCCTCAAACCACGGCCCTCCAAGCGTGTAATGTATAGCTTTCGGGTACGTATTCGGGTCATCCTCCACAACCCGGTTATGACCCACAAGAAAATTCCAAACAAAAGGCACCGACCCAATCTCATGATCCTCCAACCACTGAAACCTATGCAGAAACGCACCTGACTCCTTATTAACAACCTCCGGAGTCAGAATCTTGTTTTTCCTGTGACCACAGTTATACAACACCATCGACGACCAATTCTTTCGCGGGTAAACAGTCTGAACCGCACCGTCCATCTTCGTAGTCTCCTTTGGTGTATAATCATGCTGCACACACATCACAGCATACCTTTCATCGGCCAGATCGAACAATT…	AUF82462.1	putative glycosyltransferase [Tetraselmis virus 1]	46.8	1.5e-47	189.5
NODE_49443_length_449_cov_9.816489	GAAACAACTTAAACTCTGCTGAACTTGGAGTATTATGGCCGGAAAAGGAAACGACTTGCCGGCGATCGGCATCGATCTCGGAACAACTTACTCATGCGTCGCCGTTTGGAAGCATAATCGGATTGAGATCATACCTAATGATCAAGGCAACAGAACCACATCCTCCTCTGTTGCTTTCGTTGACGCAGAGCGTATAATCGGTGACGGCGCCAAGAATCAAGTATCCATGAACCCTACTAACACAATATTCGATGCTAAGAGGTTGATTGGAAGGAGATTTAGTGATTCCAATGTGCAGGAAGACATCAAGTTGTGGCCTTTTAAGGTCATAGAAGGGCTTGCTGACACACCAAAGATTGTGGTCACTTACAAAGGTCAAAAGAAGGAGTTTTTGGCTGA…	YP_007676312.1	heat shock protein 70 [Micromonas pusilla virus 12T]	68.5	1.5e-47	189.1
NODE_1206_length_2847_cov_19.789834	GCCACAAGCTATTGGAACGTAAACCCCAATTTCCGCCGTCGCGACGGTAGCCGCCGCCCGCAGTCGCCGTCACAACTGCCGGAATCAATATCCAGTTCGGATTAGAACGTATTAGATCCTAGGGTTTCGAACAAAGAGGCAGCAATTGATCGTTATATCGCCCTCTGTTGAATTTCGAGTATTAAAAATGGCTCAAACCACGGAGGGTGCATCAGAGATAGTGGAGGGTGTAACATTCAATTTCATGACTGCTGAAGAGGTCAGGAAGCACAGTGTGATAAAGATTACAAACCCACAGTTACTTGACACTGTCGGAAGACCAGCGCCTGGAGGCTTGTATGATCCTTTGTTGGGGCCCATGGACGAACTAGCACCCTGTAAATCGTGCGGGCAGCAATC…	QOI90401.1	DNA-directed RNA polymerase subunit 1 [Pyramimonas orientalis virus]	25.8	4.4e-47	190.3
NODE_19323_length_891_cov_9.223716	AAAAAAATTGGGGTTTTTGTTTTTTCTGTTTTGAAGTTTTGGATTCCGATGGGAATTTCGTTTAATAAAATTGGGGTTTTGTAACCTAAAACAGGTGAATTTCGTTTAATTTTGGGGGTGAATTGTGATTATTGAAAAACAGAGTTGAAATTGAATTGGGGGTTCGTGGATTTGAAAAACAGATCCACCTGCAAATCCACGATTTCACCTTCTCCGTTGGAATTTGTTGCGGCTGTTGCTGTGGGTTGTTTGCCCATCGAGGGCGGAAACATCGTCGGAAGAAGGGCCACGGATTGGGTGTCGACTGAGGATGGCTCCCTGGTGCCAGCTCGTTGCCGGGTGGGGAAATCCGCCGAAGTTAAAGAAAATAGAAGACAATATAATTTATTATACACACAC…	AKE34115.1	alpha karyopherin, partial [Okra enation leaf curl virus]	72.6	5.2e-47	188.3
NODE_19122_length_897_cov_5.672330	GGCCCATTATTTCTAATAATTACATTTATGATACTAACTACACTAACTGAGTTTTCTAACGGAGTTTAACTAATACTTAGTAAACTTAACGAGATCTTTAACGTGATCGGGATTAAACCAACAAAAATACCATCAGCATCAACACTAAAGACCACTCACTTTTGATTTACCCTTTGGAGCAGGTGAAACGGCAGCTTCAAATTTCCCTAACCAATTATTGTCTTTAGCTCTACTTCTATCACCCTGGTAGACATTGAAAGATATGCTGTTTTGGTTATCGCTGGTTGTAAAATAAATATTTTCCTTCTCCGCTGGGATTGGGGTATTTCTTGGGATTATAACTGAAAAAACGCCATCATGCGCATCTACACCAAGTGACAGAGGGACAATATCTAGTAA…	AET43623.1	heat shock protein 70 [Micromonas pusilla virus PL1]	37.9	6.9e-47	188
NODE_101651_length_261_cov_1.228723	CACTTTATTTACTTCACAAACAGTTGTAAAAGGTGCATCAGTTCTATTACCAATTAAGGTCTGGATTTCATTAAATGCTCTCACATCTTTATTTGTTTGTACAAGTGAGTCCGTTATAAAATCTATTATTAAAGGCAAATGCTTAAAATCCTTAAATTCTAACTGAAATGGAAGTTTATTCTTATTTGCAAAGTTTCTAACATAATCACACCATTCGTCCTTACTCAAATCTTCGATTTTATTCGAGCAGTGTTTGCAAGT	QCG75819.1	polyprotein [Sweet potato virus C]	100	7.6e-47	186
NODE_26651_length_711_cov_17.948276	CTCCACTTCCTTGTCCTCCAAGTCAACAATTTCAGCATCAGGATGTTCATCAAGCCACTCGATCACCTCCTCAATCTGATTATCTATGTCTTCCAAGTCTTTTACACTAAGCGCCGTCTCCCTAAGCCTCTCTCGAACCTCATAATCCTTAATGTCAGCTCTCAACTTATAAACAAATTCAGTCAAAGCTTCATGGGCCATCACCTTCTTCATGTGCAACTCATCCTCAACCTTATACCGCTCGGCATCTTCAATCATCTTCTTAATCTCTGCTTTTGTCAGACCGCCCTTGTCGGTTATTTTTATCGCGTTGTTACATCCACTAGTTATTTCTCTGGCTGAAACATGAAGTATCCCATTGGCGTCTAACGTAAAGCATACAGTTACCTTAACTACCCC…	AET43623.1	heat shock protein 70 [Micromonas pusilla virus PL1]	46.2	9.3e-47	187.2
NODE_5327_length_1735_cov_4.941637	AGGTAGTCAATCATACCGTGATGGTAAAACTGAACAATTTGGTCATCAGATAACGATGGTGATGGAAGATCGAGTTGGAGTAACAAGAGACCAACTCCTTGGTTTTTATTATTGGTTCTTTCTACTACTTTTATACCTCTGTTCTGAAAATCCATCTGAAAAGCCATGTCTATAATCTGTTGTTGGAGATCACACAGAATAAACGGAAACTCTGTGCAGACTTTTTGTGAAATTATCTGTTGGAAATCAGGGAACCTATCTGTAACAGGTTTTATGCAATTCCACCAGGGTGTGTCTAATAGTCTAGCTTTGAACATTTCAAAGCTTCTGTTTTGTACATGCTCTTTCTTTTCTTTTTTCTCTAGTTTGTTTGTAAGCTGTACATTTTTTGCTTCGAAA…	AGC25937.1	hypothetical protein, partial [Piper DNA virus 1]	58	1.3e-46	188
NODE_45444_length_480_cov_3.208845	TTGAGGAGAGGGGTGTTGGTATTTTTTGACGATATTCTGGTTTATAATAGAGATGTTGAACAACACTTGCTTCATCTTAAGCAAGTCCTTATGTTAATGAGAGAGCACAGGTTATTCGCTAAGCAATCGAAGTGTGTTTTTGGAGGAAGGGCAATTGAGTATTTGGGACACATTATTTCAAGTGAAGGGGTTAGTACCGACCCTTCCAAAGTCGAAGCAATTAGTAATTGGCCGGTACCCAAGACACTTAAACAGCTCCGGGGGTTTTTAGGACTAGCCGGTTACTACCGACGGTTCATTCGGTCCTTTGGTATCATCGCAAAACCACTCACAGACCTACTAAAAAAGGATGCTTTTGGGTGGCATGAAAGGGCACAACTTGCCTTTGACCAGCTTAAA…	CAA73043.1	polyprotein; reverse transcriptase, RNase H, partial [Pineapple bacilliform virus]	56.4	1.4e-46	186
NODE_27_length_7567_cov_23.325327	GGTTAGTTTGTTTGGGCTTATCTAGACTGGTCACAACATTACTGCCCCCATTAATAATCACCTTGTCCTCAAGGTGAAAATCTGGATACGATTGTTGTAGTTGAGTGTTATCTTCCCAAGTGGCAGCGTCGGTAGGAAGCGCATCCCATTGAACCAAGCTTTGGGGCACTTGTTGGTTAGCACGAGTAATGATACGTTTAGCAAGGACTGCTGTCGGTTGGAGAACTAAAGTGGCAGTGGTATCGACGAGATTGAGTGGAGTTACTTGGTTATCAGGAATGCCAATACACTTTTGAAGTACCGACACGTGAAAAACGGGGTGAATTCTTGCCGAATCTGGAAGTGCCAATTTATATGCAACTTGGCTTACCTTAGAAATGACCTGATAAGGCCCAAAAT…	UCJ01196.1	putative reverse transcriptase [Strawberry vein banding virus]	30.4	4.4e-46	188.3
NODE_18864_length_906_cov_4.154862	TGATTTGACGCGTCACAATAGACAACAAAATCGTCACTTCCATCGGGAAGAGCTAGAATTGGAGCATTACAAAGCAGGTTTTTGAGGGTTTGAAATGCTTCCTCTTGAGGGGGACCCCAAGTAAAAGCTTTGTCTTTTTGGGTTAGGGTGGTTAGGGGTACGACAATTTTGGAGAAGTCAGAAATGAATCGACGGTAATAACCCGCTAATCCAAGGAAGGAACGAATTTCAGATGCAGATTTTGGGGCAATCCAGTTTTTTACGGCTTCGATTTTGGCTGGGTCAACAAGAATCCCGTCTTTGTTTACGATATGACCAAGGAATTGCACTTCTTTAAGCCAAAATTCACATTTTGAGAATTTGGCATAAAGGTTTTCGGTTTTGAGAACACCAAGGATC…	QZN83750.1	putative reverse transcriptase [Strawberry vein banding virus]	31.9	5.9e-46	184.9
NODE_98646_length_266_cov_0.797927	TCTCCCGCAAATCTGCCATGTTAACTGCATGTGGATTTCTTGAGACAATATTGATTATTTCCGCCTCATTGGAGACCATACCCGGCACAGCTCCGAAATCATCATATGTCACTACAGCTTGCCTTTTGTAACCAGACCAGAAGGGATCTTGACCATTTCTTGCATAGACTTCATTAGGACCCAGCTGTTCTTGTTGTAACCAATTTGCACCCAATCTTTGGACTACAGATGTTTTTCCAACACCTGATGCTCCTGTAAAGAAAACC	QNN26217.1	polyprotein 1 [Fabavirus sp.]	100	6.5e-46	183
NODE_23624_length_778_cov_3.202837	CACATGGTGATAAAAGGATAAAACCTTCTGACTATGAGATAGTCAAAATAACAAAAGAAAGGGTTCAAGCCCTACCAGACCTTCAAATACCACTAGACGAGGCATACATTGTTATTGAAACAGATGGATGTATGGAAGGGTGGGGAGGAGTTTGCAAATAGAAGAAAAGAAAGGAAGACCCTAAGAAGAATGAAGAAGTCTGTGCATATGCTAGTGGGAAGTTCAAAGTCATGCAGTCAACAATCGACGCAGAAATCAATGCATGCATTAATTCACTAGAAAAATTAAGGATATACTATCTTGATAAAAAGGAAAATCACCCTAAGAACCGATTGCCAAGCGATCATCAGCTTTTATAATAAAACCAACAGTAACAAAGCATCTAGGGTAAGGTGGCTA…	YP_009121747.1	ORF3 [Yacon necrotic mottle virus]	79.8	6.6e-46	184.5
NODE_110264_length_248_cov_1.171429	CTTATGTTCATGATTGGGAGAATATAAAATCTTTTCTGACAAACCAGACTTATTCATACCGAGGGATGACTTACGGTATTGAGCGGTGCGTTATTCACGCCGGTATTATGACGTATAAGATCATTGGTGTACCTGGGATGTGCCCACCCGAACTCATTCGACATTGTATTTGGTTCCCCTCTATTAAGGACTATGTTGGTCTAAAGATTCCCGCGTAGCAGGACTTGGTCGAGTGGAAAACAGTGCGT	UOF93424.1	replicase [Cucumber mosaic virus]	98.8	7.9e-46	182.6
NODE_97632_length_267_cov_4.335052	GACTCTTTACAACATGGAAGCTAAGGTGATGGAGCCTTCTGTACCATACATTTGTTCGAAGTTCCTACTCTCCGACGAGTTCGGTAACACTTTTTCCGTTCCAGATCCATTGCGCGAGGTTCAGCGGTTAGGAACGAAGAAAATTCCCCGCTCTGATAATGACGAATTCTTGTTCGCTCATTTCATGAGTTTTGTTGATCGATTGAAGTTTCTAGACCGAATGTCTCAATCATGCATCGACCAACTTTCTCTTTTCTTTGAGATGAA	UOF93398.1	RNA-dependent RNA polymerase [Cucumber mosaic virus]	100	8.6e-46	182.6
NODE_6506_length_1594_cov_104.025641	CCCATTCCTTATCATTGATTATATAACAAATAACCACTTCTCTTTCTCTCCCCCAACATGTTTGGTTGGTAAGTATTAAACAGAATTGGTAATTCAACATGACATTTCATAACAGGGCTCATCATCTAGAAGCAGTGAGTTCATAACATTTTATACTGAACAATTGTTGGTCTAACACAAGCAAAGATTAGTGAACATCCATAGTAATAACAAGATCAACAAGTCTTGAAGTAAACAACACAAACTCTTTTATCCTGCTTCCAACCATTAGATTTTACTTGTAGAAGTCAAAATCCGTGTCGGGCTTCTTTACGTTGGTTCTGTAGCCCTTCTCAAAGTCCTTGGGAAGAATCACATAACGGTTCTTGCGCACGGCATGCATCCCTGCTTCTTGACAAA…	YP_007674885.1	ATP-dependent metalloprotease [Ostreococcus lucimarinus virus OlV5]	40.2	3e-45	183.3
NODE_33399_length_605_cov_5.374060	AGGATCTGATCATAGTGTGAAATTGAAGCATACTGAAAGAGGGATGGTTCAAAAGGTTGTGCTGTCAGCAAATGATGAAGGAAAGAACTTTGCTGTGGTATCTCTGAGACAGGTTCGTTCACCGTGTCTTGGTGACAAGTTTTCTAGTATGCATGGACAAAAGGGTGTTTTGGGTTATTTGGAATCTCAAGAAAATTTCCCGTTCACGGTACAAGGAATAGTTCCAGATATTGTGATAAACCCGCACGCTTTCCCTTCAAGACAAACTCCCGGGCAGATTCTGGAATCTGCCCTGGGTAAGGGGATTGCCTTAGGTGGTTCACAACGATATGCCACCCCGTTTTCTTCTCTCTCGGTTGATGCCATAGCTGACCAGCTTCACAGGGCCGGGTTTTCGAG…	QOI90240.1	hypothetical protein HWQ62 00103 [Pyramimonas orientalis virus]	43.5	3.3e-45	181.8
NODE_1403_length_2739_cov_49.255814	AATATTATCATCATCATCCTCTCCAAAGTCCAAACGCTCGCCTCAAGAATTCTAAAACCTTCTTTTCTTTTACCACTCTAAAAACATACTCGATTATGACCGATCACGCCGAATCATTCGACTCTAAGGGGCCGAAGCGGGACTTCAGTACCGCGATTCTTGAGCGAAAGAAGGCGGCGAACAGACTCGTCGTAGATGAAGCTATCAACGATGACAACTCCGTTGTTTCCATGCATCCTGAGACCATGGAGAAGCTTCAACTCTTCAGAGGCGATACAATCTTGATTAAGGGGAAGAAAAGGAGAGATACAATCTGTATAGCACTTGCTGATGAGACATGTGATGAACCAAAGATTAGGATGAATAAGGTTGTTAGGTCAAATCTTAGGGTTAGACTTG…	AET43698.1	cell division protein [Micromonas pusilla virus PL1]	41.9	4e-45	183.7
NODE_52405_length_430_cov_2.971989	CCATGGCCTTGAATTATGTTTTGTAAATTTACCCAACGGGTTCTATTCATTTTTTTACTTTGGTCATTTTTTATAAATTTCACAATTGCTTCGCAGTCTGTTCTGACTGTGAATTCATTGTTTAAAAATATTTTGAATTTTTCTAATGCAAATATTAATGCTTATATTTCGAAGTCTATGCTAGTCCAGTTTGTTTTATTTTGAAAATTTCCACCGGCATAGGCACATATCATTTCTGTGTTTTTTGGGCTGTATTTATTTGGTTTGCATAAAAGGACTGCTCCCCATCCTTCTTTGCATCCATCTGTCTCAACAATAATATAATCGGTAATAAGGGGTAATTCTAGGGGTTTTATATTTTTTACCACCTTTTTTATTTCTTTAACTAATTTCATATCT…	AGC25937.1	hypothetical protein, partial [Piper DNA virus 1]	58.2	4e-45	181
NODE_108445_length_250_cov_3.180791	ACCGGCATCTCTACAAGCATTGTAGATCACATCATCGCTATCATGGGCGATGGTAAAATATTTAAAAGTCTTCTTGTGTCTCGACAAGGCAACTAATCCATGGCATGGGCCATTTATTGGATCTCTACCAGTAGTAAGACTCGTTGAGGTACGAGTTAAACGACAGAAATAAACATTGTCGAAAGTCTTACCCTGAGCTTCATGAGTAGTAAAGATATTATCACATCCCTTTAAATGTGTTTGAGCTTTC	USJ75222.1	replicase [Alfalfa mosaic virus]	100	4e-45	180.3
NODE_2153_length_2398_cov_315.505806	AAAATTCTCAAATCAATAACCGATCAATCTCAATCTTCTTCTTCAGCAGCATCATCATGAGTAATCAACCGGAATCATCTGATTCTAAGGGCACAAAGCGCGACTACAGTACGGCGATTCTGGAGCGAAAGAAGGCTGCGAACAGGCTCGTTGTTGATGAAGCTATTAATGATGATAACTCTGTTGTTGCCTTGCATCCTGAGACCATGGAGAAGCTTCAGCTTTTCAGAGGAGACACTATTCTCATTAAGGGAAAGAAAAGGAAAGACACTATTTGTATAGCTCTTGCTGATGACACTTGTGAAGAGCCCAAAATTAGAATGAACAAGGTTGTCAGGGCTAACCTACGTGTCAGGCTTGGTGATGTGATCTCTGTTCATCAATGCCCTGATGTCAAAT…	AET43698.1	cell division protein [Micromonas pusilla virus PL1]	41.9	4.5e-45	183.3
NODE_81403_length_300_cov_2.973568	AATTTGTCTGTCATCTCCCCATCTTGTGTCTCTTAGGACAGCTAGAGCAGTTGTACCAGCATCTCTTCTGTGCATAGTGTGAATTCTGATCATGAACATTCCAAGATGGATATGTTGCATACCAGAATCGCTTAGCCTTTGATAACTTTGCTGGTTACAAAGCCTTAAGTCAACTTGTGTTTCTCCTACACAGAGTATCCGTTGTTCTGAGTAGTGTTGATATACACGGTGGCGAATTGTTTGACTATTACTTCCATAGAGTACCTCTGCAGGTACTAACTCAACCCTCCTTTGTCTAGA	YP_009121747.1	ORF3 [Yacon necrotic mottle virus]	87	6.3e-45	179.9
NODE_9104_length_1371_cov_36.010786	AACCACCACATGTTTTTGCAGGGATTCCATAGCTACATAAGGTAACACATGGTCCAAGCCAATCCAAACATCAATTCTCTAACATAACACAAATCATAAAGTGGGTACAGTTGGAGTTAATTACTTGTAAAAATCGAAGTCGGTGTCGGGTTTCTTTACGTTGGTCCTGTATCCCTTCTCAAAGTCCTTGGGAAGAATAACGTACCTGTTCTTACGCACCGCATGCATACCCGCTTCTTGACAAATTGCTGTTATCTCAGCTGCGCTGATCTTGTCGGGTCGAGAAACATAATCTTCCAAGTCAACTTCATCACTCAGGTTCATTTTAGCAGTGCAGACCTGAAAAACAAGCCTCTTTTGTCGTCTATCGGGCAAAGGAAACTCGATTTTGCGGTCAAG…	YP_007674885.1	ATP-dependent metalloprotease [Ostreococcus lucimarinus virus OlV5]	39.7	7.5e-45	181.8
NODE_2490_length_2284_cov_145.329715	CCCCAATTGATCATCGCCTGACCATTAGTATTCCATTATTCCAACAGAATCTTCAACTAAATTCTCCAAATTAACATCCACTTCGTATTTCTAGGGTTTCATATCTTCAATTTCACTTCACCGGATCACAATTCACGGAAATGAGCACCGCTACTTATCATCTACACACACCGTTCATAAATTCCAGTTGTTACAGAACCTGCTTTCCTGTTATTATTAATCGGAGTTCGCGGAAGAAGGTTTCGAAGGTTGTGACGGCGGTAGCCGCCGCGTCGACCGGCCGTGGCCGTGGTGCCGTGAATGGAGGTAATCGGAGTGGAGAGGAGTTGCAGGTGGTGTCGAAACTGTCCACTAGTAGCAGCGCTTTGGAGCAGTTAGATATCGAACGTGGCGTGTGTA…	QOR60263.1	hypothetical protein [Bathycoccus sp. RCC716 virus 1]	28.8	9.6e-45	182.2
NODE_8472_length_1417_cov_75.760417	TCGGATCTTTCATCTTCTTCCGTCGCAGTAAACTATCACATACATACATACATCTCTTCTGCAATTCCGACTACTCTCATTCAACCATGTCCAACAACACGGAACCCTCTTCTTCCGACCCGAAAGCTCCGCCGGCGCAGAAAAAGGACTTTTCAACTGCTATCTTGGAGCGCAAGAAGTCTCCTAATCGCCTTGTTGTTGACGAGGCTGTCAATGACGATAACTCCGTCGTCGCTATGCATCCTGCCACAATGGAGAAATTACAGCTTTTCCGTGGCGATACCATACTCATCAAGGGGAAGAAGCGAAAAGACACGGTCTGCATTGCCCTTGCTGATGAAACGTGTGATGAACCGAAGATAAGAATGAATAAGGTTATTAGGACTAACCTAAGAGTTC…	QOR60541.1	hypothetical protein [Bathycoccus sp. RCC716 virus 2]	39.6	1e-44	181.4
NODE_11332_length_1223_cov_4.935652	GTGGCTTCTTCTTCTTTCTTTTCTTTTTCTTTGCATTCAGTTGATCCTCTTGATTAGACCTGTAAACACTAAAACATTCCTCTTTGCAAAGAGGATCAACCATATGTGCGAAAATATCCAACCACAATTGTCTATCCCCACACTTAAGCCTCACAACCCCTTTCGCACAATCAACAAGTGCCTGTGTGGTAGCCAAAAATGGTCTACCCAATATGATCGGGTGTTGTGTGCCATCCTCACTCACAACGTAATCCAAAACAAAGAAATCAACTAAATAACAGAAATCCTCTACCCTAACCATCACGTCCTTTATAATGCCTCGGGGAAGTGTACGAGTCTGATCAGCTAACACCACGGTGGTGTCCACTGATTGCAAAGGACCAAAGTCATGTTGATCAT…	ABY53446.1	ORF1-2, partial [Ambrosia asymptomatic virus 2 UKM-2007]	57.7	1.5e-44	180.6
NODE_536_length_3563_cov_144.105444	GACGGTAAAGATATGTATAGTTTAAAATTTCACAGCCTTCCATGAGGTAAACAATATTTCACTCTTATTTCTAACTACGTACTATAAAAATTAAATTTATAGAAATGATAATATACAAAAGAACCAACCTCCATTTCATAATGCTAACGGATTTATTAGCTAATTAATTAATAATATGCTATTATCCTCACCTTTACTGTATTTACACAATTTTACACTTTAGTTTAAACAATCCGAAATCGGATCAACCTTGATTACTCTAGTGTTGTATGATCCACAACATCCACACTTGTGATAAAGCCAGTGAAAAGGAGCACTTCCTTTTGTATCACAGTCATTGCATAATATATCATGGCGGCGGTTTCTATAGTCGTCTGGGAGCACATCGGAAGCCATTAA…	AUF82230.1	E3 ubiquitin--protein ligase MIEL1-like protein [Tetraselmis virus 1]	36.6	2e-44	181.8
NODE_104435_length_256_cov_3.775956	GCGTCCCTCAAGTGTTGTGTGCTGTTACTCGAACAGTTTCTACTGATGCTGAAGGGTCTCTGAGAATTTACCTAGCTGATTTAGGCGATAAGGAGTTGTCTCCCATAGATAAGCAATGCGTCACATTACATAACCATGATCTTCCCGCTTTGGTATCTTTCCAACCGACATATGACTGTCCCATGGAGATAGTTGGGAATCGGAAGCGGTGTTTTGCTGTTGTCATCGAAAGACATGGTTATGTTGGGTATACCGG	UIX55967.1	movement protein [Cucumber mosaic virus]	98.8	2e-44	177.9
NODE_100533_length_263_cov_0.757895	CCTGAACTTAAGCTTTTGTATCATGCGCTTCTTTCCTTGTGTAGTGACACTCTCTTGCATCTTCTTGCTGAAATATTCCCACATCATCCAGCCACCACCAAGTAGGGTGAACACAGCTAATATGGCATCATTCATGAATCTTTTTCCATCCCACTTTCCTTTGAGACCCAGAAACTTAACCACTTCTTCTTTTCCTTGCAGTCTAACTGTGTTCAGAACTCCAAGATCCCCAAGTGTGCTCAGATCATTAATGTCCACTTTTG	AVZ61138.1	polyprotein [Bean common mosaic virus]	98.9	2.7e-44	177.6
NODE_28718_length_676_cov_3.737977	CATCCGTCTCGACTACGAACTGCTTAGCAGGATCCGGCAAGGCTAAAACCGGGGCTGATGATAGGGCCCCTTTGAGTCGCTCAAACGCATCTTGAGCCTCCTCATTCCATCGAAAGGCATCTTTTTTTAACAGATCCGTGAGGGGTTTAGCGATCATTCCAAAGGATCGGATAAAACGCCGGTAATACCCGGCTAACCCCAAAAACCCCCGAAGCTGTTTAAGGGTCTTCGGGACCGGCCATTGTTGCACCGCTTCGATCTTCGCCGGGTCCGTTTTTACCCCTTCCCCGGATATAATATGGCCCAAATACTCCACCGCTTGCCCGCAAAACACACATTTAGATTCTTTAGCGAATAACTTGTTTTCTTTCATTATAGAGAGAACTCGTTTTAAATGTT…	CAA73043.1	polyprotein; reverse transcriptase, RNase H, partial [Pineapple bacilliform virus]	51.7	4.1e-44	178.3
NODE_11908_length_1190_cov_211.259624	TCATCTTCCAAATCAATAACATCCATTTTTTCTCTAATGCATTGAAGTGCAGCTTCAGTGCAAAGAGCAGCCAGGTCAGCACCAACATAACCATGCATTTCTTTAGATATCTTTTCCAAATCAACATCCTCAGATAACTTCATGTTTTTCGTGTGGATACGAAGAACCTCAAGACGTCCAATTTCATCCGGGACACCAATGTCAATTTCCCTATCAAACCTACCAAATCTTCTGAGAGCAGGATCAATGCTGTTTGGGCGGTTTGTTGCCCCCATCACAATAACATGGGCCCGTGATTTTAACCCATCCATAAGTGTCAACAGCTGTGATACAATCCTCCTTTCGACTTCACCGTTAGTCTTCTCTCTCTTTGGAGCAATTGAATCTATCTCATCGATG…	QOR60541.1	hypothetical protein [Bathycoccus sp. RCC716 virus 2]	39.1	4.2e-44	179.1
NODE_102840_length_259_cov_1.655914	TTGCCAGTCATGACACCAAATGTGTCCACAAGTCTTCTTGGTTCGTGTACCGTTAAGCAGGCGCGAACCATGCTACAATTTGAATTAACTCCATTCTACATGGTGAATATGGTTCGGTTTGATGGATCTATGCACCATGCAATTCACCAACTCCTCAAAAGGTACAAGCTCAGAGATGCAGAAACAACGCTTAATAAGTTGGCAATTCCCAACAGAGGAATTACAGGATGGATGTCAGCAGCAGATTACAGGAAGGTGG	QFZ79313.1	polyprotein [Sweet potato virus C]	100	4.6e-44	176.8
NODE_243_length_4281_cov_157.270913	TACCAGTTAACAACCTCCGTTAACGTTCCTACTTTTCTCTTAATATCGAGAAAGTAGAGAGAGAAAATTGTTGTTCATCATACTGGAGGAGACATCTAGGGTTTGTGAAATCTGAATCGGATTACCGCAATTGTTTCTGACTTTTTCGTCGATTTTGTTCTATAAATGGCGACGCCATTGACCGGATTGCAGCACCGGGACGTAGGCGGCGGCGGCGGCGGTGTGGCGGTGATGGCGGCTTCCGGCGGAGGAACGACGGTGAACCAGATCGATCCGTCTAGTAGTAACAGGCCGTCGAATAAGCAAAGTTCTCCTGTTCATATCTTCTTGTACTTTCATAAAGCGATACGGTCCGAGCTCGATGCCCTACATCGGTCCGCTATCTATTTTGCGACTAAT…	AUF82230.1	E3 ubiquitin--protein ligase MIEL1-like protein [Tetraselmis virus 1]	37	5.2e-44	180.6
NODE_1537_length_2661_cov_7.700155	GGCACATGGCGTTTTTGTGTAGATTATCGTGCTTTAAATGCTATTACTGTTCGCGACCGTTTTCCAATTCCATCCATTGATGAACTCTTTGATGAACTTCATGGCGCTAAGTTTTTTTCCAAACTTGATCTACTAGCAGGATTTCATCAGATTCGGTTGAAAACAGGTGATGAGTTTAAAACCGCCTTCCGTACTCACGAAGGCCATTACGAGTTTCTTGTCATGCCATTTGGCTTGACAAACGCTCCTTCTACCTTTCAACGACTTATGAATGATGTCTTTCGGCCGTTTCTAAGAAAATTTGTACTTGTCTTTTTCGATGACATTCTGATCTACAGTACTACATGGTTGGATCATCTTCAACATGTTCGTTGTGTTTTTCAATTATTATTGGATCAT…	YP_009229919.1	polyprotein [Blackberry Virus F]	32	5.6e-44	179.9
NODE_105405_length_255_cov_1.604396	TCCTCACTGGACCATGAAGTTAGACATCAGTCCTTAGACGATGTGATCAAGAATTTTGATGAGAGGAATGAGACTATTGATTTTGAATTGAGTGAGGACACAATTCGAACATCATCAGTGCTAGATACAAAGTTTAGTGATTGGTGGGACCGACAAATCCAAATGGGACATACACTTCCACATTACAGAACCGAGGGGCACTTCATGGAATTTACAAGGGCAACTGCTGTTCAAGTGGCTAATGACATTGCCCAC	QZK30365.1	polyprotein [Potato virus Y]	100	5.9e-44	176.4
NODE_58220_length_394_cov_3.943925	CCAAGGTTCAGCAGCTCCTCAAGGAGTACTTCAACGGCAAGGAGCCCTCTAAGGGAATCAACCCGGATGAGGCTGTCGCGTACGGTGCCGCTGTCCAGGGTGGTATCCTCTCCGGCGAGGAGGGCGGTTCCGGCCTCCTTCTCATTGACGTCTGCCCGCTCACCATGGGTATTGAGACCACCGGCGGTGTCATGACCAAGCTCATTGGCCGAAACTCGGTCGTCCCCACCAAGAAGTCCCAGATCTTCTCCACAGCCGTCGACAACCAGCCGACCGTCCGGATCCAGGTTTTCGAGGGCGAGCGATCCATGACTAAGGACAACAACCTGTTGGGCGAGTTCGACCTGACCGACATTCCCCCCGCGCCTCGAGGCGTTCCCCAGATCGAGGTCAC	QOI90398.1	movement protein Hsp70h [Pyramimonas orientalis virus]	65.9	7e-44	176.8
NODE_3323_length_2074_cov_7.535732	CCCCGAGAGTTGTGAAATCGAATCTATGATGTGTTATGTCCCACTGTAAGTAAAACCCTAGGCCATGATGACGATTCCCAATAATATCAGGGAAAGCTTCAGCGAATAACGGAAAAGCCACACACATTGTCCGTTTAACCGAGATTCTTAGGCTGAGGGTTCATCGAGAGAAGTTGTATTAATAGTTCTGAATACGCCACTGAGCAGATGGACACACGTTGCAACAGTAACAGTCCCATGGATTCAAAACTAACACTGGACTTGAGTGAAGAAGTTTTAGAGGATTTCTGTAAAAAAACATCAACATCCTTTTTCAGAGAGTATGGTGTTATAAGCCATCAGATTAACTCTTACAATGATTTTCTAAAAAATGGAATTCAAAGTGTCTTTGATTCCTTG…	QOI90240.1	hypothetical protein HWQ62 00103 [Pyramimonas orientalis virus]	25.8	7.4e-44	179.1
NODE_1375_length_2752_cov_53.754759	GTGTGTATTAAATAAACTAATAGCAGAATTATCATCCTTTACAACTATACGTTAACCACAAAAGTACGGTAATGCAACGATTAACCCGGAACATTTTTATATTCTGGACCCGTAGATTCTCAACTGTCTTCATTCTTCATGTATTCATATACGACACGAACGATCAAACATTAGTTACTCACTGCAAGTTTCTTATTAGTGAATGACAAACGATCCAAGTAAGCCTCCGATAAAGAAACAAGCAAACGGTGACAAGCCAGAGCCGAGGCTGTAACAAGTGTCACAAAGCTAACCCAGTATAACCGGGCCATCAGGACCGGGTTATTTCTTCCAGATTCCAAGACTTTGAGGAAAATGACTCTGAGTCGGCGGTTTTTCACCAGGGACTGGTAGTTAATG…	QOR60494.1	hypothetical protein [Bathycoccus sp. RCC716 virus 2]	28.6	7.5e-44	179.5
NODE_8510_length_1415_cov_7.135618	TTTTTCATGGTCTAATTCATTCTTTGAGAAAACCTACATATCATTGATGTAAATAGCAATAAATTCTTCAGTTCCACTGAAGCATTTATCCATCTTTCTTTGAAATACTGCTGGTGCATTCTTGAGTCCAAATGGCATGACTAGCCATTCGTAGAGCCCTCCTGGTGCAAGAAAAGAAGTCCAAGGGATAGATTCTTCTGCCATGGCAACTTGAAAGAACCCTGATTTTAGATCAAACTTGGAGAATACTTTAGCATTCCCTATTCTTTTTAGAATTGTGTTGATTCCCGGGAGAGTATTGATCCTTGTAGGTATTATCATTGAGAGTTTTATAGTTAAACACCATTCTTTCTTTGCCTTTTGTCTCTTTCCATGTTACTGGGTCAACTGTTGTTCCAG…	YP_009121747.1	ORF3 [Yacon necrotic mottle virus]	80.8	8.6e-44	178.3
NODE_298_length_4064_cov_34.311200	GCCGGCGTAGTTAGTTGTTGGTTAGTGAATCATGCTGTTAATAGATTCAATAACTGAATTATCTAATATGTATTGACTACCAAAAAATTAGGACTGTTTTAAGTAATATGTTTCATCAGATGAGAAGGAAAAATGAATGTTTATCAAAATTATTCAAGTAAAATCTGTATCATCAGATGAGAAGGAAAAATGAATGCTCTTCTCGCTTTCGATCTTCTACACCTCTATACCATACGACTATGCTAGAGAACAGATTCTTAATATACATACGACAACATAAATAACAAAATGTTCGATTAACCGACAAAAAGGTAAATGATAAAAGCCTTACATTATAAGTAAGCCATGTGTCTTCATGGAGTGATTTCAATCATTCTAGTTTGCTGCGGATAAAAGGAC…	YP_009665063.1	cell division protein [Micromonas pusilla virus SP1]	28	1.1e-43	179.5
NODE_9098_length_1372_cov_8.837567	ATATGTCAGAACAGTCCTTGTATCTCCTCAAATTTGCATTATTGATATTTGGTAGTCCTGTATGGGACTATTGGGAGATTGTGTCCGGAAAATCATCTTTGATTTTGTAAATGGAACCAAAAGAAAATATTTTTTTTAATAACTGGAGCAAGAATCCCTTTACATAATTAGAGGCTGGCTCAAAAGAAATAGATATCAAGCTTGAACCTGATATCTATTAGTATTAGATGGACACCAAGTTGCTTGTTCGGTGGTACCAAGTCACCGTTTATTTGCCATTTTTAGAGCTCATGCCCATCATGATACCAAAAGATGGCAACCTTGGCTATTGGGTATAAACTAATTTGACCACATAACTGCTATTCATGTTCTCTTTATTTCAGATGACTAAAAAAAAAC…	QOI90433.1	DNA-directed RNA polymerase subunit 2 [Pyramimonas orientalis virus]	36.3	1.4e-43	177.6
NODE_12579_length_1157_cov_9.820111	GGATAATTCGTGGCGTATGTGTGTTGATTATCGCGCTTTAAACAACGCCACAATTCCAAATAAGTATCCTATTCCGGTGGTCGATGAATTGATTGATGAATTACATGGTTCCACTTTCTTTTCTAAATTGGACCTCAAATCGGGATATAATCAGATTCGGATGTGCCCCGATAGCATTGACATGACCGCTTTTCGTACTCATGATGGACACTATGAGTACTTAGTCATGCCGTTCGGCCTTATGAATGCTCCGGCTACCTTTCAAACGGTGATGAATGACATTTTCCGTCCTCTTCTACGGCACAAGGTTGTTATTTTCTTTGATGACATCCTTATTCACAGCCCTACTTGGGAGGCTAATTTGGCTGATTTAAAAGAAGTTTTTCACATTTTACTCCT…	YP_010087856.1	polyprotein [Camellia lemon glow virus]	31.1	1.6e-43	177.2
NODE_106505_length_253_cov_2.472222	AATGGTATGGCAATGCAGTCTGGTGAACGTATAGATATTAATGATTATCATTACATTGGATTCGCCATTCTTCTTCACACAAAAATGAAGTATGAACAACTTGGAAAAATGTACGATATGTGGAATGCTTCGTGTATTTCGAAGTGGTTCGCAGCGTTGACTCGTCCGCTGCGTGTGTTTTTCTCTAGTGTTGTTCACGCGCTGTTTCCGACTTTGAGACCCCGCGAGGACAAGGAATTCTTGATTAAACTCT	QOW41318.1	ORF1 [Cucumber mosaic virus]	97.6	1.7e-43	174.9
NODE_17857_length_939_cov_3.933025	GCCGGGAGGTTCGTTACGAAGTGTGAGAAAATGGCGGGGATCCCGGAAACGAGCTCGGTGTGTATGAGCCCGATTCCACGGACCCGCATGATGCCGAGAGTAGGGCCCAAGCTGAGGAGCCAATTGATCGAGACTTTGTTTTGAACGTCAAACTCGTACTTTTTTATCGTTCCGTAGTGCCACACGAACATGATGACTAGAAAGATGCACGAGAGGGCGACCGGGACCCACGCACCTTCACGAAACTTTATCAAGGATGCCGAGAAGTAGAGTATTTCTATCGAGCCAAAGAAGAACATAAACCCGAGAGCTAAGAGTGAGCTTTTTCGCCAGCATAAAACCATTACAAGTGACATTAGGCAGGTTGTCACCAACATAACCGTAATAACCGCCAAACCT…	YP_001425742.1	hypothetical protein FR483 N110R [Paramecium bursaria Chlorella virus FR483]	37.5	2.2e-43	176.4
NODE_32429_length_618_cov_10.089908	TTCAAATTGACTTGACGCCAGGAGCTCTACCTGTTGCGAAAAGTCCCTACCGTCTGGCCCCGTTGGAACTGAAGGAGTTGGTATTACAGTTGGAAGAGTTAGTTGAAAAATGATTTATCAGACCTAGCATATCCCCATGGGGAGCGCCAGTTCTGTTTGTAAAGAAGAAAGATGGAAGTATGCGAATGTGTATAGATTATCGGGAGTTGAACAAGCTCATGGTGAAGAATCGGTACCAGCTACCGCGAATAGATGACTTGTTTGACCAATTGCAAGGGGCAAGTTGGTTCTCCAAGATCGATCTTAGGTCGGGTTACCATCAATTTAAGGTTAGGGAAGAGGATATACCGAAAACTGCGTTTAGGACGCGTTATGGACATTTTGAATTCCTCGTAATGT…	ABY53448.1	polyprotein, partial [Ambrosia asymptomatic virus 2 UKM-2007]	59	2.4e-43	175.6
NODE_5853_length_1665_cov_9.443467	TCTTTTTCCCAATTGTAGCAATCACTCTGTACCCCCACATCATAAGCCCTGCAACAATCCCAAATCCACCCCATGCAAGAACATCAAGTGGAATTACGATTTCGCCCCTGGCGGCGCCACCTTGTAATATAGAAAGAGCTGCAGCTAACGGGCCAATTGCATTTGACACGTCATTTCCACCGTGGGCAAATGACATGAAACAGGCTGATAGAATCTGCATGTAACCAAACACACCGTAAACTATTTCAAGCTGGGTGCCGGTGGGGCCTGCAATTTCTGATAGGAAGCCGATGCTTTTAGGAGTTGACTCTTCGTGTGGCTCTTGATGGGTTGACTTTGACTTGGCTAGGAGGTGTCCGAGCTGTGTTCGGATGATATTGTTGACAATAAATGCACCTA…	YP_004061866.1	hypothetical protein OlV1 234 [Ostreococcus lucimarinus virus 1]	35.2	2.9e-43	176.8
NODE_10793_length_1256_cov_15.462384	CTCTAACCTCTGATTATAATTATTTAATATCATATAATGAGTCTGAACATTTTTCTCTTGTACAGTATCACATCTAAACCCGTGTTGGGAGAATGGACGGCCCGGGCACAACTTTCTGACAAGCTGAATGAGCCGATCAGAGTTGCCATGGTCGGGAAGTACACGGGTCTTTCAGATTCTTACCTTTCTGTATTAAAGGCTTTGTTGCATGCATCTGTTGCTTGCAGAAGGAAATTAGTCATCGTTTGGGTGTCTGCCAGTGATCTTGAAGACGCAACTGCCATTGAAAATCCTGATGTTCACAGAGCCGCTTGGGATTCTTTGAAGTCTGCAGATGGCGTTCTCGTTCCGGGCGGTTTTGGTGACAGGGGTGTTGAAGGGAAAATAATTGCAGCAAAA…	YP_009325851.1	CTP synthetase [Only Syngen Nebraska virus 5]	37.9	2.9e-43	176.4
NODE_80512_length_303_cov_0.847826	TTACACATCCTAGGGTAGTGTGGCTGGCGGCCTGGAGGGTATACCCTAATAAGATGTTTAAGGACTACGCTCTTATTGGTGATGAAATAGTCATTGCTGATGAAGGCGTAGCCTAGGTTTATAAGTCCATTATGGAAGAGATGGGTGGTGTTATTAATATTTATAAATCCCTTGTCTCACATAGTGTGTGCTGTGAGTTTGCAATGAAGTTCATATTGAACTTTCATAGCGAGAACTGGACTGACTTTAGTCCAGTATGTAGTGCGTGTCTCATTATGGCTTATAGCTCGATTGCGGCATCAA	DAB41747.1	TPA inf: RNA-dependent RNA polymerase [Dahlia pinnata mitovirus 1]	85	3.5e-43	174.1
NODE_95415_length_271_cov_2.191919	GGCGGGAGCATTCTTCAAACCAAAAGGCATTACTAGCCATTCAAATAGCCCATCGGGGGTTAGGAAGGCCGTCCAAGGAATGCTATCTTCGTGCATCGCGACTTGGTGGAAGCCGCTTTTTAGATCAAATTTAGAGAAGATCTTAGCATTTCCTATCTTTTGAATGATTGTATTGATACCAGGGAGAGAATACTGATCTTTATACGTATTCCCATTTAGGGTTCGGTAATCAAAAACCATTCGCTCTTTACCTTTTATTTCTTTGCCTGTT	AVA17861.1	polyprotein [Birch leaf roll-associated virus]	86.5	4e-43	173.7
NODE_25197_length_741_cov_3.468563	TAAATGTTGCTCATGTTCCTGTACTGTCTGGCTTGCTACTAATATGTCATCAATATATACCAAACAAAAGTTATATTTTAAAAATATGTTGTCCATAAATCTTTGAAATATTGAAGGAGCGTTTTTTAGTCCGAAGCTAAGTACGTTCCATTCACACTGTCCTTCTGAGCATGTAAATGCTGTCCATGGTTTAAAACTTTCTTCTAGTTTTAACTGGTTATATCCTGATTTTAGATCGAATTTTGAAAAAACTTTTTTATCTTGTATTAAATTTAGTAAACTGTCTTTATTAGGGATGTTATATCCATCATCTATTGTATTATCATTTAATCTTTTATAATTGTAAACAATCCTAGCTTTTCCTCTGGGAAGTCAGAAATTTTTGTAGATATATGTGAT…	AGC25937.1	hypothetical protein, partial [Piper DNA virus 1]	64.6	5e-43	174.9
NODE_21903_length_819_cov_54.008043	TCTAAGCTAGAGTGTGTGCCTAAGCCTGTGTTTGAACCTTTTGAAGTAGAAACGGCTATTGGTAGGACTACCAGAGTGTTAGAAATGATAGATGACTGTATGATAGACTTGGAAGGCCATAAGTTTCCCGTTTTGTTATTTATTATGACTTTAGGAGGGTTCGATGTAGTCCTGGGTATGGATTGGTTAGCGGAGTATGAGGCTCAGATAGTATGTAGAAAGAAGATGATTCATCTTAAGGCACGTGACGGTGGCCCAGTTACGGTGTATGGTGACAAGGAAAGTACGACGCCAAAGATCATTTCGATGATCAAGGCAGGAAAGTTTATGATGCGAGGGTGCGGTGCTTACTTGGCGTATGTCGTGGATGCGAAAGCTGAAGCGAAGGATGTGAATGAT…	ABY53448.1	polyprotein, partial [Ambrosia asymptomatic virus 2 UKM-2007]	45.2	5.5e-43	174.9
NODE_107019_length_252_cov_3.575419	CTCCAGTCAAATCATCGGCCGCAAAGTGAATTAGTTGATTGATTGTCCCGGCCTTTAACACATGGTATCCAGTGGTGAGAGATCCAAATGAATCAATCACATGCATTGTCTGACTCGTATGATCAACAAGGATGCGAGGTAATTCTGCATTTCTGGTTTCTGGATGGAACACTGTAAGAATGTAAACCGCTGTTGCAAGATCATGCATTGTGGGCCATGTTCCCAACATAGGTATTATGACATCCCTGACCA	AGV08289.1	polyprotein [Bean common mosaic virus]	100	6.4e-43	172.9
NODE_56_length_5826_cov_30.605423	GATTCTCGCTTTATTAGGTTTGATTTAGTGATTATTTACTAGTTCGCGATCATTAGGTTTGATTTATTGATTCTCGCTATTATTAGGTTTGATTTAGTGATTATTTAAGAAGTTCGCGATTATTAGGTTTGATTTATTGATTATTTACTAGTTTGCGATCATTAGGTTTTTCATTTAATGATTATTTACGAAATTCGCGATCATTAGGTTTTTGATTTAGTGATTCTTGCGATTATTAGGTTTGATTTAGTGATTCTCCCTTTATTAGGTTTGATTTAATGATTATTTACTAGTTCGCGATCATTAGGTTTGATTTATTGATTCTCGCGATTATTAGGTTTGATTTAGTGATTATTTAAGAAGTTCGCGATCATTAGGTTTGATTTAGTGATTATTTAA…	CAA73043.1	polyprotein; reverse transcriptase, RNase H, partial [Pineapple bacilliform virus]	52.3	7.9e-43	177.2
NODE_4696_length_1823_cov_7.834286	TGGAGCCCAAAAGAAACCACCATGGCAACAAGAAGGTACGGGTTCCTCCAAGGTGGCATTGTTAACAAACTGTTGTCTTCCGAGAGGGCGTTTAGGGAATTAAACATCTCGATAGCCACCAATACCGAGAGTGATAAAGTCATTGCTTTGACTTTTCCTGTGGTGAAATAGTCGCAAGGGTTTGAGAAACTGATTACTCTGTTGCTACCAACTGAAAATGGTGTCACGGTGAACTCCTGCCAGTTTGAGCAATTTCCCCAGTTTCTGAGCTGAGATAGTGAAACAAGTGTATGCCTGTCTGCCATTAGATCGATACCCATAAATGACGGTTGTGTGTACCATAGAACAAACACACCAACAGTTGCAATTCCCACATAAGAACCGATTACCAAGTAACGA…	AGE49901.1	calcium-transporting ATPase, plasma membrane-type [Paramecium bursaria Chlorella virus Can18-4]	33.2	9.4e-43	175.3
NODE_42421_length_506_cov_10.690531	ACCCGTCGCGAAAGCACCTTACCGTTTGGCGCCCTCGGAAATGAAAGAATTAATGGCCCAACTGCAGAATCTCCTAGATATTGGATTTATCAGACCGAGTATCTCACCGTGGGGAGCTCCGGTGCTATTCGTAAAGAAAAAGGACGGGAGTTTAAGAATGTGCATTGACTACAGAGAGTTGAATAAGCTCACTGTGAAGAACCTGTACCCGTTACCACGTATTGATGACCTGTTTGATCAGTTGCAAGGGGCAAGCTGGTTTTCAAGAATCGACCTCAGGTCTGGTTATCATCAGTTAAAGGTTAGAGAAGAGGACATACCAAAGACAGCGTTTCGGACGCGTTATGGACATTATGAATTTCTAGTAATGACGTTTGGGTTAACGAATGCTCCCGCAGC…	ABY53448.1	polyprotein, partial [Ambrosia asymptomatic virus 2 UKM-2007]	62.2	9.9e-43	173.3
NODE_28269_length_683_cov_12.655738	TTAAAATTTAACGGCGGAGAAATAACAATGGATTGTCCCGTCGATTCACTGGCGGCCATGTTGGGCACAAACAGCAGTAACGCCAGTGCCGCTGCCGCTCTGATCTGCGAGCAGTTCAACAGCGTGTCCAGCAAGTTGAGCGACACCGCATACGCCGTTGACAGCACATACCTTCTTTTCTCGGCGTATCTGGTGTTTTCCATGCAGCTTGGGTTCGCCATGCTCTGCGCTGGGTCCGTCCGTGCCAAGAACACCATGAACATCATGCTGACGAACGTTCTAGACGCCGCGGCCGGAGGGCTTTTCTACTACCTGTTCGGGTTCGCTTTCGCCTTCGGTACCCCATCCAACGGATTCATCGGAAAGCATAGCTTTGCTTTAAAATCAATACCTTCCGCC…	AOF41422.1	viral ammonium transporter [Ostreococcus tauri virus RT-2011]	56.9	1.3e-42	173.3
NODE_9441_length_1347_cov_4.525903	TTCTTGGCGTTAAATCACCCAAATGTAAAAACATTAAAAATATACCAACTTTTCTTGCAAAAAAACAAAGATAATAATAAATATATCAAGTCTCATGAAGTTACCATTCAAAATACAAAACACAAAAGAAAACACAAAACACAAAACACAAAGGCTACTCCGTTTAAAACCAGGATGCCATGCCATTGCCATCTCCAACCATCCCTCACTTCACTACCCAACCAACCACTTAATATGGCAAGAGGAAGGAAAGGGGGACTTTCCTAAACTATTCCTATAACCAACTCCCTTCACACGTGCAACCCGTTGCTGTTTTTGTACCTCCCATCAAACGATCCAATTGGATTCACGTTTCCATACCAATAATACGGCGCTAACCCTTTGCTAATTGTGTAACCG…	YP_009325851.1	CTP synthetase [Only Syngen Nebraska virus 5]	39.4	1.5e-42	174.1
NODE_23535_length_780_cov_3.882603	TTAAACAACCGAATGTTATTTTGGGTAGACCTTTCTTAGCCACTGCACATGCATTGATTGACTGTCGTTCTGGCACAGTTGATATGACTTTTGGTAATAGAAAGGTTCGTCTTAATGTTTTTTCCAATGTATCTGATTCTCTGGTTGGTGATGAATGCTTTCTGGCAGACATTATTGACGGGTGCCATCCTCACTCGAAGGATGAATCCACAGAGACTTGCTTTGTTTGTGACAGGTATGAACAGGAACATGAGATGGAACTGGAACAGGAATTGAAGAGTTTGGAAGCTATGGCATTACAGGAGAGGAGACCTCCATGGACTCATCATGTGGAGAATTTACCGGGTGAAATTTCATCAGGACTGAAACCATCACTGGTTAGCCCACCAGAAGTGGAGT…	ABY53446.1	ORF1-2, partial [Ambrosia asymptomatic virus 2 UKM-2007]	60.3	2e-42	172.9
NODE_2207_length_2377_cov_88.904080	ATATTGATATGTTTTAACCAAAGATATTAATAATGGGAAGGCAGGCAGGAAGGGGACTGACGACGGGTAAGTAAACACGTCCACCGTATGAAAACCAACCTCTAATTTTCAGCCAACAAATTCTTATACGACACCCAATTCATTGATTTCCCCTTCCGATTTTGTGAATAATGACTACGGTGACTCTATATCCAGCTTCAACTACAGCACCGGGAAATCCCTCCCTTTATTATCGGAACAAGCCACGAACCACTGCCGCTTCTAAATGTCGAACCAGATTCAGAGCCAAACCGTTATTCGCCGCCCTGGTTGAGGAAGCTAGACCTCGCTCTTTACCTCCAATTAGAGGTAACAATAACAATAATAATAACAACGGTGCCGTTCCAGAAGCAAACGCCG…	AET43736.1	2-polyprenylphenol 6-hydroxylase [Micromonas pusilla virus PL1]	32.3	2.1e-42	174.5
NODE_19709_length_879_cov_15.806452	TAAGCACGCAACCCAATCCTTGATATGAAGCATCTGAATAAACCACCAAATCTTCTTCGCCGTCAGGCAATGCCAAGACCGGCGCTTGTGTCAACTTTCTCTTTAGTTCCTCAAAGGCTTTCTCCTGGGTCGGACCCCAATCAAACTTTACTTCCTTCCGAGTCAATTTAGTCAAAGGCGAGGCTATCCTTGAGAAATCCTGAATAAACCTTCGGTAATAGCCCGCCAATCCAAGGAAACTCCGCATCTCCGTTGGTGACTTGGGCACCTTCCAGCCCATCACTGCTTCCACCTTTGCGGGATCCACCATGATTCCGCTTGGGTTGATAACGTGCCCGAGGAACTGAACCTCACGAAGCCAAAACGCGCATTTAGAAAACTTAGCATACAACTTTTCCT…	YP_009121747.1	ORF3 [Yacon necrotic mottle virus]	34.8	2.2e-42	172.9
NODE_98021_length_267_cov_0.793814	GATGGTCTTGGCACCAGGAGGAGAGATCGCTTGGTGTTTTGCCCGCATGAACATAAACATGGCTCGGGCGATCTGAACTGTCCAGCAACCTTTGGTATTTCTTAACAGGCCCGAAGAGGAGTATGATGGCATCATGCATGAGAGCGAGAGTCTGACACGCCTTCCAAGGTCCAAAGATGGATCCTTCATTGACTTTGTGTTGGGTCTTGGCGAAAATACGAACTGCGGTCCACCGCCAGTCCGGGTCAGAACGATGGGCATTGGCCT	AOF41056.1	replication-associated polyprotein [Fig fleck-associated virus 2]	81.8	2.6e-42	171
NODE_22231_length_811_cov_364.772358	CCTTGAGTGTACTTAGCAAGAGCTCTCAAATCAACATCTTTAGAAACAGGGGATTTCCTCATTGCAGCCTTGAAAATCGAGTAACGTGACTCTTCATCTGGTAATGGAATGTAGATAAGTTGATCAAGACGCCCAGGTCGAAGCAATGCAGGGTCAATAATGTCGGGTCTGTTAGTGGCTCCAATTATGAAAACCGTCTTCTTAGCAGACATCCCATCCATTTCAGTCAACAGTTGATTCAGAACACGGTCAGCAGCACCACCTGCATCTCCAGAACTGCTTCCTCTCTGAGTTGCAATGGAGTCGAGTTCATCAAAGAAAAGGACACATGGAGCAGATCCTCTGGCCTTGTCAAAAATTTCACGAACATTGGCTTCACTCTCACCGAACCACATTGTT…	QOR60541.1	hypothetical protein [Bathycoccus sp. RCC716 virus 2]	38	2.7e-42	172.6
NODE_3427_length_2048_cov_8.099241	CACCTGTGGTCTTGGTAAAAAAGAAGGATGGCTCTTGGCGAATGTGTGTAGACTATCGAAGGCTCAATGATGCTACCATTAAGGATGGGTTTCCTATTCCACTAATTGAAGAGTTACTTGATGAATTAGGTGGATCTGCAGTTTTTTCTAAGCTGGATCTTAGATCTGGATATCACCAGATCAGAATGTTTGAGGGGGGACATACATAAAACTGCTTTTAAAACCCATCAGAGCCATTATGAGTTTTTGGTTTTACCATTTGGGTTAACCAATGCCCCAGCCACATTCCAGTCATTAATGAATGAGACTTTCAAACAGGTACTTAGGAAGTGCACCTTGGTTTTCTTTGATGACATTCTGGTATATAGCAAGTCAATGGACCAGCACCTTATTGATTTA…	CAA73043.1	polyprotein; reverse transcriptase, RNase H, partial [Pineapple bacilliform virus]	54.4	3.1e-42	173.7
NODE_56190_length_406_cov_2.705706	AATCTAATAAGGACTTGGGAGGGAACCAAAGAGCATTGGGGAGGTTGAGGTTCGCTTGTGAGAAAGCAAAAAGGATTCTCTCAAGCACTATTCAAACTTCAATCGAATTAGATTGCTTGCATGATGGGATTGATTTTTCCATGAGATTTACTCGAGCTAAATTTGAAGACCTGAACATGAGCTTGTTCAGTCGGTGCATTGAAATTCTAGACAATTGTTTAAAAGATGCTAAGGTAGACAAATCATGGGTAGACGAGATTATTCTTGTTGGTGGGTCGACTAGGATACCCAAGGTCCAACATATGTTGCGGGAACTCTTTGGGTGGAAGGAGCTATGCAAAAGCGTAAACCCTGATGAGGCTGTAGCGTTTGGGGCGGCGGTTATGGCTGCAAAGTTAA…	YP_007676312.1	heat shock protein 70 [Micromonas pusilla virus 12T]	63.4	3.9e-42	171
NODE_5116_length_1764_cov_16.855707	GGCAGGACCTAGCAACAAAGAGAAGCCTTCAAATGGGGCAGTGCATCTCGACTTGAATGATGAAGATGAAGATGAAGATGATGATATGATGGACGCTCCGTCCGTTAGAGATCTCGATGAACTGACTTTAAAGAGCTTCAGTAAAAGGGCATCGACGTCCTTTTTCAAACACTACGGGCTTATAAGTCATCAGATCAGCTCGTATAACGACTTCATTAAAGTCGGAATTCAGAATGTGTTTGACTCCATTGGTGAGATTGTTGTTGAGCCAGGGTATGATCCTTCAAAGAAGGGCGAGAATGAATGGAGATTTGCTTCTGTTAAGTTTGGGAAGGTCACTCTTGAGCACCCTAGGTTTTGGACAGGGGAAAAGTTTAAAGCTGATAGTGGTAAAGAGTT…	QOI90240.1	hypothetical protein HWQ62 00103 [Pyramimonas orientalis virus]	26.7	5.9e-42	172.6
NODE_1968_length_2462_cov_9.737966	AAACGAAGAATCCATACCTCCTCGGGTTGCCTCCCGAGTAGCGCTAAGTTTACCGTCTTCAGCCAGACCGGTCCCGCGAAACTCACGGTGGGCGAATGTCATGTTTGCCACCCACGCAGTCCACAATTACCTGCTTCCTCTGAACCGGTAACACTTGCACAATATCAGCATGCACATCCAACATCGGCAATCCTGGCAATCCTGTAGCATTTCGATCCGGCGAATTATCCATCTTCTTTTTCTGCTTCGGTTTCTTTTTCTGTCTCCTTTTCTTCTTTTTCTTCACGCCTTCCTTGGCATCCTAATCAGACCTGTCATGAATAACAACTTCCTCGATTCTGGCAACAACATCTGCCTTAAGGCATTCGTTGCTGACAGGAGGATTAGCAGCATCTGCAA…	ABY53446.1	ORF1-2, partial [Ambrosia asymptomatic virus 2 UKM-2007]	52.9	6.3e-42	172.9
NODE_581_length_3487_cov_6.417692	GTTGTGAGAAATTTGATAACCGAAAAAATGTGAGCCCGTTGAAAAAAAATCCTGGGTCCGCCACTGAGTGCAGGTTAGCATGGTTAAGGCGGGCACCCACTGGCAGAAGACTGACTTTTACGTTTATGTTTAGAACAATTATGTTTTTCTTTATGGATATGTAACTCGTTGAGGGAAATGACTATGTATGTTGAATGTTTCCGCTGCCATGTTTAATGAAAGTTTGATGTTTAAGAACTATGTTGCATGTGTAAACCCAACTGCTGAGATGAACCGGTTTAGGGTGTTTCAAGTTGGTATTAGAGCAGTAGTTTGAGAGATTCGGGCATCCACTATTGCCTGAACTTATACTAAGAATGGGACCAAAGGATAGAGATGTCATTGTGGGTAGCCGATGTC…	ABY53448.1	polyprotein, partial [Ambrosia asymptomatic virus 2 UKM-2007]	60.7	6.8e-42	173.3
NODE_114036_length_243_cov_2.717647	TTGCTTTTGATGATTGTTGATAGTGAAAAGAGTGACTGCGTATATAAAATACTGCAGAAACTGAAAGGATTGATGGGCACTATAAACAGCGATGTATATCATCAAAGTTTAGATGATATCACCAATGTGCTTGAGGAGAAGAATTTAACAGTGGACTTCGAGCTACAGAGTGGGGAACACCCAATCAATCCTTGTACAGACTCCACATTTGATGAATGGTGGAGGAGACAAATTGAAACCAAC	QVU24823.1	polyprotein [Sweet potato feathery mottle virus]	100	6.9e-42	169.5
NODE_1830_length_2519_cov_18.847506	GTTGGGCTGTACAACAGTGATTTGCAGTGACAAAACTGGTACTCTGACCACTAATATGATGTCAGTTTCTAAGATTTGTGTGCTTCAATCTGCCAGTCATGGAGTTGCAGCTGCAGAGTACAGTGTTAGTGGTACGACCTATGCACCAGAAGGTTCTATTTTTGATAGCATGGGATTGCAGCTTGATTTTCCTGCTCAATTTCCTTGTCTCCTTCACATTGCAATGTGTTCAGCCCTCTGCAATGAGTCAATTATACAGTACAATCCTGATAAGAAAAATTATGAAAAAATTGGCGAGTCAACAGAAGTTGCTCTTCGTATTCTGGCAGAAAAGGTTGGGCTTCCTGGTTTTGACTCTATGCCTTCTGCTCTGAATATGTTGACCAAGCATGAACGGGC…	YP_009325865.1	Calcium-transporting ATPase [Only Syngen Nebraska virus 5]	31.3	8.4e-42	172.6
NODE_27670_length_693_cov_7.554839	TCCCTGTTACGTTGAATGTTATGACCTTAGGAGGGTTTGATGTAGTTTTGGGTATGGATTGGTTCGCTGAGTTCGAGGCTCAGATCGTATGTAGAAAGAAGATGATTCATCTTAAACCAAGAGATGGCAGTCCAGTTACGGTGTATGGTGACAAAGTATGTATGACGCCGAAGATCATTTCCATGATTAAGGCGGGAAAGTTTATGAATCGAGGGTGTAGTGCTTAGCTGGTGTATGTTATTGATAGTAAAGCTGGAATGAAAGATATGAACAGTGTGCCCGTGGTGTGCGACTTCCCAGAGGTGTTTCCCGAGGATCTCCCTGGAGTACCACCAGAGCGCGAGATAGAGTTCCAGATTGATTTGTTGCCTGGAGCACAGCCCGTCGTGAAAGCACCTT…	ABY53448.1	polyprotein, partial [Ambrosia asymptomatic virus 2 UKM-2007]	44.9	8.8e-42	170.6
NODE_101344_length_261_cov_4.095745	TCCAGTTGATTATCGCATAGTAGGCTCGGATTCAACAGGGCTTTCGAGGATCTTTTGTTCCTGAAAGACTTGAGTGGATCGATTTCAGTTAAGCTCATGTGATTCTTCCACCACTGCGTCATCTTCAAAAGTTGAGACAGAGCCAGGTCTAACTCTTCCTGAGTAACTGATGAACCCTTCATGAGAGCTTTATTGATGTCTTGAATTTGTAGCATCACTGTACTTTTGTTGTTATGAGTCAATCTCGCTATTTCCATTGAT	AGV08289.1	polyprotein [Bean common mosaic virus]	100	2.1e-41	167.9
NODE_27443_length_697_cov_9.740385	AGAAGCCGATATCGGCCTTTCAATGGGGATTCAAGGGACCGAGGTTGCTAAAGAAAGCTCAGATATCGTCATTTTAGATGACGATTTCGCTTCTGTTGCCACCGTGTTAAGGTGGGGCCGGTGTGTGTACAACAATATCCAAAAATTCATTCAGTTTCAACTTACAGTAAACGTTGCAGCTCTCGTAATCAACTTCGTTGCAGCCGTTTCCGCGGGTGATGTTCCATTAACCGCGGTTCAACTATTATGGGTTAACTTAATTATGGACACTTTAGGTGCTCTAGCACTTGCTACAGAACGACCCACTAAAGAACTCATGGATCACCCGCCAGTGGGGCGAGTTGCACCGCTTATAACAAATGTTATGTGGAGGAACTTATTGGCACAATCTTTGTACCA…	AGE48886.1	calcium-transporting ATPase, plasma membrane-type [Paramecium bursaria Chlorella virus AP110A]	39.3	2.6e-41	169.1
NODE_116397_length_240_cov_3.311377	GGCCTTGTGGGTTCAACTATTAATACACGGCCCTTTGTGCTAAGTAAGCTCGGCATATATGTTGATTTACCGGATCCGACAAAACCACTTATTAAAAACTCACGTTGATCACTCTGTTTGATCAAATTGCACACATTCTCAGCTGTTGATCGTGTGAATTCCAAAAAGACCCCGTGGCTCCTGTAATGATGGCAAATGTGTCCATTCGCAATGCTTTTCTTCCAGTAATTCTCAAAACTG	QED45202.1	polyprotein [Onion yellow dwarf virus]	100	3.4e-41	167.2
NODE_1350_length_2768_cov_6.442301	TGTGGGTCAGTTGCATTTTCAAGTTTAGAGTTTGGAGTAAATATTTGGAGAGATGAAGCAGAGGGTGGATGCTTCCGAGCAGAGGGCTGAGGCAGCGGAGGTTTGCCTGATAACGGCGTAGCAGCAGTTAATGTCCACGAAAGAACGTGTAAAGGCGGCAGTGGCACTTGCTACATGTTGTTTGATGTTAGCCTCGTTTGCCATGCGTACGGAAGTGATGACGCGTTTTTCCCATTGAACCTAGTTGAGGGCGGGGTGTGCCCCTAGTATTTGAATGTTGGAGACATTTAATAATTATCTATCATATTTTCCTTTATTTTTGGGTGTTTGGTAAATCACGTATTTGTTATGTTGATGCGGTGATTAACTTGGTTATTTACGCACATTTAACATATATTT…	ABY53448.1	polyprotein, partial [Ambrosia asymptomatic virus 2 UKM-2007]	48	3.5e-41	170.6
NODE_112591_length_245_cov_1.622093	TTCGTCTAACAGGGTACGTGCGTAATTTGACGCATCAATGGCATTTCCTTGATGCCATTCAGCATAGTACACATCTTCAAGTGATTGGAAGTATACTGGATCAGAAATTAGAGGTGAAGGACCATCAATCTTTCCAAGAATGAATGAGAAAACCGTTTCAATTTTCTTTTGAAAAGATTGGTATAAATCCACGGTAGTTTCCGTGTTACTTCTAGGATCAGTTATAGTGACCGACTCAAATTTGT	USJ75222.1	replicase [Alfalfa mosaic virus]	98.8	5.8e-41	166.4
NODE_15207_length_1038_cov_4.344041	GGAACAGCATTAGTTCTTTTGCTGCTCTTGTTTTAGTTAAGAAAAAAGATGGCTCTTGGCGTATGTGTGTGGATTACAGGAGATTGAATGATGCTACAATTAAAGACAGCTTCCCTATCCCTTTAATTGATGAGTTATTAGATGAATTAGGGGGTTCTACTGTGTTCTCCAAACTGGACCTCAGATCAGGATATCACCAGATTCGAATGCATGCAGAGGACATACATAAAACCGTTTTTAGAACTCACCAGGGTCATTATGAATTTTTAGTTTTACCTTTTGGGTTGACTAATGCACCAGCAACCTTCCAGTCACTGATGAATGAAACCTTTAAACCAGTTCTCAGAAAATGCACCCTTGTGTTTTTTGATGACATTCTGGTCTATAGTCATTCTATGG…	USH10135.1	ORF3 [Gulupa bacilliform virus A]	34.6	6.5e-41	168.3
NODE_31813_length_627_cov_12.281588	TTACAGGTGTCCTTGAAAAGCATGTAAGGGGTCCCTGTTTCTATCTGGGATTTCAAAACTTCAAACCAAAGATCATGTGCCTGGACAAGTTTCTTGGCTTTGCCGTGAGGCTGTTTTTCATATTAGGTATAGAGATTCTCAAACTCTTGACCCCAACAATCAGCCAAACCAGGTGCCCCATTTGAGCAAAACAAAGACCAAGCTCCATTACTCTGGACTCTTTCCCTTAACAAATCAGGTAGCCAAAGAGCATAAAAAAGATCACGAGCCCGTTTTTCTTCCTTTCCATGGTTCTTTCTCAAATCAAGAAATTCAAATATGTCAGCATACCATGGCTCCAAATAAACAGCAAATGGACAGCTTGTGTTGCTAACATTGAATGTTCAGCCCTGTTCAACT…	QOI90292.1	ribonucleoside-diphosphate reductase large subunit [Pyramimonas orientalis virus]	62.3	6.7e-41	167.5
NODE_104423_length_256_cov_3.928962	CTCCTGAGATCCGCGAGTTTAGGAATGTGGCTTTCTGCATAGGTTAGAATACCTAAAAATCTTTGAAGATGTTTTTTATCTTCAAGGATATCTGGAAATTTATGTAAGTTTTCCAAGATATGTTTTTGTGGACAATGTGTCCCTTGATCTATTTCAAGACCTAAAAAGTTTATCTTTGTTTTAAAAAGATTAGCTTTCTTTTTTGATAAAATAATTCCATATTTCTCAATTGTTTTTAATACTGAAAATACATGAA	AGT41978.1	reverse transcriptase [Dahlia mosaic virus]	94	8e-41	166
NODE_40681_length_523_cov_2.882222	GGTCCAGTGGTTAAAACTTTCTTCAAGTTTTAATTGATTATATCCGGATTTTAAATCGAATTTTTAAAACTTTTTTATCTTGTATTAGATTTAATAGACTATCTTTGTTAGGAATGTTATACCCATCATCTATTGTATTATCATTTAACCTTTTATAATTGTAAACTATTCTAGCTTTTATTCTTTTTATTTCACTATGATTTCTTACTATGAAAGCCGCTGTTCTATGTGGGCTTTCGGATTTTTTAATTAATCCTTGTTTTATCATTTCTGGTATGTGTATTCTAAATTCTTCTTTATCTAATGGAGTGTATTCTATATTAGTTGTTCTGATAGTAATATCTGGATTTTTTATTTTGAATTTACAAATGTATTCAACCTTTGTCTTTGTAATATCTT…	AGC25937.1	hypothetical protein, partial [Piper DNA virus 1]	55.6	1.2e-40	166.4
NODE_16809_length_975_cov_51.727273	GTTCTAATATATCTTTATCAGCAACAAATCCCAGTGCTCGAAACACAATAATGATAGGAATCTCAGTTCGAATGTATGGAAGTGTAGCCCGAATATATTGACCTGAAGAGCCCCCTTTGGCACTAGTCCGAGAAAGCATCCGGACAAACATGGTACTAGGTGGCCTGTTCTGAGATTCTGCCATTGAACGAACTTCCCCCACATAAGCATATTTGTTCGGTTGTCTCTTTTTAAACACATAAACATGATTGGTGCTCATTTTCTCTTGAGCAATTAGAACTTTTTCACTCCCATTTATGATGAAATATCCACCTTGATCATAAGGGCACTCTCCAAGCTCGGTCAAATCCTTTTCAGAATTCTGAAATAATGTACAGTAACTTGACCGTAGCATTATAG…	QOI90240.1	hypothetical protein HWQ62 00103 [Pyramimonas orientalis virus]	37.2	1.8e-40	166.8
NODE_17207_length_960_cov_41.428410	CAGAGTCGCCGACGACACTGCAGACCCTAAACCCTCGCTACTTCTCCGAACCAATTGCTTTCCAATCGGACTTGTAGATTTGATCTGTAGCAATTATGGATATGGAAGAAGAGTATGATCAAGGATACGACGATGAGGAAGAAGATATAACACAGGAGGATGCCTGGGCGGTTATTAGTTCGTATTTCGAAGAAAAGGGGCTTGTTCGTCAACAGCTTGATTCCTTCGATGAGTTTATTCAGAATACTATGCAGGAAATTGTTGACGAGTCTGCAGATATCGAGATCCGACCCGAATCTCAGCACAATCCGGGTCACCAACCTGATTTTGCCGAGACTATTTATAAAATCAGCTTTGGTCAGATTTATCTGAGTAAACCTATGATGACCGAATCAGATG…	QOI90240.1	hypothetical protein HWQ62 00103 [Pyramimonas orientalis virus]	37.2	1.8e-40	166.8
NODE_1058_length_2975_cov_19.964852	CAAGGGTTTCATCTGCCGCCGCCGTGACCAATGGGCAAATCAGGTAAAACGCCGGTGAAATCGTCATTATTCGAAAAACTCCTACGCCGCCGTGTCCAGGAAACCTACGGCAACTCCACTCCCCCCATCACCGAACTCATCGACTCCCTCCGCGCCAAATATCCCGAATACGGCCGCCACAAGCCCCAATTATTCACCAGAATGGTCAAACAAACCCTAGATTCCGTCAACAGTAACAAAGTTAAGCGGAAATCAAGCAGTAACGTTGAAGACCTTCGATCATTCAATGTAGATGATGACGAAGACGATGACGTCATCACGTCGCCGTCGTCACGAAGTCCGGCGAGCAAAAAACTGAAGAAAATCGATAACAGAGAACAGAGATTACAGATATTGGAG…	YP_009665063.1	cell division protein [Micromonas pusilla virus SP1]	38	1.9e-40	168.3
NODE_38456_length_546_cov_1.621564	CAAGACTTCTGTGCAAGTTTCATAGAAATTTTTTTTTTTTTTTTTTTTTTTTTTTAAGCCTAATCATCACTGAATTCCTTATCTCGTTACTTATCCACAAATATATTAATGGGATAGCCAATGAACTGAGAATGCTTCTTCACGATCTCCTTTATTCTCCTTTCCTCCAAATACTCTGTTTGGTCTTCTTTCAGATGCAAGATAACCTTTGTTCCACGACCCATTGGTTCACCTGTGTCAGTCCTCACTGTGAAGGATCCCCCAGCTGAGGACTCCCAGGCATACTGCTCATCGTCGTTATGCTTCGTGATGACAGTCACTTTCTCAGCAACCAAATAGGCAGAGTAAAAACCAACACCAAACTGGCCAATCATAGAGATATCTGCACCAGCCTGCAAA…	QOI90314.1	hypothetical protein HWQ62 00177 [Pyramimonas orientalis virus]	54	2.2e-40	165.6
NODE_127430_length_227_cov_1.000000	ACGCAATGTTGACGTCAAAATACGCACTGTTTTCCATTCGACCAAGTCCTGCGACGCGGGAATCTTTAAACCAACATAATCTTTAATAGAGGGGAACCAAATGCAATGTCGAATGAGTTCGGGTGGACACATCCCAGGTACACCAATGATCTTATACGTCATAATGCCGGCATTAATAACACAGCGTTCAATACCGTAGGTCATCCCTCGGTATGAATAGGTCTGGT	QDQ03559.1	1a protein, partial [Cucumber mosaic virus]	100	3.5e-40	163.7
NODE_3043_length_2136_cov_123.502181	GTCCCGACTCAAAAACAAAACATAAAACACTAGTAAACGAATGCCCCGACACAGTATAAGAACAAGCGTATCCAAAAACATCAAAGATAAAAACCTGAAATTAATAAAAGACTCCATGTATATTTGTAATTATTAAACCCTCAATAAACGACATAACCACCTCCAGCTGCTTAAGGTAACAACCAAACAATTTACCCATAGACTTGCTAAATAAAAACCTTGGCCAACCCCTTCGTATACTGGAACCGACAGACCCTCCTTTTGCGTCTCTTCAAGACAAAGACCAATGACCCGACCATTCTGTAACCTGACGACACGAGATGCTATGACCCGACCCGACCCGACTTGACCTGACCCGATGACTCGACCCGACCTAACAGGACTTGACCTTTGACGCCA…	AKE34115.1	alpha karyopherin, partial [Okra enation leaf curl virus]	76.4	3.9e-40	166.8
NODE_99050_length_265_cov_2.406250	GGGTAATCGATCTGTAGCACTAGATAGATCAAATGATCAAGCCTTTCCTGATTTAGCAGCCTTTTGAATAGATCGCCTCACAGAGGCTTCTTGATCAAAAGTTGCGTCATTAGGAATATTACGAATAATTCTTTCGAGAATTAAATGTAAAGGTTTCAGAAAAGTTTGTGAAATTGAGTCCAACATGGCAAAGATTCTTATCTTTCCAGCTGGCTCATCTTTACAAGCTAACTGACTAAGACCATTTGTATCTATAATACTAGCT	QYV44576.1	putative RNA-dependent RNA polymerase [Lagenaria siceraria associated mitovirus]	97.7	4.1e-40	163.7
NODE_4192_length_1900_cov_52.581828	CATCTGGAATCAAAGCATTAGCGGATTACGTTCATAACAAAGGACTGAAGCTCGGAATTTACTCGGATGCAGGAACTCAAACATGTAGTCTGAAAATGCCTGGATCACTCGGCCACGAAGAACAGGACGCGAAAACCTTCGCGTCATGGGGAATTGATTACTTGAAATATGATAACTGCAACAATCAGGGTATAAGCCCAAGGGAAAGGTACCCAATAATGACAAAAGCTTTGCAGAAATCAGGAAGGCCCATTTTCTTTTCATTATGTGAATGGGGCCAAGATGATCCTGCAACTTGGGCAAATGGAGTCGGCAATAGCTGGAGAACGACGGGAGATATTTCGGATAATTGGAATAGCATGACTTCAAGGGCTGATGAAAATGATAAATGGGCTGCTT…	AUF82683.1	alpha-galactosidase [Tetraselmis virus 1]	29.7	4.5e-40	166.4
NODE_1592_length_2635_cov_23.678376	TGGAACTTGAAGGTGAAGATGTTGGTGAAAGGGTTCATCGCAAATTTGTCAACTTGGAGAACCAGAAAACAGGCATAAGAGAGCTGCAACTGGAAACTGAGAAAATAATAAGAAGTAATGGAGTAACAGCCACTGCCAGTTTGGATAACCTTATGCAAACAGAACTTAGGGATAAAGGTTCTATGATTAGCAAAAAATGGCTACCAAAAGGACTGATGAAACCTTTCCCACAAAACTGCATTTCTCTTATGACTATTAGTGGTGCCAAGGGTAGTTCGGTGAATTTTCAACAAATTTCATTTTTACTCGGTCAACAAGAGTTGGAAGGAAAAAGAGTGCCACGAATGGTTTCCGGGAAAACTTTACCTAGCTTTTCACCTTGGGATTTTACTTCTCGGG…	QOI90401.1	DNA-directed RNA polymerase subunit 1 [Pyramimonas orientalis virus]	30.6	6.3e-40	166.4
NODE_37087_length_561_cov_10.194672	GAAAAGTGGAAAATAATATAAAGAAAACCGTCCAATTGTGACGAGTTATCTTAACCCTGAAGGGTTTTTGTAGGGTTTTGTGCCCAATTTATCATATATTATACCAATTATCCATAACTGAGACAGAAAAATGGGTTCTTTGAAGAACGAAACAGAGCATCTTAATGGAGAAGTCGAACCAATTTTAATGGAGCAGAATCAGAGGTTTTGTATGTTTCCAGTCAGATACGATCAACTATGGGAGATGTACAAGAAAGCACAAGCCAGTTTCTGGACTGCTGAGGAGGTTGATCTGTCTTTGGATGTACAACAATGGCAAAACTTGACTGAATCCGAGAAGAAATTCATAAGCCAAATTTTAGCCTTTTTTGCTGCATCAGATGGAATTGTTTTGGAAAA…	QOI90383.1	ribonucleoside-diphosphate reductase small chain [Pyramimonas orientalis virus]	59.7	6.7e-40	164.1
NODE_35808_length_576_cov_4.326044	GTCCCCTATGGTGCCCCCCAACTCAATGACACAGACATCAGGTGGACCTTCCTTTCCATCAACAGGTATAGCTGCCACCCGTTCGATCCAATCTTGAATTGCATTTGTAATATGTGGCACAACCTGAACCGTCGATCCAAGATAGTCCCCCCTCCTCTCCTTTTCAATAACCGACTGGTATATCTTCCCGGTGGTAATGTTGTTATCGCGGGTTAGTTTTATATCTAGAAACCTCTCATAGTTTCCAAGATCCAAGTCAACCTCTCCTCCATCATCCAATACATAAACTTCTCCATGCTCAATAGGGGACATTGTTCCTGCATCTGTGTTCAAATAGGGATCAATTTTAATGCAAGTAACACGAAGGCCACAGGTTTTAAGAATAAGGCCAATACTGCT…	YP_009325851.1	CTP synthetase [Only Syngen Nebraska virus 5]	51.6	8.9e-40	163.7
NODE_112498_length_245_cov_2.174419	TTGTCATCACTGTGATGTTACTTGATCCAAACTTGTTCATCCCACGCATTCTGAGTGTGACATGTTGATAAAAGGGATCTTTGCTCAGTTGTTTGCTCACGTTTTCAGCAAGTGGCCTTGTTGGTTCACAAAGTAAAACTTTTCCTTTCTTAGCCAAGTTGTGTGGGAGACCTGTTGACTTCCCAGAACCGACGGCACCACGCACTAAGAATTCAACCTCTGACGATGTGGAAATCTCATTCGCG	NP_734117.1	CI protein [Bean common mosaic virus]	100	1.1e-39	162.2
NODE_7830_length_1471_cov_5.510730	GTTGACAATAAAGACGATTTTAGGAACAAAAGGTTGGAATTGGCTGGTGAGTTGCTTGAAAGAGAGCTAAAAATTCATCTTAAACATGCTGAGAAGCGAATGGTGAAGTCAATACAAAGGGATCTTTATCCGGATCGGACTGTACATCCAATAGAGCACTATTTTGATTGTTCAATTATTACAAACGGGCTTTCTCGGGCTTTTTCAACGGGTACGTGGTCACATCCTTCCAAAAACATGGAGAGGACTTCTGGTGTTGTGGCTATGCTTAGGAGGGCAAATCCTTTGCAAATGGTTTCTGATATGAGGAGGACCCGGCAGCTGGTTTTATATGCTGGGAAGGCTGGAGATGCGAGATACCCACACCCTTCTCACTGGGGAAAGATATGCTATCTTTCT…	QOI90433.1	DNA-directed RNA polymerase subunit 2 [Pyramimonas orientalis virus]	26.3	1.3e-39	164.5
NODE_5576_length_1699_cov_54.654982	CTTCAGCCATTAAAATTGAACCCGCCAGGTGGAACTTGAACAGTGGGATCACCAAAGTTAAAACCAGCTTGCGCACCATCACCTGCAGACTCCTCTTCTTCCTCCAACCAGTAAGTTTCGAGAATCTTAACAGCTTTTTCATAGATTTCATTGTTGTCGTGAGACTGTAAATTCTCAATCTTTTCTAGGCCTTCTGCATCGTCTATCAATTGAGCAAAGTAGTTAACTTCTCCAGTGTTACCCAAGTTCTTCTCCACTTCGCCTACCTTTAATATGTTCTCAAGTCCTTCTAAACTCACAGTAACAATCCTTGGATCAGGGCATATAAGAAGATCACTCAACGGTTTGATACAACCCTGATTCACCAAGTACTTGATTTGTTCATTAGTTCCACCAGAA…	AKE34115.1	alpha karyopherin, partial [Okra enation leaf curl virus]	74.8	1.5e-39	164.5
NODE_107996_length_251_cov_1.252809	AGATTTTTCCAACAAGCTTAAAGCGCGCCATTCCTGCTTTAAACGACTTATATAAATTTTTTCCATTTCAACATATAACAAGTCGTTTATGTCTGTAAAACCATTTGTAAGAAGCTGGCTATTGGAAGTTTGCCTCTCAAGATATGTCGTCAACATTTCACTTGCAGGGACATACGAATGCATTGTTTTAGGGCAATCTTTGAGTATGTCTAACAAGTGACCGGCTGAATTGTTAATTGTGTCGAGCTGGT	ASU91628.1	polyprotein [Bean common mosaic virus]	95.2	1.9e-39	161.4
NODE_61805_length_375_cov_7.175497	CACTCTTCGAGTAGATCAAGATGTCATCGATAAACACAATGACTGATCTATCCAACATCGGTCGACATACTCTGTTCATCAAATCCATGAATGCTGCGGGAGCATTCGTCAACCCAAATGACATTACCAGAAACTCATAATGCCCGTAACGCGTCCGAAACGCCGTCTTTGGTACGTCCTCTTCTCTAACCTTTAACTGATGATATCCGGACCTGAGATCGATTCTCGAAAACCAACTTGCACCTTGCAATTGGTCGAAAAGGTCGTCGATACGCGGTAACGGATACCGGTTCTTCACGGTGAGCTTATTCAACTCCCTGTAATCAATGCACATTCTCAAACTCCCATCTTTCTTCTTCACAAACAGCACCGGAG	ABY53448.1	polyprotein, partial [Ambrosia asymptomatic virus 2 UKM-2007]	84.7	2.2e-39	161.8
NODE_2780_length_2201_cov_42.731203	CTCTCTTTTCTTATCCCGGGCTTTCCACATTAATGCTTCCTCCAAATGAACAACTTCAATAGCAGGTGGTATGAACGACGATGAATCTCGTGTTCCTTCACGGGCAGCAGCTTCTATTTTCCTGAATTTTTCTTCGGAAGCAGCTGCTAGAGCTCGATTTATCAAATCTGAAAGATCGGCTCCACTGAAATTTTCACAAGCCTCGCTCCGACCAATAGCCATCAAGTCCACGCCAGCACCTAATTTCTTATTCCTACAAAGCGCTTTTAAGATCAGCCCACGCTGGTCTGGGTTTGGCAAGGACACATTCAGATGTTTCCCAAGTCTTCCGGGCCGTAAGAGTGCTTCGTCTATCACCTCTGGCCTGTTGGTAGCAGCAATCACGTAAACTCCCTTGCG…	YP_009665063.1	cell division protein [Micromonas pusilla virus SP1]	39.3	2.6e-39	164.1
NODE_56932_length_401_cov_5.097561	GAAAGATATTTTCTTGAAATACAAAAATATCAAAAAATTGAAGAACTACTCGAAAAAGTATGTTCAGAAAATCCTATTGATCCCGAAAAATCCAAATTTTGGATGAAAGCTTCAATAGAATTAATAGATCCCAAAACCGTGGTTAGGGTAAAACCTATGAAATATAGTCCACAGGATCGTGAAGAATTTAGTAAACAAATTAAAGAATTACTTGATTTAAAACTGATTATTTCAAGTAAATCACCTCATATGTCTTATGCGGGAACTTTAATCATATGGTGGACCATGCGAGAACCTTCAAGTTCTCGCATGGTGGACCATGCGAGAACCTTAGTCTTATGCGGGAACTTTAATCATATGCGAGAACTTAACACTTATGCGAAAACTTCTAGTTATGCG…	AEA39176.1	polyprotein [Dahlia mosaic virus]	93.1	3.1e-39	161.4
NODE_1041_length_2988_cov_8.748542	TCTCCTATTCTCACTAGTGACCAGCACACTGCTCTTACCCTTATTTTCTGCGAGTTTGATTCGGTTTTTCAAGCTCCATCGGGTTTACCTCCTCCTCGTTCCCATGACCATTGTATTAACATGACCTCCACTGAACCCATTTGTGTTAGACCCTACCGTTATCCTCATGTGCAGAAAACTGAAATCGAACGCCAGGTTCAGGAGCTTTTTTCCTTAGGTATGATCCGACCCAGCAAAAGTGCTTATTCTAGCCCGGTGATTTTGGTTCGCAAGAAAGATAATTCTTGGCGGATGTGCGTTGACTATCGGGCTCTCAACAAAGCCACTATTCCAGATAAATACCCGATTCCGGTGGTCGATGAGCTGTTAGACGAATTAAAGGGGGCTTGTTTCTTTTCT…	CAA73043.1	polyprotein; reverse transcriptase, RNase H, partial [Pineapple bacilliform virus]	49	3.5e-39	164.1
NODE_104047_length_257_cov_1.679348	TTTCTTGTTGATAGATAGTAGGAATAGGAAATGGTTCTCCAGAGAAGTAGACAATAAGGTTTCTACATACTTTGTCTAACTTAATTGTTTCTTGGTTCGCAATCGTTACCTTGATATCTTTGGGAGTGTTTTCCCATAGTTCTTCAGGAATGACATGTCTGCTTGCAAGGCAAAGACTTGCTCCTGTGTCTACATAACAATGTAAAGTTATGGTTTTATATTTCCTTTGATATAAATTGAATTTGGATTAGTTATAT	AEA39176.1	polyprotein [Dahlia mosaic virus]	91.4	5.7e-39	159.8
NODE_61239_length_378_cov_6.009836	ATGAAACTGTGGCCTTTTAAAGTCGTGGCTGGGAGCGGTGACAAGCCCAAAATTATTGTCACATACAAGAATGAAGATAAAGAGTTTGCTGCTGAGGAAATATCTTCAATGGTTTTAGCCAAGATGAAAGCCATCGCGGAGACGTTTCTAGGATCAAATGTTGAAAAGGTTGTCGTCACGGTTCCTGCTTATTTCAGTGATTCGCAACGACAGTCGACAAAAGATGCGGCTATGGTAGCTGGACTTGAGGTTCTGCACATGATTCATGAACCTACGGCTGCTGCAATTGCTTATGCACTAGACAGGCGAGCGGGTGTAGATGGTAAGATGAATGTGTTGGTTTTTGATTTGGGAGGTGGTACTTTTGATGTCTCCATT	AET43623.1	heat shock protein 70 [Micromonas pusilla virus PL1]	67.5	6.5e-39	160.2
NODE_58111_length_395_cov_1.496894	AACCCCTAGAATTACCCCTTATTACCGATTATATTATTGTTGAAACAAATGGATGCCAAGAAGGATAGGGAGCAGTCCTTCTATGCAAACCAAATAAATATAGCCCTAAAAATATAGAACAAATTTATGCTTATGCCAGTGGAAATTTTCAAAATAAAACGAACTGGACAAGCATAGACTTCGAAATACAAGCATTAATTTTTGCTCTAGAAAAGTTCAAAATATTTCTAAACAATGAATTCACAGTCAGGACAGACTGCGAAGCAATTGTTAAGTTCATAAAAAATGATCAAAGTAAGAAGATGAACAGAACTCGATGGGTAAATTTACAAAACATCATCCAAGGCCATGGATATTTTATAAATTTCGAACACATTAAAGGAAACAAACAAAGG	P27502.1	RecName: Full=Polyprotein P3; AltName: Full=P194 protein; Contains: RecName: Full=Putative movement protein; Short=MP; Contains: RecName: Full=Capsid protein; AltName: Full=Coat protein; Short=CP; Contains: RecName: Full=Protease; Short=PR; Contains:	58.1	6.7e-39	160.2
NODE_25169_length_741_cov_35.700599	TACCAAAACTAAACCCATAATTCACAGACCCAATTGGATTTTCCTCTGCAATTTCTCAAAAAGTGAGATGGCAAAGAGTTTATTTAAGCAAGAACATGATCTTGAGAAAAGGCGAGCCGAGGCTGCTAGAATTAGGGATAAGTACCCTGATAGGATTCCGGTGATCGTTGAGAAAGGAGAAAGAAGTGATGTTCCCAATATCGATAAGAAAAAGTACCTTGTTCCAGCTGACTTGACAGTTGGTCAATTTGTGTATGTAATTCGTAAACGGATTAAGCTAAGTGCAGAGAAGGCTATTTTCATATTTGTTGATAATGCATTGCCACCAACCGGGGCAATTATGTCTGCAATATATGAAGAAAAGAAAGACGAAGATGGTTTCCTTTATGTTACTTACAG…	QOI90342.1	hypothetical protein HWQ62 00205 [Pyramimonas orientalis virus]	69.8	7.4e-39	161
NODE_24865_length_748_cov_13.823704	ACAATTGCGTAAGTGGCAAGGCAATGACTGAAAATCCTTCAACAAATCTTCGGTAGTAGCCAGCTAGACCTAAGAAACTCCGAACATCCGTAGCAGAAGTCGGTCTAGGCCATTTTGTAATTGCCTCAATCTTTGCAGGATCCATTTTGATGCCTTCTGCCGAAACAATGTGACCTAAGAATGCTACTTGATTAAGCCAAAAGTCACATTTTGAAAACTTTGCGTACAACTTTTTCTGCCGCAATGTCTCGAGCACTTTACGCAGGTGTTCTTCATGGTCTTCCCCTGCTCTTTGAATACACTAGGATATCGTCAATGAAAACGATAATGAACTTATCCAAGAACTCATGGAATACTCGGTTCATCAAATCCATGAAGGCTGCGGGAGCATTAGTTAGT…	ABY53448.1	polyprotein, partial [Ambrosia asymptomatic virus 2 UKM-2007]	61.8	7.5e-39	161
NODE_1725_length_2576_cov_47.956452	AGCTCCTTCAAATTGATCTCGCAGCATTTCATATTTTTGAAGTTCCGCTAGAGAAAGTGAGGGGGAGAGCTCTCTCAATACCATCACAAAATCTTCATATTCAACAACCACAGAATCAACTTCATCCTTCATGTTCGTTGGATCTGCATCCGCAGCTAAAACCTGGCGCTTAGCAGCATGGAACCAAGCGTCTGCACACAAAGCATACAGGTCTGCACCAGTAAAGTTAGGAGGACATTTCTTGGCTATTGAATAAAGAGATACGTCTTCGTGTAATTTAAATTTACGGGTCAATGCTTTTAATACCCTTTCCCTATAAGACGGGTCTGTAGTGACTCCAACATAAAGTAGCTTATCAAACCGACCAGGCCTTAGCAGTGCTGCATCTATAAGATCTGG…	QOR60688.1	hypothetical protein [Bathycoccus sp. RCC716 virus 3]	39.2	8.9e-39	162.5
NODE_119482_length_236_cov_5.601227	AAAGATTTCGATAAAACCTTAAGTTTCATACATCAGTGCGAAAGGACTGACCTCATGGAACCAGGTAACAAAGTTTTTACGATTAATTATTTAATTTCGTATGCTTTGACTAACAGTACTCATTCAATAGAGTATAAAGAAAAAGAGAGTATAACTATTGATGATGTATTCTCAGATATAGGAACTGTCGAAGGAAGTAAGTTCGCTGAACCTTCTCAGTTACAGGAAAATTGGGC	AGQ49467.1	movement protein [Dahlia mosaic virus]	96.2	8.9e-39	159.1
NODE_31086_length_638_cov_6.003540	GGTTTCTACTAATTGGAATGGCATTGAATGACCATTCTTTAACATTAGTAAACTCATCATACTCCATGTTGAGTTCTTCAATTGCTTTCATTGTAACTTCTGTGTATGGCAAGCATTGCACTTTTGTTGCTTGCTTGTAGAAGGTAACAGTATCTCCTTCTATGTTAATGCCTCCTCGTTTACTCCTGCAGAAATTTACTCCGAGTAGAAGATCAATTCCTTTATTATCTTTCATTTCAAAGCAATAGGTAAATGGGATTGCATATGATTCGCCGGCAATGATCATTCTTCCATTTTGTTTGATCTTCATGTCAGCTACTTGATCAGAATTTATCCCTTTATAATTAACTTTAAAGGGGCTCTTTTCCATTGCACCTTTTGGTAGTACTTGGTTATTAC…	YP_009229919.1	polyprotein [Blackberry Virus F]	43.1	1.1e-38	160.2
NODE_428_length_3736_cov_47.166530	CATCAGACGCCGTAAAACTGTCTGCATACCCTCAACGCCGGCTACAAACAATAAATGTCCGACGTCTTGGCATTGATTTTGGGGGTTATACTCCAACCCCTTCATACCGACCGTTACGAGATTCCTCATCAAATTTCATCAATTCAATTCGCCTGTTACAAATACCGCAGCGATTCTTTGTTTAAAGATTCCTCATCAAATTTCACCAATTCAATTTGGCTGATCAAATTTCACCAATTCGGTACGGCGATGCTCGGACTGTTGATTCCGACGAAGATGATAACGGAACTGCCGCCGTTGACGCTACCGGTGAGGAGCAGGATGAAGACGAAGAAGATGAGGATGGTAATGAACAGACACCCTGATATTAGTCATCGAGAAAAGGCCAGGTTAAAGGAA…	YP_009172624.1	hypothetical protein APZ24 gp133 [Ostreococcus lucimarinus virus 2]	27.3	1.3e-38	162.5
NODE_70832_length_336_cov_4.939163	ATCGGCGACAAATTCAATGTATTGTTTCATGAGAATAGAGTTCATTCCTAATAAGGCGCAAGGGAGAGCATCTGTTAAAAATTCTTGCTCTATCTGGACTGCTTCCGTAATAACGGTTTGTACGGCTTGTTTGCTTGGTCTATGTTTGAGGAGGGAGAAGAGAAGACATGCAAATTCGGTGTGAAGCCCCTCGTCACGGGATATTAATTCATTAGAGAAAGTCAGACCGCTCATTAAACCGCGCTTCTTGAGCCAAAATATTGAGGCGAATGAGCCACTGAAAAAGATACCTTCGACAGCAGCGAAAGCGACGAGTCGTTGCGCGAATGTCGAATT	QOR60195.1	hypothetical protein [Bathycoccus sp. RCC716 virus 1]	68.8	1.7e-38	158.7
NODE_2137_length_2403_cov_4.239485	AACAAATTTCCGGTAATAACCCGTCAGTCCTAAGAAGCCCCGTAACCCTTTTAAGTGTTTAGGTACGGGCCAATATAGAACTTCTTCAACTTTCTTTGGGTCCATAGATACCCCCCTGCCATCAATAATATGTCCCAAGTATTCCACGAAAGTTTGCCCTAAAGAACATTTTTGTTTGTTGACCATGAGTTGATGTTGTAATAAAATGCCAAAAACCAAGTGTAAATCTGCCAAATGATCATCCCATGGGGGACTGTAAATAAGTATATCATCAAAAAAAATTACCACTTTGCGTCGTAATAGTGGGCGGAAAATATCGTTCATAACCGCTTGAAAGGTAGCCGGGGCATTCGTTAAACCAAATGGCATAACAAGGTACTCGTAGTGACCATCGTGTGT…	YP_006495799.1	polyprotein [Gooseberry vein banding associated virus]	36.4	1.8e-38	161.4
NODE_58338_length_393_cov_7.287500	GTGGGGTGCTCCGGTGCTGTTTGTGAAAAAGAAAGACGAGAGTTTGAGAATGTGCATCGATTACAGGGAGTTGAATAAGCTCACTGTGAAGAACCGGTACCCGTTACCACGTATTGACGATCTTTTTGATCAATTGCAAGGTGAAAGTTGGTTTTCAAGAATCGACCTCAGATCTGGTTATCATCAGTTAAAGGTTAGAGAAGAGGACATACCGAAGACGGCGTTTCGGACGCGTTATGGACATTATGAGTTTTTAGTAATGTCGTTTGGGTTAACGAATGCTCCCGCAGCATTCATGGATTTAATGAACAGAGTATGTAGACCAATGTTGGATAGATCAGTCATTGTGTTTATCGATGACATCTTGATCTACTCGAAGAGTGAAGCTGATCA	ABY53448.1	polyprotein, partial [Ambrosia asymptomatic virus 2 UKM-2007]	82.4	2e-38	158.7
NODE_23_length_8083_cov_15.766417	TAGTTAATAAGTTTATTTTAATATGGTTAATTTTTATAGATTAAAGTTAAATTCAATAAGTTATTATTGGTTAATGGGTTAATAATCGAGCTGAACCAGTTATATAGATTAGGGATTTTCCCCTTCAAAAGCGGTTATTGAGAATAACCAGTTTTGACTTTTCTTTTTAACTGTGATTTAATTGTTTGACTAAAAACCCGACGCGACATTTTTTACGAGTAAAATAAGTTATTATTATCTATTTATATTTACATAGTTTATATAAATATATAATTCGAGAAAACATAAACATATCACCAACTGGTCATCAAGTTAACGTTCATAACACATAATTTAAAACGAGTCTAACTAGTTGGGTAAACATTATGCATAAATCAACTGGGATGTTAGAACATATCA…	ABY53448.1	polyprotein, partial [Ambrosia asymptomatic virus 2 UKM-2007]	60.7	2.1e-38	162.9
NODE_27368_length_698_cov_48.382400	GGATACCCAAAACCCTCATATATATAATATAACCAATCCCTCACCCATCCGATTAATATTCATCCTTCCCTTCCCTTCAATCAATCCAACCAATCCAAACACGCAACCTCTTCTCCCCAATCCTTCCCAAACCTATTCTCATTTCCGAAACCCTAATCCGACTTTTTGATTTAAGTAATGGCTAAAGGCTGCTTCAAGCAAGAACATGAATTCTCGAAGAGGCATGCCGAGGCTTCAAGGATTAGGGAGAAATATCCTGATAGAATTCCGGTGATTGTGGAGAAGGCCGAGAAAAGCGACATTCCCAATATTGACAAGAAGAAATATCTTGTCCCTGCTGATCTTACTGTCGGGCAGTTTGTATATGTGATACGCAAACGAATTAAGCTGAGTGCAGAA…	QOI90342.1	hypothetical protein HWQ62 00205 [Pyramimonas orientalis virus]	71.2	2.7e-38	159.1
NODE_55161_length_412_cov_3.005900	TCCGTGTTCTTCATGGTACTGAGTTTGACGAAGGCAGTCTCCCATTGTCTGACAGTTTCTGTAGGGTCCTTCATACAATTGGACAATCTCTGACCATGCTTCTCCTGATCTTCTTGCCATTCTAAAACACAAACTGCATTAGTTAGTCTGGACAAAGCATCGGCTAACTTATTAAGTTTGCCGTCTATGTGTTCTAGTTTAACATCTACGCCTGAGCCAGTAATAAAATCTTTAAAAGCCATCCATCTAACTCTAGATGGTTTGTTATTTTCAGATTTATTATAAAAACTTATTATGGCTTGGCAATCTGTTCGAATGGTCACTTCTCCTTTGTCAAGGTAGTAGATTTTGAAGTCTTCCATTCCCTTCATCACTGCATAGATTTCTGCGTCGATTGTT…	YP_009229919.1	polyprotein [Blackberry Virus F]	71.8	2.7e-38	158.3
NODE_73267_length_327_cov_3.192913	CCCTTGGGGCGCTCCAATCTTTTTCGTTAAAAAGAAGGATGGTTCGTTCCGCATGTGCATAGACTATCGTGAACTCAATAAACTCACGGTCAAAAACCGATATCCCTTGCCAAGAATTGACGATCTCTTTGATCAACTCCAAGGAGCAACCTGTTTCTCGAAGATTGATCTTCGTTCTGGTTATCACCAACTCCGTGTTTCGGAATCGGATATCCCAAAAACCGCATTTCGAACTCGCTATGGTCATTACGAGTTTGTGGTCATGCCTTTCGGTCTGACCAACGCACCCGCCGTTTTCATGGATTTAATGAATCGGGTGTGTAAACC	ABY53448.1	polyprotein, partial [Ambrosia asymptomatic virus 2 UKM-2007]	82.1	2.8e-38	157.9
NODE_579_length_3499_cov_14.483363	TCACCATCATTTATCATTAACAAACCTTAATAACTTCAAAATTCAAATAGTATACAGCTCTCACAGTTTACTACTTTGTTAAACGAAATACTGAAAAGTACAGAGTCCGGCAGGAAAATGTGATGAATCAGGCATGGTTGGTGAATAATATTATATCTACAATCATAATTTTCTTTCAAAAGTATAGAGAATGTGTTTCATATTATGGTCACATGGTGTCGCGCCGGTATGATTAACAGATCAGCAGCTACCCTCATGTAATGAATTCAGTTGCCATCCTGGGCTCCGCCATCAAAATAACCATGAATTGCATCAAATGGTGGTTGGTCAATCATCAAGCAAGGGTTGCTCTTTTCCCTTTCGCATCTCTTGACTGTGCAGCAGCAGATCTTTTAGCAT…	YP_007676316.1	ATP-dependent metalloprotease FtsH [Micromonas pusilla virus 12T]	38.9	3.5e-38	161
NODE_114756_length_242_cov_3.520710	TCTGTTGGTTACAATGAGCGCGGTTTAGGTCCAAAGTCTGATGGAGAGCTGTACATTGTTAACGGCGAGTGTGTGATTTGTAATAGCGAGTCGTTATCTACTGTCACGCGTTTGCTTCAAGCTCCGACTGGAACCATCAGTCAAGTTGACGGGGTTGCTGGGTGTGGGAAAACCACGGCGATAAAATCCATTTTTGAACCGTCCACTGATATGATCGTTACCGCGAACAAAAAATCCGCCCC	CAC81736.1	replicase, partial [Cucumber mosaic virus]	97.5	3.5e-38	157.1
NODE_25406_length_736_cov_18.285068	ACCTCCTAGATATTGGATTTATCAGACCGAGTATCTCTCCGTGGGGTGCTCCGGTGCTGTTTGTGAAGAAGAAGGACGGGAGTATGAGAATGTGTATTGACTACAGGGAGTTGAATAAGCTCACTGTGAAGAACCGGTACCCGTTACCGCGTATTGACGATCTTTTTGATCAATTGCAAGGTGCGAGTTGGTTTTCAAGAATCGACCTTAGGTCTGGTTATCATCAGTTAAAGGTTAGAGAAGAGGACATACCAAAGACGGCGTTTAGGACGAGCTATGGACATTATGAGTTTTTGGTGATGTCGTTTGGATTGACGAATGCTCCGGCAGCATTCATGGATTTGATGAATAGGGTATGTCGACCGATGTTAGATAGATCAGTCATTGTGTTTATTGATG…	USH10135.1	ORF3 [Gulupa bacilliform virus A]	35.1	3.7e-38	158.7
NODE_55495_length_410_cov_3.774481	TCTCTTTCTTCAAGACTTCCAATACTTCACGCAAGTGACAAGCATGGTCGCCTTCGTTCTTTGAATAGATTAGTATGTCGTCGATGAATACTATAACAGATCTGTCCAACATCGGGCGACATACCCTATTCATCAAATCCATGAATGCCGCTGGGGCATTCGTCAACCCAAACGACATTACGAGGAACTCGAAATGCCCATAACGCGTCCTAAACGCCGTCTTCGGTATATCCTCTTCCCTAACCCTTAACTGATGATAGCCCGACCTAAGATCGATCTTGGAGAACCAACTTGCCCCTTGCAATTGGTCAAACAAGTCGTCTATTCGCGGCAACGGGTATCTGTTCTTGACTGTGAGCTTGTTCAATTCACGGTAATCGATGCACATTTGCATGCTAC…	ABY53448.1	polyprotein, partial [Ambrosia asymptomatic virus 2 UKM-2007]	80	4.5e-38	157.5
NODE_8895_length_1387_cov_6.711568	CGACATCAGCCGAGCCTAGACCGTCGAGATCTGTTAATGGATCTTCGATTAACGGAACGTCGACGAGAATGGAGACTGTTTCACAAGAGATTAAACGAGTTAGGGCTCAGATGGAGGAGAATGAACAGCTGGCGACGCTTATGAAGGGGCTTAGAGGTCAGAATTTAAGTGATTCGCAGTTTGCTGCCGATGATGTTGAGCTTCGTCTTGTAGAGACTGGTGAAAGTAGCGAATTATTGCCTCTGGTGTACGATCCTGCTAGTATCTCTGCATATTGGGGTAAAAGACCAAAAGCTGTTGCCACTCGTATCATGCAATTGACATCTGTAGCAGGTGGATTTCTTTCACGTCTTGCTTGGGATGTAATAAATAAGAAGGTTAAAGAGAATGAAGTTTCTC…	YP_009172548.1	hypothetical protein APZ24 gp057 [Ostreococcus lucimarinus virus 2]	32.2	5.3e-38	159.1
NODE_57817_length_396_cov_6.588235	AACTGCAGAACCTCCTAGATATTGGATTTATCAGACCGAGTATCTCTCCGTGGGGTGCTCCGGTGTTGTTTGTAAAGAAGAAAGACGGGAGTATGAGAATGTGCATTGACAACAGAGAGTTGAATAAGCTCACTGTGAAGAATCGGTATCCGTTACCGCGTATCGATGACCTTTTCGATCAATTGCAAGGCGCAAGTTGGTTTTCAAGAATCGACCTCAGGTCTGGTTATCATCAGTTAAAGGTTAGAGAAGAGGACATACCGAAGACGGCGTTTCGGACGCGTTATGGACATTATGAATTTCTGGTAATGTCGTTTGGGTTAACGAATGCTCCCGCAGCATTCATGGATTTGATGAACAGAGTATGTCGACCGATGTTGGATAGATCAGTCATTG	ABY53448.1	polyprotein, partial [Ambrosia asymptomatic virus 2 UKM-2007]	81.2	5.7e-38	157.1
NODE_792_length_3211_cov_15.018164	AAACCTGAAAAGTTTGAAACCCTAAACCCCCAATTTTTCAAGCTTTTCGATTAAAACATGCCTTCAAAGAGCAAGAAGACCTCCAAATCAAAGGCGTTTTCCAATTCAGACGCAACGACACCATCTCCACGCAGCAATTCATCATCGTACTCGAATCCAAACCCTAATTACAACGACGAAGATGACGAACAGTCATTATTGCGTTCACTGGAACACATTTCCATCAAATACTCTTCGTTTATTGGCTCTTCTGCTTTGATTTGTCGTATAACTGAAGACGCTTCTGGTGGAATTGAATCCAAAGGATGTAAGATATGGATATCGGAATCCTCCATGATTGCTTCTTCGATTACTCCAGGTTCAATCGTATCTGTATCACTTGCATCTTTAAGGAAAGAT…	YP_007676316.1	ATP-dependent metalloprotease FtsH [Micromonas pusilla virus 12T]	38.1	7.2e-38	159.8
NODE_8027_length_1455_cov_7.578148	ATCCTTGTTCAACTCTAATCATCTTCTCTGCCTCATATTCAAATCCTTCTGCTCGAAGAAGTACTTCAAACTCTTGTGATCTGAATAAATGGTGCACTTAACTCCGTAGAGGTAACGACGCCATATCTTCAAGGCAAACACCACTGCCGCCAGCTCCAGGTCATGAGTCGGGTAGTTGACTTCATGCACCTTGAGTTGTCGTGATGCGTATGCTATCACCCTTCCTCTCTGCATAAGCACACATCCTAACCCTTGATACGATGGTTCAGACCAAATCTTCATTACTATCAGGTAGGGTCAGAACTGGGGCTTCCGTCAATCTCTTCTTTAACTCTTCGAACGCATTATCTTGCGTCATCCCCCATTCATACTTCACATCCTTCCTTGTCAACTTCGTTA…	YP_009552737.1	polyprotein [Birch leaf roll-associated virus]	31	7.3e-38	158.7
NODE_9599_length_1335_cov_4.942948	ACTTATCCCATACTCCTCTCCTCCAAACATCCGACCCTATCGTTATCCCCATGCTCAAAAAACCGAGATTGAACGACAGGTTGAGGTCTTGTTGGCTGCTGATTTTATCCAACCGAGTACAAGTCCTTTCTCCAGCCCGGTATTATTGGTGAAGAAGAAGGACGCCACCTGGCGGATGTGTGTTGACTACCGAGCTCTTAACAAAATCACCATTGCGGATAAGTACCCTATCCCCAACATCGATGAGTTATTGGATGAACTTTATGGGGCTACCGTTTTCTCAAAGATTGACTTGCGTTCTGGTTATTACCAAATTCGAGTCAACCCACCCGATATTGAGAAAACTGCTTTTCGGACTCATTCCGGTCATTATGAGTTTAAAGTCATGCCTTTCGGCCT…	QEE83328.1	polyprotein [Petunia vein clearing virus]	29.1	8.7e-38	158.3
NODE_31512_length_632_cov_6.025045	ATCTCATGATTGGTCTCGCCCCGTATACCGGATCATAACTCTCATTTAGTATAACATCTAAAGCTGCTTCTGTAACACCCAAAACAATACCCCTATCAGCAAGGCGAACCGCCACGTCTTTTAACTGAAATCCAACAACTTTTCTCAACTGATCACGAGAAAGTGGGTCGAAAACCACTATCTGATCAAGCCTATTCAGCAGCTCGGGTTTAAAGTACTTCCTCACCTCCCGCATCGCCATTTCACGAGCATCGACCACTGTAGTCTGCCCTAACAACCTGTTTAACAGATATTCAGCTCCAAGATTAGAAGTCATGATAATGACTGTGTTGGTGAAGTCAACGGTGCGGCCTTGACCGTCTGTCAACCGTCCATCATCCACTATTTGAAGTAGTATGT…	QOI90522.1	hypothetical protein HWQ62 00387 [Pyramimonas orientalis virus]	42.9	9.1e-38	157.1
NODE_127441_length_227_cov_1.000000	GCGGGGAGATCATGGTTATGTAATGAAACGCATTGCCCATCTATAGGAGACAACTCCTTGTCGCCCAAATCAGCTAGGTAAATTCTCAAGGACCCTTCAGCATCAGTAGAAACTGTTCGAGTAACAGCACACAATACTTGAGGGACGCTCATATATCCTTTAGAACATAATTCACCAGCGTCATATCCAGACTTAAAGAAGGAAGCAATACGACCTTGGGTTACTTC	QLL26898.1	movement protein, partial [Cucumber mosaic virus]	98.7	9.5e-38	155.6
NODE_3884_length_1954_cov_9.208931	AATTTGACAGTCGCGAACGAAATTTTGAACATCTTTTCGCATATGCTTCCAGTAAAAGTTAGAAGCTAGTCTATGAAACGTACGAGTGATACCCGAATGGCCCCCTATAATCGATGTATGAAATTCAAGTAAAAGTTTTTGACAAAGAGGCGAACCCGAAGGGATAACCAACCGAGAGTTATAGAACAAAAGACCGTCTTTGAAACTGTAATCCGAAATTCGAGAGGGGTCCGACTGTAGTTGAGACAATGTCAACAAATCCGGATCGTTTTGAATTGCGTTTCGCAATTCGTCAATAAAAGGGAATTCTTGGCGAGAGAAGGCGAGGAATTGTGAACCATGAACCCGGGATAACGCGTCGGCTGCTCCATTCTGATTTCCAGGCCGATAAAGAATATC…	QOS14285.1	polyprotein [Chestnut mosaic virus]	34.7	9.7e-38	158.7
NODE_25933_length_725_cov_11.226994	GAAAGATGGAACTATGCGTATGTGCATAGATTATCGGGAGTTGAATAAGCTCACGATAAAGAATCGGTACCCGCTACCGCGAATAGATGACTTGTTTGACCAATTGCAAGGGGCAAGTTGGTTCTCCAAGATCGATCTTAGGTCGGGGTACTATCAGTTAAAGGTTAAGGAAGAGGATGTGCCAAAGACTGCGTTTAGGACGCGTTATGGACATTTCGAGTTTCTCGTGATGTCGTTTGGTTTGACGAATGCTCCCGCAGCATTCATGGACTTGATGAACAGGGTATGTCGTCCGATGCTAGATAGATCGGTGATAGTATTTATTGACGACATACTGATTTATTCGAAGAATGAAGGTGACCATGCTTGTCACTTGCGTGAAGTATTAGAAATGTTAAA…	ABY53448.1	polyprotein, partial [Ambrosia asymptomatic virus 2 UKM-2007]	82.4	1e-37	157.1
NODE_1062_length_2969_cov_326.664019	ATTTTCCTGATATCATTAATTTTAGAGAGAGAGAGCACAACAATGGCGGCTTCATCATTCTCCGTCACAAACTACATTTCAAAATCAAGCATTTCCGATTTCAATTTCAGCAACGAATACTCGAAAAACCTGTTGCTGTTGAAGTTCAAATTGAGCAGGAAGTTACAGTCTAGAGGAAGGAATTTATTGGTGACTAATGTTGCTAGCAGAAATCAACAGATACAGAAATTGGCGGATCAATCTGTTGAAGAAGAAACAACAGATACTTTAGATAACGGTATCCTTGTTCCTGATTCCGAGTCAGTTATATCAAGCATCAAATACCATGCAGAGTTCACACCATTATTCTCTCCAGAAAAGTTTGAGCTTCCAAAGGCATTCTATGCTACTGCTGAAAGT…	CAD45443.1	coat protein, partial [Iris mild mosaic virus]	81.6	1.9e-37	158.3
NODE_5346_length_1732_cov_3.852923	AAAGGGTGAGTGTTTTTGGTGCACAGAAAAATTTGTGCCCGGTCATACATGTGCACGTCCGCGTAAGCAATTGTACATCATCGAAGCTGAAGATGACGAGGAAGTAATAATGGATGAAGGGGTGACCGACGAGGGGGATGAGACCGAGCCTCAGATTTCTATTCATGCATTGACGGGTATTCCGTCTTACTCGACTATGCGGATGAGAGGGTCCATGGGAACTCGTCAACTTCACATACTTATTGACTCTGGGTCGACACATAACTTTCTTAACCATACCACCGCTTAATGTGGGTGTTGCCGATGGAAAACACCTCACGAGTACTCAGGTGTGTCGAAATTTCCAATGGAATATGCAAGGTAATTGGTTTACAACCGAGGTACTTTTATTGTCTCTTG…	YP_009113237.2	polyprotein [Mulberry badnavirus 1]	42	1.9e-37	157.5
NODE_16431_length_989_cov_134.470524	GACTTACGACTTATGGGTGGGTGGATTTGTAATAGATTTCTTTATACAATCTACAATACCTTCACATTCTGCATCAGGAAGGATACAACCTAAATCATCTTCAGATGCAGCATGAGGAGAACGAAGGTTTCCATGAGTCTGACATGCTTTCATTGTCTTGCAGTGCTCTGCTTCATCGTCTCTAATGTTCATAAACACATCATACATATTTTGTATTATTGGCCTTCGGGTATTGGGAAGTCTTGCAGTTTGAAATTCATCAAACAAGTATAAATCTTCTTCGGTGTAGTATTTCACAGCAACTTTGGATGGAGGGAGTTTTTTTAATTCATCTCCTTTTTCCTTAATAAATTTGTCATAGGTTTGAAATGCATGGCTCTCCACACATTCAGAAAGATG…	QOI90341.1	hypothetical protein HWQ62 00204 [Pyramimonas orientalis virus]	42.9	1.9e-37	156.8
NODE_50158_length_444_cov_36.781671	AACCGTGTCACACGAAACAAGTCCAGAATATGCAAAACGAACTAAGTGAGCATAATCGATTGAGGAATATACAAATGCATAAACCATATTCACATAGACTATTGCGCCTTCCAAACAGCTTCAGAGCAATCCAAAAGTGTTCTCACCACTGTATGTCATGTATAGGAAACCATCTTCATCTTTGTTTTCCTCATAGATTGCAGACATCATTGCAGCAGTGGGTGGAAGGATGTTCTTAACAAAGATAAAGATAGCCTTTTCCGCACTGAGCTTAATCCTCTTTCTGACCACATAAACAAACTGTCCAACAGTGAGATCAGCAGGTACCAAATATTTTTTCTTGTCAATGTCTGGTACGTCGCTTCGTTCAGCTTTCTCTACAATAACCGGAATTCTGTC…	QOI90342.1	hypothetical protein HWQ62 00205 [Pyramimonas orientalis virus]	67.6	1.9e-37	155.6
NODE_103446_length_258_cov_1.664865	GACGGGAGTTTGAGAATGTGCATTGACTACAGGGAGTTGAATAAGCTCACTGTGAAGAACCGGTACCCGTTACCGCGTATTGATGACCTTTTTGATCAATTTCAAGGTGCGAGTTGGTTTTCAAGAATCGACCTCAGGTCTGGATATCATCAGTTGAAGGTTAGAGAGGAAGACATACCGAAGACAACGTTTCGGACGCGTTATGGACATTATGAGTTTTTGGTGATGTCGTTTGGACTAACGAATGCTCCTGCAGCA	ABY53448.1	polyprotein, partial [Ambrosia asymptomatic virus 2 UKM-2007]	81.7	1.9e-37	154.8
NODE_96_length_5188_cov_13.780645	ATCTAATATTACTTTATGTTTATGTTTATGTATTTCATCTACTTGACGACATGTGCATTCTATTCAAAGGATGCTCAAAAAGGGAGTTGCCCAAGGAAGATGGTCTCAAAAGTTTGTGTCCCGGTAACCTACCTTTCTCATATCATATCTAACTAATAGAGGAGGCTCAAATCTTTCCCTTCTCTATTCAAACTATTTAGATAATACTCCAGAATATACATAACTTCTTCTTTCTGGATTTTGTTAATCTTTTTCCTTGATGTGTAGTGTGTGCTTAATTGACAAATTAGAACAATAGAGATTGACAGAATGGGGGTGGGATTTTTATTACTTGGGAACCAAGAACAGGGGATGAGAATACAGATTACAGAGATAGGTGGGAAGAGAATACAATAACCA…	QZL29806.1	polyprotein, partial [Piper yellow mottle virus]	30.9	2e-37	159.1
NODE_4823_length_1803_cov_7.104624	TGAATAGCTATTTGGTGTCTGAGTTTGGTTGAATTTGGAATTCTAGGTTTTCATTAATTTGATAGTTGCTCACAAACAAGTCACAACACAAGCGATGTACAGAAGAATAGAAGATGATTTTGACACGAATTTCACGCCACATCTCTCGAGCATGGCATGTCACTCTACGTTCCGACAAAATGTCAGAGGAACCAAATCATCTTACATCAGACGCTGTTGCTGGGATGCCGTAGCAGGGAAGGGACATATTATTATTAACCCTAAAACATCTGGCTCTGAATTTAATTTCCTCGCAAATCACCTAGGGTTTCCAAGGCTCTTTTGCAACGAGGCCCCAAAGAAGACAAGTAAACCATTCTGTTCTTCGTATTATAAGGAATTCTTTGTTTCACACCTTTA…	QOR60541.1	hypothetical protein [Bathycoccus sp. RCC716 virus 2]	49.7	2.6e-37	157.1
NODE_76441_length_316_cov_2.329218	TGTGTGTCGCGTCGTGTCGAGTCGTGTTGTCCGCACATTTGATTCGTGTTGTTCGCACATTTCTTTTCAGTGAGTTAGAATACCCGAGGCATGGCTTTCCAAGGTACCAGCAGGACTTTAACCCAACAGTCCTCAGCGGCTACGTCTGACGAACTTCAAAAGATACTGTTTAGCCCTGATGCCATTAAGAAAATGGCTGCTGAGTGTGACCTAGGCCGGCATCATTGGATGCGCGCTGATAACGCTATTTCAGTCCGGCCCCTCGTTCCCGAAGTAACCCACGGTCGTATTGCTTCCTTCTTTAAGTCTGGATATG	UOF93400.1	movement protein [Cucumber mosaic virus]	100	3e-37	154.5
NODE_25221_length_740_cov_13.974513	TCACGATAAAGAATCGGTACCCGCTACCGCGAATAGATGACTTGTTTGATCAATTGCAAGGGGCAAGTTGGTTTTCCAAGATCGATCTTAGGTCGGGGTACTATCAGTTGAAGGTTAAGGAAGAGGATGTGCCAAAGACTGCGTTTAGGACGCGTTATGGACATTTCGAGTTTCTCGTGATGTCGTTTGGTTTGACGAATGCCCCAGCAGCATTCATGGATTTGATGAATAGGGTATGTCGTCCGATGCTGGATAGGTCGGTAATAGTTTTCATTGATGACATACTAATCTATTCAAAGAACGAAGGCGACCATGCTTGTCACTTACGTGAGGTATTGGAAGTCTTGAAGAAAGAGAAATTGTATGCAAAGTTTTCGAAGTGCGCGTTTTGGCTTAGGG…	YP_009113237.2	polyprotein [Mulberry badnavirus 1]	34.3	3.1e-37	155.6
NODE_332_length_3955_cov_20.112056	AAACCCTTTTCTTATACCCTGCGAACCTTGAACCCTCGAATCATCTCAAAGCTCAACGCTCCTCGAACATTTTACCTCCACAATGAGATGATTAATCGAAAAACTCGGTTGAATTGAACCTAAACCTAAACCTAAACCTAAATTATGGTTTCGAAGCAATCCGGTAAAGAAAGCGAGGATGCTGGAGCCGATGCCGATGTCGATGTTGACGCCGGTGTTGTTTCCTCACCTAGACCTGTTCGCACAAGCGATAGGCTTCGAACAAGGCCGAAATTGTTCAATCGGTATGTGCATCCGAAGTCGAAACGGAGTAAGGCAAGGATTAAGACACGGAGGAAGGCGAAAACGAGGGTTTCGGCTGTTTCTATTGCTAAAATCATGAAAGGAGACAATACACAG…	QOR60687.1	hypothetical protein [Bathycoccus sp. RCC716 virus 3]	37.5	3.4e-37	157.9
NODE_19499_length_885_cov_9.357143	CAATTGTTTAGCTTACAAATGAAAGGGGAAAACCATTTCCAACATCAGGCTCAAATCCATGATGTCCAAGATTATGGACCCCTGAATGAACTGTTGGATTCCTATCAGGATATCTTTGATATTCCTATAGGACTACCCCCAGCCAGATCTTGTGATCACAAGATAAGGCTTAAAGATGAAAATGTCCATTTAGCTTTGAAACCCTATAGGTATCCTAGTGCCCAGAAGGATATCATTGAGCAAATGACTAATGAACTACTTGAATCTGGAGTAATTAGGAACATCAAAAGTTCTTTTGCTGACCCTGTTGTTTTAGTAAAAAAGAAGGATGGGTCCTGGAGAATGTGTGTGGATTATAGAAAGCTTAATGAGGCCACCATTAAAGATGGATTTCCTATT…	NP_043933.1	hypothetical protein [Strawberry vein banding virus]	31.4	3.7e-37	155.6
NODE_28825_length_674_cov_5.044925	GGTCAAAAACCGTTATCCCTTGCCAAGGATTGATGATCTCTTTGATCAACTCCAAAGAGCAACCTGTTTCTCAAAGATTGATCTCCGTTCAGGTTACCATCAACTTCGTGTTTCAGAATCAGATATCCCAAAAACAGCATTCCGAACTCGTTACGGTCATTACGAATTCGTAGTCATGCCTTTCGGTTTGACCAATGCACCCGCCGTTTTCATGGATCTAATGAATCGGGTGTGTAAGCCTTACTTGGACCGTTTCGTGATTGTTTTCATCGATGATATCTTGATTTACTCAAAAACAAAATCTGATCATGAGCAACATCTTCGTTTAATCCTCGAAGTCTTTCGAACCGAACACCTTTACGCCAAATTCTCCAAATGCGAATTTTGGCTAAAGGAGGT…	QBB63967.1	polyprotein [Green Sichuan pepper vein clearing-associated virus]	39	3.7e-37	155.2
NODE_736_length_3267_cov_40.921728	AACACTCGACCCACACGTGACCGCAACTCATCGTAATCGGCGCCTCTCACATGACTCTCGGGATTTGATCACTTCCAATACTCGGCAACGCACGTAAATAAATGACGATAAAGTGAACTACACTCTGCTAATCGCTCGTGAAAACCAGCCATTAATTATTATTATTAATGGAGATAATAATAATAATATAGAAGGATAACCTTCACTACTCGCAGCAAGGGTTTCGGTGGTAGAAAATGGCGTATTGTAGTGCTACTGCTTCAACTCGTGGTGGATCACCGACATTATCGAATCGTTGTTCAATTTCAAGGCCGATCAGTTCCAATATCAGTATCAACACGTCGAATCAGCTGTTCTTCACAGGTACTGCCAATTCTGGTTACAGGAAAAGGCATTATT…	CAD45443.1	coat protein, partial [Iris mild mosaic virus]	80.5	4.7e-37	157.1
NODE_116779_length_240_cov_0.922156	GTCCCGTGCGGCTTCAGAAATAATTCTCATTTGAACTACGAAAACCTTGTGCCGGCTAACTCTTTCTGCCATTATCTGTAAAGTTGATGCAACTCTTGCTAAATCATCATCATGCATAATCAAAAGTTGACTTGCTTTCACGTACAAATCATCGTGTAGCATACGAGTAATAACAGTTGGTGTGAGCATCGAAAACAACAATATGTACGGGTCCTCTCTCAAAATCTTCTCAAAATGACG	YP_331412.1	polyprotein [Shallot yellow stripe virus]	98.8	5e-37	153.3
NODE_98356_length_266_cov_3.088083	CATATCCAGACTTAAAGAAGGAAGCAATACGACCGTGGGTTACTTCGGGAACGAGGGGCCGGACTGAAATAGCATTATCAGCACGCATCCAATGATGCCGGCCTAGGTCACACTCAGCAGCCATTTTCTTAATGGCATCAGGGCTGAACAATATCTTTTGAAGTTCGTCAGACGTAGCCGCTGATGACTGTTGGGTTAAAGTTCTGCTGGGACCTTGGAAAGCCATGCCTCGGGTATTCTAACACACTGAAAGAAATGTGCGGACA	AER25347.1	movement protein [Cucumber mosaic virus]	97.3	5.5e-37	153.3
NODE_16594_length_984_cov_6.466520	ATTCTGACGAGTGATGTCGTCGTGATAAGGCATCCGCTCCCTTGTTCTCCATGCCGGCTCTATAGATAATTGAGAAATCAAAGGGCATTAATTTTAATAGGAGACGTTGTTGTTCCGTGGTGGTGATGCGCTGTTCGAGCAGAAACTTGAGGGTATAATGGTCAGTTTTTATGAGAAAATGACGGCCCAACAAGTAATGACTCCACTTTTGAACAGCCAGAACCAAAGCCAATAATTCTCTGTCATAGGCTGATTTGAAACGATTGGATGGGGAGAATCCTTTGCTGAAATATGCTACCGGATGATCATCTTGAATAAGGATAGCCCCAACCCCATCCGAAGACGCATCACACTCAACAGTAAAGGGCTGAGTAAAGTCCGGTAGTCTGAGGACCGGTG…	CAA73043.1	polyprotein; reverse transcriptase, RNase H, partial [Pineapple bacilliform virus]	45	1.2e-36	154.1
NODE_67780_length_348_cov_10.865455	TGTTCATAAGATTCATGAAAACTGCTGGCGCATTTGTCAAACCAAAAGGCATGACTAGAAACTCATAGTGACCATAACGAGTTCTAAATGCGGTCTTTGAAATATCTTCCTCTTGGATTCTCAGCTGATGATATCCTGAACGTAGATCAATCTTCGAATATAAACTAGAACCTTGAAGTTGATCGAATAAGTCGTCTATCCGAGTAAGTGGATATCGATTCTTGATCGTTAGCTTGTTCAATTCTCTATAATCGATGCACATTCTGAAAGTTCCGTCCTTTTTTTTTTAACGGACAAGACCGGAGCTCCCCCGGGTGAGACACTCGGTCTTATAAAGCCTTTATCCAA	ABY53448.1	polyprotein, partial [Ambrosia asymptomatic virus 2 UKM-2007]	82.1	1.2e-36	152.5
NODE_9502_length_1342_cov_13.071710	CTCTAACTTCTTTAACATTAGAAGGGATAGGCCACGATTGTACAGCAGAAATCTTCTCTTGTTCAACCTGTACGCCTTCTGCAGTAATAACATGCCCAAGAAAAGTGACTTTAGATTGCCCGAAACAACATTTAGAAAGCTTGGCGAAGAACTGGTGGTCATATAATAATTTCAGGGTTTGTTCCAGATGTGAACGATGCTGCTCCATATCAGAACTGTATACTAATATATCGTCAAAAAATACTAGTATGAAACGACGTAAATAGGGACGAAATAAGTCGTTCATTACAGCCTGAAATGTAGAGGGGGCGTTAGTTAAGCCGAATGGCATAACTTTGAATTCATAATGTCCCGAATGAGTCCGAAAAGCGGTTTTCGGTATGTCCGGGTCATGTACCC…	YP_009182100.1	polyprotein [Blueberry fruit drop associated virus]	37.4	1.3e-36	154.5
NODE_58389_length_393_cov_3.962500	GAATGTTTATTGACTACAGGGAATTGAATAAGCTCACTGTGAAGAACCGGTACCCGTTACCGCGTATTGATGACCTTTTCGACCAGCTGCAAGGTGCAAGTTGGTTTTCGAGAATCGATCTCAGGTCTGGTTATCATGAGTTAAGGGTTAGGGAAGAGGACATACCGAAGACGGCGTTCCGGACGCGTTATGGACATTATGAGTTTCTGGTAATGTCGTTTGGGTTAACGAATGCTCCCGCAGCATTCATGGATTTGATGAATAGGGTATGTCGACCGTTGTTGGATAGATCAGTCATTGTGTTTATCGATGACATCTTGATCTACTCGAAGAGTGAAGCTGAACACGCGTGTCATCTTAGAGAGGTTTTAGAAATGTTAAAAAGGGAAAGAG	ABY53448.1	polyprotein, partial [Ambrosia asymptomatic virus 2 UKM-2007]	80.7	1.4e-36	152.5
NODE_49103_length_452_cov_3.329815	AAAACTTAGCATATAATTTCTCGTTCCTGAGAATTTCAAGTAACAGCCTAAGATGATTCTCGTGATCAGCATCACTCTTAGAATAGATAAGGATATCGTCTATGAAAACGATAACAAACTTATCCAAATATAGCTTGCAAACTCGATTCATCATATCCATGAATGCTGCTGGAGCATTAGTGAGTCCAAACGACATCACTGTGAACTAATAATGTCCGTATCGAGTTCTGAAAGCAGTTTTTGGAATGTCTTCTTCCCGGACCTACAATTAATGATATCCTGATCGTAAATCAATCTTCGAGAAGTAATTGACTCCTTGAAGTTGATCGAACAAATCATCAATTCTTGGAAGTGGATATCGATTCTTAATCGTAACTTTATTCAATTCACGATGATCGA…	ABY53448.1	polyprotein, partial [Ambrosia asymptomatic virus 2 UKM-2007]	78.8	1.6e-36	152.5
NODE_125906_length_228_cov_9.864516	ATGAGGAAGATTATAAGTGTGGCCAAGCGTTGATGGAAGAAGAGGTGCTTGAAGCGAGTGTCAATATGTTCCCTCTGGATGGCATTCCTGAGACAATGAGATTATTATTTAGTGGGTCTGCACCTATACCTCTAAATATCGTGGCTGGCACAAAAATTTCAGTGATTTATTTGAATGAGTTGGCAACTCACAATGGAGTGCACAATCAATTGTTAAATATGGTGGGGA	QNN26218.1	polyprotein 2 [Fabavirus sp.]	100	2.4e-36	151
NODE_69872_length_340_cov_3.329588	CCGGTGCTGTTTGTGAAGAAGAAAGACGGGAGTATGAGAATGTGTATTGACTACAGAGAGTTGAATAAGCTCATTGTGAAGAACCGGTATCCGTTACCGCGTATTGATGACCTTTTCGGTCAGTTGCAGGGTGCAAGTTGGTTTTCAAGAATCGATCTCAGGTCTGGTTATCTTCAGTTAAAAGTTAGAGAAAAGGACATACCGAAGACGGCGTTTCGGACGCGATATGGGCATTACGAGTTTCTTGTAATGTCATTCGGATTAACGAATGCTCCCGCAGCATTCATGGATTTGATGACAGAGTATGTCGACCGATGTTGGATAGATCGGTCATTGTGTT	ABY53448.1	polyprotein, partial [Ambrosia asymptomatic virus 2 UKM-2007]	78.8	2.7e-36	151.4
NODE_93426_length_274_cov_3.069652	GCATTCGTTAACCCAAACGACATTACTAAAAACTCATAATGTCCATAACGCGTCCGAAACGCCGTCTTCGGTACGTCCTCTTCTCTAACCTTTAACTGATGATATCCAGACCTGAGGTCGATCCTTGAAAACCAACTTGCGCCTTGTAATTGATCGAAAAGGTCGTCGATACGCGGTAACGGATACCGGTTCTTCACAGTGAGCTTATTCAACTCTCTGTAGTCAATACACATTCTCATACTTCCGTCTTTCTTCTTCACAAACAGCACCGGAG	ABY53448.1	polyprotein, partial [Ambrosia asymptomatic virus 2 UKM-2007]	83.5	2.8e-36	151
NODE_106717_length_253_cov_0.855556	TTAGTATAAAGAGTTTTTAGTGCTGACTCTGCTATGTATGGGCTCCTCCACTAGCTGCAATCTCTCTCAATTCATCTCTCTCAAGCAGCCATAGATAAAACTTCCTGATCTCTTGGAGCAGTTCAGGATAACCCCATGCTTCAATCATAGCTGCGCAAATTGCCTCAGTTCTGTGCATCATTTCCTTACTCCTGTCCCACTCTAGGATTGAAACCACACGCTCCGGTTCTAGCTTTGGAATGTAAATTCCATC	NP_734121.1	NIb protein [Bean common mosaic virus]	100	3.4e-36	150.6
NODE_16327_length_993_cov_119.453261	CATCAACTCAGCTCATTCTATTTCACACACAATCAGACTCGTCGTTGCAGGGGTGTTCTGAGATCACATACAAAAATGGTGAAGGCAGTTGTGGTACTTAGCAGCAGTGAGGGTGTTAGGGGCACCGTTTTCTTCAATCAAGAGGCAGAAGGTGCTCCCACTACCGTTACTGGAGACCTTTCTGGCCTCAAACCTGGACCTCATGGTTTCCATGTTCATGCACTTGGTGACACAACCAATGGGTGCATGTCAACTGGTCCTCACTACAATCCTCATGGAAAGGAGCATGGTGCCCCTGATGATGAGCTTCGTCATGCTGGCGATCTTGGCAACGTGACAGTAGGCGAAGATGGTGCTGCAAAATTTACCATTGTCGATAAGCAGATTCCACTGATTGGA…	NP_048593.1	Cu/Zn superoxide dismutase [Paramecium bursaria Chlorella virus 1]	51.6	3.6e-36	152.5
NODE_66127_length_355_cov_6.854610	AAGTAATTTTCTTCTGCAGTGGGGAATTTGTTGTAGTGAACAAGCATTTGTTGTATGATTTAACCGAGATGGGCCTTTGGTCCCCCACGCTTAAGAATCAGATCATATACGAAGACGGTTCCGTTCAGAAAATTCCTGAAATTCCCCAACATCTGAAAGCGATTTACAAAACCGTGTGGGAAATCAAGCAAAAGACAGTGGTTGGTATGGCTGCTGACCGGGGATGCTACATAGACCAGAGTCAAAGCCTAAACATACATATGGTCCAACCGAACTTTGACAAGGTCGCATCTTTGCACTTTTATGCTTGGTCAAAGGGGCTTAAAACAGGTATGTATTATCTGCGAACGCGTGC	QOR60407.1	hypothetical protein [Bathycoccus sp. RCC716 virus 2]	58.9	3.7e-36	151
NODE_37802_length_553_cov_4.639583	CCCCGTTAGAAGAAATTACGTGACCCAAATAGTTAACTTGCAGAACTCCAAAACAACATTTGGAAATCTTGGCATGCAATTGATTAGCCTCTAGAATCTCCAAAACAACCTGTAAGTGTTTCAAATGATCTTCCAATGATTGTGAATAAATGAGTATATCATCAAAGAAAACGAGAATAAACTTGGGGAGATGAGGTCGAAATATGTCGTTCATAAGGCATTGGAAGGTGGCCGGGGCGTTAGTAAGCCCGAACGGCATCACAACGAACTCATAATGCCCTTCATGTGTACGGAAAGCGGTCTTGTAAATATCCTCATCGTGAACCCGGATTTGGTGATAACCGGAACGAAGATCCAATTTAGAGAAAACCTTGGCCCCATGTAATTCATCCAACAACT…	YP_009229919.1	polyprotein [Blackberry Virus F]	43.5	4.4e-36	151.4
NODE_8769_length_1397_cov_5.416918	TAACAAATAACTTGTTAGTAGATAGGATTTGTAGAACCTGTTGCAGATGAGTGAGGTGCTCTGGCCAAGTTTTTGAATACACTAAAATATCATCGAAAAATACCAAGATGAACTTACGGAGAAAAGGCCGAAATAAGTCATTCATAAGACCTTGAAAGGTAGCGGGAGCATTGGTGAGTCCGAATGGCATGACGGTGAACTCGTAGTGCCCCTCATGAGTGCGAAAAGCGGTCTTGGGAATATCTTCTTCCCGAACCCGAATCTGATGGTAACCGGAGCGTAAATCCAACTTTGAAAATACCCGTGCACCCTGTAACTCATCAAGTAGTTCATCAATGATTGGGATGGGGTATTTGTCTTTGATCGTGAGGTCATTCAAGGCTCGGTAGTCCACGCAAA…	ABY53448.1	polyprotein, partial [Ambrosia asymptomatic virus 2 UKM-2007]	43.5	5e-36	152.5
NODE_13223_length_1125_cov_21.718631	GTCCGGCCGGTGTATTCAACACGTTTCCCAGATAAATTCCCACGAAAACGTCCTTGTTTCCCTTTAATACGTTGAATAAGACCAGTAGTTGGCTTCGAGTTTTGATTAAGAGTATATGACAGTGGTAAACGCACATCACTGTTTATATACTGTGCAACTGTAAATTGCAGATGTTCCCAAGAACCCAGGTAATTGTTAGAAGCACCTGTGTCTGTTAACACACTATGAACAGAAGCATTGATTTTTATTATTTCTCCCAACTTCAGGGTAACGTCATTCTCATTGCTTGTTGCTGTCCCGTCAATTCTGACAGATGGACGAATAGGTATTGGAGGAACAGGAATGGTTGATATAATGAGATTCTCAGGTCTATCAGCAAGATAAAGCAAATCACAATCC…	QOI90401.1	DNA-directed RNA polymerase subunit 1 [Pyramimonas orientalis virus]	32.2	5.3e-36	152.1
NODE_34985_length_585_cov_29.931641	ACCGACTCCCAACAAAGCACCATCTTGCCAGAAAAACAAGAATTAAGATCAACGGAGCTTCTTGTATTAAACAACCAATTTAGCAAGTTTACTTTCATACTAAACAAAAAATGTCTAAAAAAGATGCAGATGTTCTAAAAATAAACAGACATAATCCTCTTCCAGCAAATAAAGCACTCGAGTGTCTTCACTTGATCTTCTTTTTCGGCCTCAATTGGTTGCTGTGACCACACTTCTTCTTCCTGCAGTTTACAGCCCTTGGGTGCAAACGCGCATAACACTTGCGGCAAATGGTCTTGTCTTGATTGTATTTCCTAGCCAATGCCATCAAAGAGGGTTCAATGATTCCTCCCCTCAGCCTCAAAACCAAATGAAGAGTAGATTCTTTTTGGATATTGT…	YP_007676278.1	ubiquitin [Micromonas pusilla virus 12T]	79.4	6.1e-36	151
NODE_84510_length_290_cov_232.414747	ACATCTAAAACCCACCACGCAGACGAAGAACAAGATGAAGGGTGGACTCCTTCTGGATATTGTAGTCAGCAAGCGTGCGTCCATCTTCCAGCTGCTTCCCTGCAAAAATCAGCCTCTGCTGATCAGGTGGAATCCCCTCCTTATCCTGGATTTTAGCCTTCACGTTGTCAATCGTGTCCGAGCTCTCCACCTCCAAGGTAATTGTCTTTCCCGTCAACGTCTTGACAAAGATCTGCATGCCTCCCCTCAACCTCAACACCAGATGCAAGGTAGACTCTTTCTGAATGTTG	YP_007676278.1	ubiquitin [Micromonas pusilla virus 12T]	97.4	6.7e-36	149.8
NODE_38564_length_544_cov_118.605096	ACCGGACGTATTCATAGATTTCATAAATTTTGTTTTCTATTTGCTTAGTTTGTAATTCACTTATAAAATATGCAACAGTAGTCAAAGTCTAATAACACCACAAAAGAAATTTTATTCATCACCAAAGTATTCTTCACATCATGACAAGAAAAACCATAAAACGAAACACAATTCATCATTCATCACCAACTTAAAACCCACCACGAAGACGCAGAACAAGGTGCAGGGTCGACTCCTTCTGAATATTATAATCTGCAAGGGTACGCCCATCTTCCAACTGCTTGCCAGCAAAGATCAACCTCTGCTGGTCCGGTGGGATACCTTCCTTATCCTGGATCTTCGCCTTCACATTGTCAATTGTGTCAGAACTCTCCACCTCCAAAGTAATAGTCTTTCCAG…	YP_007676278.1	ubiquitin [Micromonas pusilla virus 12T]	97.4	7.4e-36	150.6
NODE_8631_length_1407_cov_16.716642	CAGGGTAATGGAATTACTCCATCATGTGTGGCTTGTAACGAAACAGAACTTTTAGTAGGTGAGGGTGCCAAAAGCCAAATCACCATCAACCCAACTAACACAGTTTTTGATGTTAAGCGTATGATGGGAAACAGGTTCAGTGATGATATACTGCAGGAAGACATTAAATCTTGGCCTTTTAAAGTAATCGAACAAGGATCTTCGGATAAACCAATGGTTGTACTTGAACTCATGGGTAAAAATAAGGAATTTTCAGCTGAAAAATTATCTTCCATGGTTCTAACAAAGTTGAAAGAGGCTGCTGAGGGATGCCTTCAAACAAGTGTTAGAGATGCAGTGATTTCGGTCCCTGCATATTTCAATGATAAGCAACGACAGGCAACAATGGAGGCTGGTAGA…	AET43623.1	heat shock protein 70 [Micromonas pusilla virus PL1]	51.9	8.6e-36	151.8
NODE_60561_length_381_cov_151.032468	ACATCTAAAACCCACCACGCAGACGAAGAACAAGATGAAGGGTGGACTCCTTCTGGATATTGTAGTCAGCAAGGGTGCGTCCATCTTCCAGCTGCTTCCCAGCAAAAATCAGCCTCTGCTGATCAGGTGGAATCCCCTCCTTATCCTGGATTTTAGCCTTCACGTTGTCAATAGTGTCCGAGCTCTCCACCTCCAAAGTTATAGTCTTTCCTGTCAACGTCTTGACAAAGATCTGCATGCCTCCCCTCAACCTCAACACAAGATGCAAAGTAGACTCTTTTTGGATGTTGTAATCAGCAAGAGTCCGGCCATCCTCCAACTGCTTACCCGCGAAAATGAGCCTCTGCTGGTCCGGTGGGATGCCCTCCTTATCCTGAATTT	YP_007676278.1	ubiquitin [Micromonas pusilla virus 12T]	97.4	8.8e-36	149.8
NODE_42822_length_502_cov_31.013986	CTCCAGAAACATTCAAAATGGTGTAAAACCGTTACAATTTTAAATAACCTTCAAAATCAAGCACCATAACAAAATCATCATCATCTACTTGATCTTCTTCTTAGGCCTCAACTGGTTGCTGTGCCCACATTTCTTCTTCCTGCAGTTAACAGCACGAGGATGGAGACGCGCATAACACTTGCGGCAGATTGTCTTATCCTGATTATACTTCCTCGCTAAAGCCATCAACGACGGTTCAATAATCCCTCCACGAAGCCTCAACACCAAATGAAGCGTAGACTCTTTCTGGATATTGTAATCGGCGAGAGTCCTTCCGTCTTCTAGTTGTTTTCCGGCGAAGATCAAACGCTGCTGGTCCGGTGGGATTCCTTCCTTATCCTGGATCTTAGCCTTAACATT…	YP_007676278.1	ubiquitin [Micromonas pusilla virus 12T]	79.4	8.9e-36	150.2
NODE_29215_length_667_cov_43.474747	TCACTCGAAATCGGCGAAAATGCAGATATTCGTGAAAACCCTAACGGGTAAAACAATCACGTTGGAGGTTGAATCCTCGGACACGATCGACAACGTGAAGGCTAAGATCCAGGACAAGGAAGGCATCCCGCCGGACCAGCAGCGTCTAATCTTCGCCGGAAAGCAGCTCGAGGACGGCAGAACCCTAGCCGATTACAACATCCAGAAGGAGTCCACTCTCCACCTCGTCCTCCGCCTCCGCGGTGGCGCCAAGAAGCGTAAGAAGAAGACCTACACCAAGCCTAAGAAGATCAAGCACAAGCATAAGAAGGTGAAGCTGAGCGTGCTCCAGTTCTACAAGGTTGATGATTCAGGGAAGGTGCAGAGGTTGAGGAAAGAGTGCCCTAACGCTGAGTGCGG…	YP_007676278.1	ubiquitin [Micromonas pusilla virus 12T]	97.4	9e-36	150.6
NODE_29316_length_665_cov_51.398649	TCCCAATCGAAACCCTAGTTTCATTTGACGCGAAACCGGCGACGATGCAGATCTTCGTGAAAACCCTAACGGGGAAGACAATCACGTTGGAGGTTGAATCCTCCGACACAATCGATAATGTGAAGGCCAAGATCCAGGACAAGGAAGGCATCCCGCCGGACCAGCAGCGTCTGATCTTCGCCGGAAAACAGCTCGAAGACGGCAGAACCCTAGCCGACTACAATATCCAGAAAGAGTCGACTCTCCACCTCGTCCTCCGTCTCCGCGGCGGCGCGAAGAAGCGCAAGAAGAAGACCTATACCAAGCCGAAGAAGATCAAGCATAAGCATAAGAAGGTGAAGTTGAGTGTTTTGCAGTTTTATAAAGTTGATGATTCTGGAAAAGTGCAGAGGTTGAGGA…	YP_007676278.1	ubiquitin [Micromonas pusilla virus 12T]	97.4	9e-36	150.6
NODE_27471_length_696_cov_32.417335	TAAAACTTCAGACATAAATTAAGAAACCACACCCTAAAACTAACTATAAAATCAGGCAGGCAATCAAGTATATAAAAACAGTAACATTTAATAAAATGAAAAGCAACACAGTGATCTAGGTTTAGCAGAAAACAACCGAAAATCCAAAATCATCCATAGCATAGCATAGCATAGCATGTAACAAAATAAAAGTTGAAAATGAAATTAAGCCTTCTGGTAAACATAGGTAAGACCGCATTTACCACAGTAGTGGCGATCGAAATGATTAGCCATGAAGGTCCCTGCGCCGCACTCTGCATTAGGGCACTCTTTCCTCAAGCGCTGCACTTTCCCAGAATCATCGACTTTGTAGAACTGCAAGACGCTCAATTTGACCTTCTTGTGCTTGTGCTTGATCTT…	YP_007676278.1	ubiquitin [Micromonas pusilla virus 12T]	97.4	9.5e-36	150.6
NODE_54930_length_413_cov_5.088235	CCCAAAAGTAAACATTATTACACAACGAATTGAACATTTCAGAAAACCCCACCGCGAAGACGCAGGACAAGGTGCAGAGTGGACTCCTTCTGAATATTATAATCAGCTAAAGTCCTCCCGTCTTCTAACTGCTTCCCGGCAAAGATAAGACGCTGCTGATCTGGAGGAATGCCTTCCTTGTCCTGGATCTTAGCTTTGACGTTGTCGATTGTGTCGGAACTCTCGACTTCGAGAGTAATTGTTTTTCCGGTGAGAGTTTTCACGAAGATCTGCATATTTGACTGGGGGATTGTTGATGAATTGATTCGAATTTGAATTAGATGGATGAATGAAAGATACGAAGAAAGGGTGTGAATTTATAGATGTAGAGGTGATAAATTGGGATTGCAGACTCCCATC…	YP_007676278.1	ubiquitin [Micromonas pusilla virus 12T]	97.4	9.5e-36	149.8
NODE_3173_length_2110_cov_7.636230	TCTATCGATGTGCTTTTTGATGAATTGCATGGCGCTCAATTTTTCTCTAAATTGGATTTATTAGCCGGCTTTCACCAAATACGACTCAAGCAAGGTGATGAGTGTAAAACGGCTTTCCGTACTCACATGGTCACTATGAATTCTTGGTCATGCCATTTGGTTTAACAAATGCGCCTTCGACATTCCAATGTTTAATGAATGATGTTTTTCGACCCTTCTTACGAAAATTTGTTCTGGTGTTTTTTGACGATGTTTTAATCTACAGTACTTCATGGGAAGACCATTTGCAACATATTCGATGTGTGTTTCAGCTCCTTCTTCATCATCAGTTAGTGGCCAAACAATCCAAATGCATTTTTGGCCAAACAGTCATTGGGTATTTAGGCCATCTCATCTCAT…	CAA73043.1	polyprotein; reverse transcriptase, RNase H, partial [Pineapple bacilliform virus]	47.3	9.8e-36	152.1
NODE_36640_length_566_cov_147.014199	ATGGCCGTACCTTGGCGGATTACAATATCCAGAAGGAATCTACTCTCCACTTAGTCCTTCGTCTTCGTGGTGGGATGCAGATATTTGTCAAGACGTTGACCGGCAAGACGATTACTTTGGAGGTGGAGAGTTCGGACACTATTGACAACGTCAAGGCCAAGATTCAGGATAAGGAAGGGATCCCGCCGGACCAGCAGAGGCTCATCTTTGCTGGAAAACAGCTCGAGGATGGTCGTACCTTGGCGGATTACAATATTCAGAAGGAGTCTACCCTTCATCTTGTTCTCCGTCTTCGTGGTGGATTTTAAGAATGGTACTGTGGTGTTAGCTTTGTGATTGTGGAAGTGTTGAATGTTGGTTGATGTTATTGTTCTATGTGATCCATGAATAAAATCGTAT…	YP_007676278.1	ubiquitin [Micromonas pusilla virus 12T]	97.4	1e-35	150.2
NODE_12882_length_1142_cov_6.637044	GACGGACAAGGAATCGGATGTTAACTGGTGGATTATGTTCTGTGTGTACGGGTCCTTGTGGAGACCAGTTTTTATCTCTGCAATTTCAACACAGTAAGGAACGGTTAGTGCTAGTAGCTCACCAGAATGTAGTCGACTAGAAAGGGCATCGGCACCGCGGTTCTCTTTTCCAGCCCTATGGCTAATAGAGAAATCATAAGGCATAAGCTTGAGTAATAAACGCTGCTGCTCGGTAGTTGTGATGCGTTGTTCTAGCAGGAACTTCAACGTATAATGATCGGTGCCAATAAGAAAATGACGACCCAACAAATAATGATTCCATTTCTGTACTGCAAGAACTAAAGCTAGTAGCTCACGACCGTAGGCTGATTTAAAGCGATTTGAAGGTGAAAACCCTTC…	CAA73043.1	polyprotein; reverse transcriptase, RNase H, partial [Pineapple bacilliform virus]	44.3	1.2e-35	151
NODE_54257_length_417_cov_12.500000	CCCCTCGGCAAAATACTGCCATTCATCAACATCCTTCGGTCCAAGATTCGCAGTGCATGCGGTTCCAAGAATATAAGCAAGGCAAACATCCTCAAGATCATAATTACCTTCCGGTGGAAACCAAGAACACGCATGCTTATCGGAATGCCAATCAAATAACCACCAACCTCGTCCCATCGCATCATTAGAGAGCATACTCAAATAACCAACACTCCTTCCACCCATCATTAGGGAAAAATTATAACACATTTCTTTCGGTGTGAAGTTGTCAATACCAAACGGATTCGAATCATCGACATTAAGAGAATCAACAAGAATCGGTATGTATAGCGCGTCATCAAGGTTATGTTTAAGATAAGTGGGACGGATCGACGCGTTGAGTAAGGCCAGATAATCGTC…	QRG29194.1	putative CP [Dactylorhiza cryptic virus 3]	50.7	1.3e-35	149.4
NODE_15182_length_1039_cov_3.992754	CCTTGCTAGTTTTGTGGTATTTAGGAAACTTATAAATACTTTTGATTGGCCTTACGATTGTCGTCAGTGTTGGTAACAGTGGTACCGGTGGTAGCTGTCGTGCCGGTGGAAGTAGGAATGGTGGAAGAGTTAAGAAGAACAACCGATCATTCGTGTTAAATGCTCGTGAGGCAGAAAAGATACTAGACGTAATTACTGGTACGTTTCCTGTTAATAATGTCTATGCTAAGATATTATTTGATTCAGGAGCAAATCAAAGTTTCATAGATCATAGGTTTTGTAGTATGCTAAACAATCCAGTTAAAGACTTAGAACGAACTTATGAAGTAGAAACGGTTGAGGGAAACTTGATTAAAATTTCTAAAATCCTAGATGACTGTAAGATATCGTTGTTAGGAC…	ABY53448.1	polyprotein, partial [Ambrosia asymptomatic virus 2 UKM-2007]	47.9	1.4e-35	150.6
NODE_48329_length_457_cov_150.375000	CAACATTCAGAAAGAGTCTACCTTGCATCTGGTGTTGAGGTTGAGGGGAGGCATGCAGATCTTTGTCAAGACGCTGACTGGAAAGACAATTACCTTGGAGGTGGAGAGCTCGGACACTATTGACAACGTCAAGACTAAAATTCAGGATAAGGAGGGAATTCCACCTGATCAGCAGAGGCTGATTTTTGCAGGGAAGCAGCTGGAAGATGGACGAACGCTTGCTGACTACAATATCCAGAAGGAGTCCACCCTTCATCTTGTTCTTCGTCTCCGTGGTGGGTTTTAGATGTCTATGGTGTGTTGTGTTGATGTTTGGGACAAATGTTATGATACAATTTCTATGGTTTGCTTCTGTGGTTGAATAAATGGTATTTGTGGTTTATCTTTTATGTTTGAAAC…	AUF82381.1	ubiquitin family protein [Tetraselmis virus 1]	98.7	1.4e-35	149.4
NODE_82325_length_297_cov_3.629464	GGGGTGGTGTAGTTCTTCTTCTTCCTCTTCTTGGCCATACCTCCTCGCAGTCGGAGCACGAGGTGGAGGGTCGACTCCTTCTGGATGTTGTAGTCCGAAAGGGTTCGGCCATCCTCGAGCTGCTTTCCGGCGAAGATGAGTCGTTGCTGGTCAGGGGGGATACCCTCCTTGTCCTGGATCTTGGACTTGACGTTGTCGATCGTGTCCGAGGACTCGACCTCGAGCGTGATGGTCTTGCCCGTGAGGGTCTTGACGAAGATTTGCATCTTGGGTGAACTTGTCTATGCTAGGTAGCAG	AUF82381.1	ubiquitin family protein [Tetraselmis virus 1]	98.7	1.5e-35	148.7
NODE_27119_length_703_cov_6.615873	TGATATCTTAGTATCCAGCCCTAATCTAGAACAACACTTAGTTGATTTGAATGAAGTGTTGGCTTTACTAAGAACTCATTCTCTGTATGCAAAAAGGTCTAAATGTTCTTTTGGTGGCCTTCAAGTGGAATACTTAGGGCATGTAATTTCAGGGAAAGGTGTGGCAACTGATCCTGGTAAAATTGTTGCAGTTCAACAGTGGCCCCCTCCTCAGAACCTTAAGCAACTTAGGGGTTTCCTTGGGCTGGCTGGGTATTATAGAAGGTTCATTAGATCATTTGGAGTCATAGCTAAACCCCTAACCAATCTTCTTTAGAAGGATGCCTTCCAATGGAATGAAACAGCTCAAGTTTCATTTGATCAGTTGAAACATGCTTTAACTACTGCTACAGTATTGAT…	CAA73043.1	polyprotein; reverse transcriptase, RNase H, partial [Pineapple bacilliform virus]	51.1	1.6e-35	149.8
NODE_57773_length_396_cov_1043.386997	TCAATGTCTTGACAAATATCTGCATACCACCACGAAGACGAAGGACTAAGTGGAGAGTAGATTCCTTCTGGATGTTGTAGTCGGCGAGGGTTCTGCCATCTTCCAACTGTTTGCCCGCAAAGATGAGCCTCTGCTGGTCCGGTGGGATTCCTTCTTTGTCTTGAATTTTCGCCTTCACGTTGTCAATGGTGTCGGAGCTCTCAACTTCAAGAGTGATTGTTTTACCAGTCAACGTCTTGACAAATATCTGCATACCGCCACGGAGACGGAGGACGAGATGGAGAGTAGACTCCTTCTGGATATTGTAGTCGGCTAGGGTTCTGCCGTCTTCAAGCTGTTTCCCAGCGAAGATAAGCCTCTGCTGGTCTGGTGGAATACCTTCCTTGTCTTGAATCT	YP_007676278.1	ubiquitin [Micromonas pusilla virus 12T]	97.4	1.6e-35	149.1
NODE_3167_length_2112_cov_39.267778	CCACCGTTGGATCAGGCTGCAGGAGCGAAAAACAGAAAACCGAAATGATCTCGAATAACATCTACCATATACGAGCTTCCACCTTCTTGAATTTGCTATCCCGATCACCCGGTTTGAGAAAGCCGCCTCCAGTTGATTAGTTGGTGAGATTGCGGATGCCTTTGCAAATAAGAACTATCTTCACCGACGGTAAAGCTAGACGTCGAAGGGGACCAGACGGGGACCACACCCCCGTCTCGTTCCCTCGAACTCGTTCTAGAAGTGCTAGAAGATTCAGCCTGCAAATGATCGCCATCCGGCAAACCCGTCCTGTTAATACCATCGCCTCGCGGTTGCACATTATTGGTTCTCACCATTTGAGCCCCTAAACCTTGATTATCAGGAACTTCAACCCTTCCA…	QOI90595.1	hypothetical protein HWQ62 00464 [Pyramimonas orientalis virus]	26	1.7e-35	151.4
NODE_9876_length_1316_cov_17.630732	GAAATAAATAGAAGAAGAAGAAGAGAGGAGAGGAGAGGAGAGAAGATGTTGAAGCAGCTGCTATTGTACGCCGCCAGCGCCGCCCTGAGCTCTCTGGCACTGAAATATCTTGATCCTAATCCAGAAGCTTCTAAAAAAGCCCTGGAACAGATGAAAGAAATATCCAAGCGGTTAGGTCGCCCCATTATTCATACTAATTCATACGAGGATATCATTGCGTGCAATTTGATAAATCCTGATCATATTGATGCGGAATTTAATTCCATTGGAGGACTGGAATCCATCAAGCAATCGCTATATGAATTGGTCATATTACCCCTGCGTAGGCCGGAGCTCTTTTCTTATGGGAAGCTACTTGGGCCCCAAAAAGGTGTTCTGTTGTATGGCCCACCTGGTACG…	QOR60300.1	hypothetical protein [Bathycoccus sp. RCC716 virus 1]	37.8	1.8e-35	150.6
NODE_33989_length_597_cov_23.103053	TTGAATATCATCATAGAGAGCGAGCTCAATTATGAAAAGTTTGACATGCCATAGCTCTTAATTTCATAGGAGGCATCATCTTTTTTTTTTATTTAACAACCACCTCTTAATGCAAGAACCAGATGAAGTACAGAACCCCCTTCAATGTTGTAGTCCTTTGCTGTTTTGTCATCTGCAAGCTGTTTCCCAGCATATATCAGCCTTTGCTGCACAGGAGGGATACCTTCCTTCTCTTCAACTCTTTCCTTGATTCTATCAATAGTATCAGTCGGTTCAATGTCAATCTCAATTTCCTTCCCTGTAAGAGTCTTAACCTTGATCATAGTCCCACCTCTCAATCTCAAAACAAGATGAAGTGTTGACTCTTTCTGAATATTGTAATCAGCAAGTGTTCTCCCA…	YP_007676278.1	ubiquitin [Micromonas pusilla virus 12T]	97.4	1.8e-35	149.4
NODE_21134_length_839_cov_83.274151	AGTCCCTGTATTTAGTTTCTATTATAACATAATATAAAATCTTGTATCATGTCGTTGTTGTCATAAAAAAGTTGTATATACAAATGATAATAGCTTGACTGAGTGATAAATTTGTATCTTGAAAAAGCATCTAGAATAGATATGTTCGCAGCACGGTTCAACCATATCAACAAACAGACGGTCAGCAACGGTTTGTATGAATACGATTTATCCAATCAACAAGACTCATGGGAGAACAATTGTTGTTCCTCAGAATTCAGAAGGTATATCACGTGAACAATACATAACCAAAATAGAAAGTAGATGAAAGGAACACATTTGTTCATTACAAGTATGTGGCAAGCTCTAACCCATGATTATCAGATTGCAGGTAAAACTCTAATTTGAGTTTAGAAGATG…	YP_007676278.1	ubiquitin [Micromonas pusilla virus 12T]	97.4	1.9e-35	149.8
NODE_72870_length_328_cov_128.788235	GGGGAGGCATGCAGATCTTCGTGAAGACATTGACTGGAAAGACGATTACTTTGGAGGTGGAGAGCTCGGACACTATTGACAATGTGAAGGCTAAAATTCAGGATAAGGAGGGGATTCCACCTGATCAGCAGAGGCTGATTTTTGCTGGGAAGCAGCTGGAAGATGGACGCACGCTTGCTGATTACAATATCCCGAAGGAGTCCACCCTTCACCTTGTTCTTCGTCTGCGTGGTGGGTTTTAGATGTTTATGGTGATTGTTGATTTGCTGATGTTTGGGAGTTTGAACAATTGTTGGGATACAGTTTCTGTGGTTTGCTGGAGTTATTG	YP_007676278.1	ubiquitin [Micromonas pusilla virus 12T]	96.1	2.2e-35	148.3
NODE_29314_length_665_cov_306.168919	AAATTCAGACCTTCCTCCTCTTCTTTTATTCATCCAACCAATTCAAATTCGAATCAACAATCAATCCCCCTTTCAAATATGCAGATCTTCGTGAAAACCCTCACCGGAAAAACAATTACTCTCGAAGTCGAGAGCTCCGACACAATCGATAACGTGAAAGCCAAGATCCAGGACAAGGAAGGCATTCCGCCAGATCAGCAGAGGCTGATTTTCGCCGGTAAGCAGTTGGAAGACGGCCGTACGCTTGCCGATTACAATATTCAGAAGGAATCCACGCTGCATCTGGTTCTCCGGCTTCGCGGTGGGATGCAGATATTTGTGAAAACCCTAACCGGTAAGACTATTACGTTGGAGGTGGAAAGCTCTGATACTATCGATAACGTGAAGGCCAAGATTCAG…	YP_007676278.1	ubiquitin [Micromonas pusilla virus 12T]	97.4	2.6e-35	149.1
NODE_36984_length_562_cov_1739.560327	ATTGTGCTGCAGATATGAGGCAAAAAAATGTTGATGCTGTCAAGACAATAATAGCAATAGCCATAGAAGACGGGCTTCTCGAATATCTCAAGATGCAGATCTTCGTTAAGACACTCACCGGAAAGACAATCACCCTCGAAGTCGAGAGCTCTGACACCATCGACAACGTCAAGGCTAAGATCCAGGACAAGGAGGGAATCCCCCCAGACCAGCAAAGGCTTATCTTCGCCGGAAAGCAGCTGGAGGACGGCAGAACCCTCGCTGACTATAATATCCAGAAGGAATCTACTCTGCACCTTGTTCTCCGATTAAGAGGAGGGATGCAGATCTTTGTCAAGACACTCACTGGCAAAACCATTACTTTGGAGGTTGAGAGCTCTGACACAATTGATAACGTCA…	YP_007676278.1	ubiquitin [Micromonas pusilla virus 12T]	97.4	2.9e-35	148.7
NODE_43971_length_492_cov_15.116945	CAGGAAGACAATCCATTGTCTAGGTAGCCATGCAAATTTTCGTCAAAACCCTAACGGGTAAGACCATCACCCTCGAGGTTGAGTCTTCCGACACAATCGACAATGTTAAATCAAAGATCCAAGACAAAGAAGGTATTCCTCCCGATCAACAGCGATTGATCTTCGCGGGAAAGCAACTTGAAGATGGTCGCACCTTATCCGACTACAACATTCAAAAAGAGTCAACACTTCATCTCGTTCTTCGTCTACGTGGAGGAGCGAAAAAGCGTAAGAAGAAGGTTTACACCACTCCAAAGAAGATAAAGCATAAGAGGAAGAAGACAAAGTTAGCTGTACTAAAGTACTACAAAGTTGACGCTGATGGAAAAATTGAGCGTCTAAGAAGAGAGTGTCCTGCTC…	AUF82381.1	ubiquitin family protein [Tetraselmis virus 1]	98.7	3.3e-35	148.3
NODE_44472_length_488_cov_5.257831	CCGCTATAGTGCTCAATGGAAGTTAACCGACAGATAGCCCAAACTACTACTCTCACCATTTTCCCACTTCCCGATGTCGTTTCTGAGAAACGCTTACTTTATCTTCTTCTTAGGGCGTAGCTGGCTCGTGTGACCGCACTTCTTCTTTCTACAATTCACCGCGCGGGGAGGAAGACGAGCATAGCACTTCCTGCAAATCATCTTCTCACAGTTATATTTTGATGCCAATGCTTTAAGTGAAGGCTCAATTATACCTCCTCGGAGACGTAGAACAAGGTGTAAAGTCGACTCCTTTTGAATATTGTAATCGGAAAGAGTGCGTCCATCTTCGAGCTGCTTACCAGCGAAAATCAAGCGCTGCTGGTCTGGAGGGATTCCTTCCTTATCTTGAATCTTTGA…	AUF82381.1	ubiquitin family protein [Tetraselmis virus 1]	98.7	3.3e-35	148.3
NODE_36690_length_566_cov_5.129817	GATCAGGCTATCATCAGGTTAGGATGTATGAACCTGATATTCCCAAAACAGCTTTCAAGACACACGGGCCTTTATGAATTTTTGGTTTTACCTTTTGGGTTAACCAATGCACCCGCTACATTCCAAGCTTTAATGAATGCTACATTCAAAACTGTTCTAAGGAAGTATGCCCTTGTTTTCTTTGATGATATACTAGTGTATAGCAGATCCTAGGAACAACATTTACTAGATATGCAACAAGTATTATCACTAATGAGGGCTAAGAGATCTAAATGCACGTTTGGGGGTAAACAAATTGAATATTTGGGCCATATCATATCAGCTAAAGGGGTGGCCAGTGACCCATATAAGATTCAGGCCATACAGGACTGGCCAGAACCAACTACTCTCAAACAGTTA…	AAN40005.1	polyprotein, partial [Stilbocarpa mosaic bacilliform virus]	54.1	3.8e-35	148.3
NODE_24069_length_766_cov_68.815296	CAACCGTACCTTATCTTTCAAACCAGGGCAAAAGTTTACAATTCAAAAACAGGATTAATAAAAAAAAGAAAAGCAAATGAAGTACAAACAAAAACACAAATAACATTGTTAATCAGGGCAATCAAACAAGACATGTCTCAACATAAGGAATATCATCAAAGGCAACATCAATTATGTATATCATAGCATTAACACGATAGCGACCAAGGTCGGAGGAGAAGGCGGCGGCAGCAGCATCCTTCTTTTTAAAAGATTAGCAACAACCACCTCTTAATGCAAGAACAAGATGAAGTACAGAACCCCCTTCAATGTTGTAGTCCTTGGCTGTTTTGTCATCTGCAAGCTGCTTCCCAGCATATATCAGCCTTTGCTGCACAGGCGGAATCCCTTCCTTCTCTT…	YP_007676278.1	ubiquitin [Micromonas pusilla virus 12T]	96.1	3.9e-35	148.7
NODE_21415_length_831_cov_404.625330	AATTCTCATATCTTCCGTCAAATTGTCAGATTCCTTCAATTCTCTCAAGATGCAAATCTTTGTTAAGACTCTTACTGGTAAGACCATCACTCTTGAGGTCGAAAGCTCTGACACTATCGATAATGTCAAGGCTAAGATCCAGGATAAGGAAGGAATTCCCCCAGATCAGCAGCGTTTAATCTTCGCTGGAAAACAACTTGAAGACGGCCGGACTCTAGCTGATTACAATATTCAGAAAGAGTCCACTCTTCACCTTGTCCTCCGTCTCCGTGGTGGAATGCAGATCTTTGTAAAAACCCTCACTGGCAAGACTATTACTCTAGAGGTTGAAAGCTCAGACACAATTGATAATGTCAAGGCTAAGATCCAGGACAAGGAGGGTATCCCACCGGACCAGCA…	YP_007676278.1	ubiquitin [Micromonas pusilla virus 12T]	97.4	4.3e-35	148.7
NODE_13308_length_1121_cov_756.995229	CCATCCTCCAACTGCTTACCCGCGAAAATGAGCCTCTGCTGGTCCGGTGGGATGCCCTCCTTATCCTGAATTTTGGCCTTCACATTGTCAATGGTGTCTGAGCTCTCGACCTCCAAAGTAATTGTCTTTCCAGTCAACGTCTTCACGAAGATCTGCATGCCTCCCCTCAACCTCAACACCAGATGCAAAGTTGACTCCTTTTGAATATTGTAGTCCGCAAGAGTCCTGCCATCCTCCAATTGTTTTCCTGCAAAGATCAACCTCTGCTGGTCTGGGGGAATACCCTCCTTGTCCTGGATCTTGGCTTTGACATTATCAATAGTATCGGAGCTTTCCACCTCCAAAGTTATGGTCTTTCCGGTCAAAGTCTTAACAAAGATTTGCATACCTCCCCTCAAC…	YP_007676278.1	ubiquitin [Micromonas pusilla virus 12T]	97.4	4.4e-35	149.1
NODE_79284_length_307_cov_0.747863	GTTCAAAAGCTAATAAACATTTATATAATGCAAATAATTCCTTCCTATTTATTTCCCATTTATTTTCGGCTTCCGTAAATGTACCTGAGTAGTATCTACAGTGGTGTTCTATTTTTTCATTTATATATTTATATTTAAGTACTCCTCCATAGCAGTTATCGCTTGCGTCTGATTCTACTATGTAGTCAAATTTCTTATTTTCATCTGTAAAACATAATTTTGGTAAATTCCTACAATTTTCTTTTATTTTTTGGACTTGTTCTTGGTCTTTTTTTATCATAATTATATTCTACGTCCTTTTTTAATT	NP_569141.1	polyprotein [Tobacco vein clearing virus]	73.6	4.6e-35	147.1
NODE_32354_length_619_cov_8.371795	CTGGATAGGTCGGTGATAGTTTTCATTGACGACATACTAGTGTATTCAAAGAATGAAAGTGACCATGCTTGTCATTTACGAGAAGTGTTAGAAGTATTGAAGAAAGAGAAGTTGTATGCAAAGTTTTCAAAGTGTGCGTTTTGGCTTAGGGAAGTTCAATTCCTAGGTCATGTGATTAATTCACATGGGATCATGGTGGATCCTGACAAAATTGTCACTGTGAGAGATTGGGAAGTTCCGAAGACGCCCACAGAAATACGAAGTTTTCTGGGTCTGGCGGGATACTATCGGAGATTTATTCAGGACTTTTCGAGGATAGCCTTGCCGTTAACAAAGTTGACACGGAAGGAAACAAAGTATGAATGGGGACAAGCGCAGGAAGACGCGTTTGAGGAATTA…	CAA73043.1	polyprotein; reverse transcriptase, RNase H, partial [Pineapple bacilliform virus]	43.3	5.4e-35	147.9
NODE_58820_length_390_cov_55.365931	ACCGATTATTATCTTCTCTACACGATTTCGTTAATTACATTCTCTCGATCGCCATGGCTAAAAGCTCCTTCAAACTCGAACATCCTCTCGAGAGGCGCCAAGCTGAAGCTGCTCGTATCAGGGAGAAATATCCTGACAGAATTCCGGTTATTGTGGAGAAGGCTGAAAGAAGTGACATCCCTGACATAGACAAGAAAAAATATCTGGTACCTGCTGATCTTACTGTTGGACAATTTGTATATGTGGTTAGAAAGAGGATTAAGCTCAGTGCTGAGAAGGCTATCTTTATCTTTGTCAAGAACATCCTCCCACCTACTGCTGCAATGATGTCTGCAATCTATGAGGAAAACAAAGACGAAGATGGTTTTCTGTACATGACATACAGTGGTG	QOI90342.1	hypothetical protein HWQ62 00205 [Pyramimonas orientalis virus]	67.3	5.9e-35	147.1
NODE_118839_length_237_cov_3.365854	GCCCACAAGACGTCGTGCCGCTTGTGCGTTTAATGGCTACGAAGGCCCTTCCGAGAGGAACCCATTCAAAATACACGAAATGGGTTTCTCAATCTAAAGTGAAGAAATCTGTTACATCGCGTGCTATCGCTAGTGTAACATTGGTCGATTTGGATTCGACCAGGTTTTACATTACGATGACCCAAGCTGATAAGGCTTCACTGATTTCGAGGGCGAAAGAGATGAATCTCCCAAAGG	AQS99519.1	1a protein [Cucumber mosaic virus]	97.4	6.1e-35	146.4
NODE_25989_length_724_cov_6.953917	ATCTCTTCTACGCCAATCGCAAAATTTCTGTCGTATTCACGCAGCTTCAATTTTTCAATAATATTTATTATTGTGTCACAAAAACTTCAAATATTTAGTCACAATGCAGATCTTTGTTAAGACGCTCACTGGGAAGACTATAACTCTGGAAGTCGAGTCATCCGATACCATCGATAATGTAAAAAGCAAGATCCAAGATAAGGAGGGAATTCCACCCGACCAGCAACGATTGATCTTTGCCGGAAAACAACTGGAAGACGGGCGCACCCTCTCTGATTACAACATCCAGAAAGAGTCTACTCTTCACTTGGTCTTACGTCTTCGTGGGGGTATGCAGATTTTCGTAAAGACACTCACTGGAAAGACTATCACTCTAGAAGTCGAGTCATCCGACACCAT…	AUF82381.1	ubiquitin family protein [Tetraselmis virus 1]	98.7	6.4e-35	147.9
NODE_10662_length_1264_cov_499.379513	GGCGGAATCCCCTCCTTATCTTGAATCTTCGCCTTCACATTATCAATCGTATCCGAACTCTCCACCTCCAGAGTAATCGTCTTCCCCGTCAACGTCTTCACGAAAATCTGCATCCCACCCCTCAACCTCAACACAAGATGAAGAGTCGATTCTTTCTGGATATTGTAATCAGCCAAAGTCCGGCCGTCTTCCAACTGTTTCCCGGCAAAGATCAGCCTCTGCTGGTCTGGTGGAATACCTTCCTTGTCTTGAATTTTCGCCTTCACGTTGTCAATGGTGTCAGAGCTTTCAACCTCTAAAGTGATCGTCTTTCCGGTTAGGGTTTTGACAAAGATTTGCATACCACCACGGAGACGAAGGACCAAGTGGAGGGTAGACTCTTTCTGGATATTGTAGTCC…	YP_007676278.1	ubiquitin [Micromonas pusilla virus 12T]	97.4	6.5e-35	148.7
NODE_25262_length_739_cov_9.090090	TGGTTACATTACAACAAAAAAAAGTTTATATAAGGGAAACAAAACTGGATTACAAGAAAAACTGCCATCTTGGTTGTAAAGCATGCTGCCGTCCTCTCTTCCATGCTGACAAAATGATGAACGGTTAACATCTCACACAACTGGCTACTCGCGATGACCATACAGATTTATCATGAATCAGTCAACTGCAAACGTGGAACTATATTCATCGACTGAAGTTCCTGAAATAAAAGCTTGCAAGCATATGGTAGTTTCATGGCCGAGATATTGTCTCCGTTCTTGCATGTAGAACAGACCCTAGTTTTTGTTTGATAATTTATGTATCCTAGTAACCCACACTTTCTACAAACCTGAACTTCAAAAGGATCACTAGAGATCATTAAGCGCTCATAGATCAGA…	QOI90240.1	hypothetical protein HWQ62 00103 [Pyramimonas orientalis virus]	46.6	6.5e-35	147.9
NODE_99573_length_264_cov_3.382199	GAAGTCATTATTTCCCAACTATTTCTCTGAGAATCTCGCCATACATATCTACCTTTTCAGACATAGAACGTATTAGCTGTGATTCAGTAGTACTGGATTCTCTTAATTGTAAAGGGATTCCGGTAAAACTGTGTCTAGGTTGAGATCCTAGAATTTGTTTTTCTCGAGCAATATTAATTGCCCAATTTTCTTCTAACCGTGAGGGTTCAGCGAACTTACTTCCTTCAACAGTTCCTATTTCTGAGAATATATCATCAATTGTTA	AGQ49467.1	movement protein [Dahlia mosaic virus]	84.7	6.8e-35	146.4
NODE_111_length_5086_cov_63.873728	CTGCCAATTCCATTATTTATACCCCGTCTCCAACTTGAACCACTATACTCCCTGCCCTAATTACCCTTTCTTCTTCATTCTCGGATTCACAGCTAAATTGTTCAAAATCGGAAGGATTTCTGTGCGATTGAGATGCAATTAACCTAAAAGATGATGTCGATGTCAATCATCGGAGAACGACCGTATTTGGCTGTGGGATAGATTAATTTCGCGACTATTAGTGATCAATCGACTTCATAAGTAGAATTCAGAGCAAGGATCCTGCACCTGATTTAGGTGCACCGGTGATACAAGTAAGTATGGCGGCAACACCGCAGAATGTTGAGATGGAAGCAGCAAAGTTCTTGCATAAGCTTATTCAGGAATCCACTGATGAGCCCACAAAATTGGCTACAAAGT…	AET84641.1	helicase [Ostreococcus lucimarinus virus OlV4]	28.1	6.9e-35	150.6
NODE_6718_length_1571_cov_32.683578	GCGGGAAATATAATTTCTTTTTAATTATTTAAAAATATAATTGTAGAAAATATAAACATTTATGAGTGTTATTTATCATTTAATCAATCAATCATCAGCCTTCTTCTCCAAACTCTCTTGTAAATCTGTCATGCACTTCAAGATCTGATTTACTTACAGTAGGTTTCTGTCTTGCCAACACTTTATCAAAATCGCTTCTTGATATCGGTGGCGGGAGTATCTTTGATGCTTCACCTCGGGTAGCTAGATCCTGCATAGTGATCTCAATGGCGCCAGGCTGGCGGGGTCCACATGGCACCCAAGTGTCATCGGACATTTTTATGAAGAACATTGCATCTTGTGTTTTACGTACCGGTTCAAACAAGACCTCGTTTACACAAACAGCAATATCTGAGCCAG…	QOR60541.1	hypothetical protein [Bathycoccus sp. RCC716 virus 2]	37.9	8.1e-35	148.7
NODE_27062_length_704_cov_6.290016	CCCCAATCAAGTTTCTCTCTAATACCCGGAAATAGGTTTGTTTTCTCTCCTCTTTTGCTGCAAATCTTTCTTTAATTACTTTGTTTTATTTGTGTTCTTGCGGCCATAATTCCATTGGGGTTCCTATCAAGTTTACATTTTTATCATCAAGACTTCAACTTGATCACTCAAGAATCTTACTATTAGGGTTTATAATCGTCTTATTTGGGGATTTTGTTTAAATATGTGTAATCTTGATGGATTTTGACCTTGTGATTTACATATGTGCCTAGTTTTGACTTTGACTTTTTGAATTGTGCAATTTGAGAATATAAACATGTGGATTGTTTTCCTGAATTCTTATTATTTATCTTTTGAGTATAGTGAAATGGCAAAGAGTTTATTCAAGCAAGAACATGA…	QOI90342.1	hypothetical protein HWQ62 00205 [Pyramimonas orientalis virus]	68.3	8.1e-35	147.5
NODE_96493_length_269_cov_3.142857	CTCCGGTGCTGTTTGTGAAGAAGAAATACAAGAGTATGAGGATGTGTATTGACTACAGAGAGTTGAATAAGCTCACTCTAAAGAACTGGTATCCGTTACCGCGTATTGATGATCTTTTCGATCAGTTGCAAGGCACAAGCTGGTTTTCAAGAATTGATCTAAGGTCTGGTTATCATCAGTTGAAGGTTAGAGAAGAGGACATACCAAAGACAGCGTTTCGGACGCGTTATGGACATTATGAGTTTCTTGTAATGTTGTTTGGATTGACG	ABY53448.1	polyprotein, partial [Ambrosia asymptomatic virus 2 UKM-2007]	79.3	8.9e-35	146
NODE_5127_length_1762_cov_639.867377	AGATGCAGATCTTTGTGAAAACTCTTACAGGGAAGACCATCACTCTCGAGGTCGAGAGTTCTGATACAATTGACAATGTTAAGGCCAAGATCCAAGACAAGGAAGGGATCCCACCAGACCAGCAGAGGCTTATCTTTGCTGGAAAACAGCTCGAGGATGGCCGGACCTTAGCAGACTACAATATCCAGAAAGAGTCCACCCTCCATTTGGTGCTTCGTCTCCGTGGTGGTATGCAGATTTTTGTGAAAACTCTCACCGGCAAGACGATCACACTGGAGGTCGAGAGCTCGGATACCATCGATAATGTCAAGGCCAAGATTCAGGACAAGGAGGGGATCCCACCAGACCAGCAGAGGCTCATCTTTGCTGGTAAGCAGCTTGAGGACGGACGTACTCTTG…	YP_007676278.1	ubiquitin [Micromonas pusilla virus 12T]	97.4	9.1e-35	148.7
NODE_33225_length_607_cov_63.850187	AATATATTAATCGCCGTGCCCTATCTCGAAGCTTCGACTGCTCATACACACACACACACACACAGAGAAATACAGAATCGTTGCAGGGGTGTTCTGAGATCACATACAAAAAATGGTGAAGGCAGTTGCAGTTCTTAACAGCAGTGAGGGTGTTAGTGGCACCATTTTCTTCACTCAAGAGGCAGAAGGTGCTCCCACAACTGTTACTGGTGACCTTTCTGGCCTTAAAGCTGGACCCCATGGTTTCCATGTTCATGCACTTGGTGACACAACCAACGGATGCATGTCAACCGGTCCTCACTATAATCCTCATGGAAAGGAGCATGGTGCTCCTGATGACGAGACTCGCCATGCTGGCGATCTTGGCAATGTCACAGTAGGCGAAGATGGTACCGCAAA…	NP_048593.1	Cu/Zn superoxide dismutase [Paramecium bursaria Chlorella virus 1]	49.7	9.1e-35	147.1
NODE_42517_length_505_cov_12.740741	TCTTGGAAAACCAACTTGCCCCTTGCAATTGATCAAACAAGTCATCTATTCGCGGTAGCGGGTACCGATTCTTCACCGTGAGTTTATTCAACTCGCGATAGTCTATGCACATACGCATACTTCCATCTTTCTTCTTTACAAACAGAACCGGCGCTCCCCATGGGGATATACTCGGTCTGATGAATCCCTTCTCAACTAACTCTTCCAACTGCAATACCAACTCTTTAAGTTCCAGCGGGGCCAGACGGTAGGGACTCTTCGCAACAGGTAGAGCTCCTGGCATCAAGTCAATTTGAAATTTAACTTCTTTATCGGGTGGCATTCCAGGAAGGTCCTTCGGGAACACTTCTGGAAAGTTGCACACCACAGGTACTTCATTAACTTCTTTAACTTCAATAC…	ABY53448.1	polyprotein, partial [Ambrosia asymptomatic virus 2 UKM-2007]	42	9.9e-35	146.7
NODE_57964_length_395_cov_34.180124	TTCAATTGATGGTAACCCGACCTAAGATCGATCTTGGAGAACCAACTTGCCCCTTGCAATTGATCAAACAAGTCATCTATTCGTGGTAGCGGGTACCGATTCTTCACCGTGAGCTTATTCAACTCACGATAGTCTATGCACATACGCATACTTCCATCTTTCTTCTTTACAAACAGAACCGGCGCTCCCCATGGGGATATACTCGGTCTGATAAATCCCTTCTCAACTAACTCTTCCAACTGTAATACCAACTCCTTCAGTTCCAATGGGGCCAGACGGTAGGGACTTTTCGCAACTGGTAGAGCTCCTGGCGTCAAGTCAATTTGAAACTTAACTTCTCTATCGGGTGGCATTCCAGGCAGGTCCTTCGGGAACACTTCCGGAAAATTGCACAC	ABY53448.1	polyprotein, partial [Ambrosia asymptomatic virus 2 UKM-2007]	52.7	1e-34	146.4
NODE_38443_length_546_cov_3.420719	GGGGCGGTGAGGGTGAAGCCCGAAGTGAGGAGCGAGGTCTCGAACAGGAGGTACGTCAGGTCCTTGACGGTCTTGTCCGACTTGTCCTCGTTGACTCGCTTCTTGAGCTCGACGATGATGGGGTGGTGGGGGTTGAGCTCCATAGTCTTCTTGGAAGCCATGTACGACGACATGGAAGAGTCTCGGAGGGCCTGGGCCTTCATGATTCGCTCCATGTTGGACGACCAACCGAACTGGCCGGTGACGAGGACACAGGGCGAGTCGGTGATTCGGTTAGAAACAACGACCTTCTCGACCTTGTCGCCGAGGTTCTCCTTGATGGCAGAGCAGAGACCCTCGAACTCCTTGACGTCCTTCTCTCGGGCCTCCTTCTCCTCGGCAGTCTCCTCGAGCTCGAGT…	QOI90314.1	hypothetical protein HWQ62 00177 [Pyramimonas orientalis virus]	44.1	1.1e-34	146.7
NODE_111627_length_246_cov_2.670520	TGGTGGAGGATTGTGCTGAGATTTAGGGGCTGGAGGGTTTGCTCCAGCATCTTTAAATTCAGTTCTCTCACTGGATTGATGGTATACCTCTGACTCATTTTCTTGAAGCATGCTATCATCATACATTTCATTGAGCACTTTTACATACACACCCAATTCAGAAGCACTAGGTTGGACACCAGTATAAAGTGCTTTAAGTGCAGTTTCGGCTATGTATGGTGCTTTCCCACTTCGTGCTAATTCGTT	QIX03108.1	polyprotein, partial [Sweet potato feathery mottle virus]	89	1.1e-34	145.6
NODE_631_length_3407_cov_23.354229	CTCCTCTTCTGTGTCTTCCATGTCGGTAAGTGTCCACCGACACTGCTTCCCTCATCGAACCCAACATGCTCATTCTTCGGGGACCTTAGCCTTTTCAATATTGACCCTGACCCGCGCTCGGTTGTCCCCTCACTTACACTTTTCAACTCCAAAACATCATCTTCCACATTATTGGAACTTCCGGGCTGGTCCCGTCTTGATTTACCCGGATAATTATCACCAAGTTCAACCCGTCTTGATTTACCCGGATAATTATCACCAAGTTCAACCGCCTTCATGAACTGCCAGTCACTAATCGTGTCGGCATACACAACGTCTTTTCTTTTTCTTTTTCCCGAGAGGTTAGCGGTTTCATAGTCGAACCCTCTACCCCGCATGTCTTTTGGGTTGTCGGGTTTG…	AET84641.1	helicase [Ostreococcus lucimarinus virus OlV4]	28.3	1.3e-34	149.1
NODE_21256_length_836_cov_9.997379	GTCACCACTAGTTGACATGCTTTAACGCTCACGAGCGTTTGACCACCCCTGCGACTTAGGGCATCAGCCACCACGTTCGCCTTACCCGGATGGTACAAAATTTCGCAGTCATAATCCTTGATCAGCTCTAACCATCTTCTCTGTCGCATATTCAGATCCTTCTGCTCAAAGAAATACTTCAAACTTTTGTGATCTGAATAAATGGTGCACATAACTCCATAGAGATAATGGCGCCATAACTTCAAAGCAAACACCACGGCCGCCAACTCCAGGTCATGAGTCGGATAGTTGACCTCATGCACCTTAAGCTGCCGCGACGCGTATGCTATTACTTTCCCTCTCTGCATAAGCACACATCCCAACCCTTGATACGAGGCGTCTGAATAGACCACCAAGTCT…	CAA73043.1	polyprotein; reverse transcriptase, RNase H, partial [Pineapple bacilliform virus]	43.3	1.3e-34	147.1
NODE_53769_length_421_cov_1.807471	TATTGTTGTTGGGGTGGTGGAGGACATTGTTGATGAGTCGGTAGATAAAAAGTGTTCAAATGAGAAACCGACCACAACATGTCTACCAAACAAGCTACAAGATCCGGGAATGCCCCTAATTTCAATCCAAGTTGGGGATTTTCACATTGACCGGGCACTTTTAGATCTTGGAGCTTGTGTTAGTATTATGTCTGGGAGTTTATATGATAGGAAGGAATTTGGTCCTTTAGTAACGGTTAATACCACTGTGGTGTTAGCTAATCAGACCCGTGCAACTCCTAGAGGGATGGTCAAAGATGTTAAGGTCAAAGTTAAAAATTTTTGTTATTTCGTTGACTTTATTGTTCTGGATTACACCCACAGCACCACTGGTACACAGCCGGATATTATTCTGGGTAG…	ABY53446.1	ORF1-2, partial [Ambrosia asymptomatic virus 2 UKM-2007]	65.2	1.4e-34	146
NODE_35942_length_574_cov_9.656687	GCAGTGGTATCAACGCAGAGTACATGGGGCTCTTCAACGAGGCGGCCGAGCGGCAGACGCCAACATGCAGATCTTCGTGAAGACCCTGACGGGCAAGACCATCACTCTTGAGGTCGAGCCCAGTGACACCATCGAGAATGTCAAGGCCAAGATCCAAGACAAGGAAGGCATCCCACCTGACCAGCAGAGGCTGATATTCGCGGGCAAACAGCTGGAGGATGGCCGCACCCTGTCCGACTACAACATCCAGAAAGAGTCCACCTTGCACCTGGTGCTGCGTCTGCGCGGTGGCATCATTGAGCCATCCCTTCGTCAGCTTGCCCAGAAGTACAACTGTGACAAGATGATCTGCCGCAAGTGCTACGCACGCCTGCACCCTCGTGCAGTCAACTGCCGCAA…	YP_007676278.1	ubiquitin [Micromonas pusilla virus 12T]	75.3	1.9e-34	146
NODE_31979_length_625_cov_4.771739	ATAGAGTATCGGGAGTTGAATAAGCTCACGATAAAGAATCGGTACCCGCGACCGCGAATAGATGACTTGTTTGACCAGTTGCAAGGGGCAAGTTGGTTCTCCAAGATCGATCTTAGGTCGGGGTACTATCAGTTAAAGGTTAGGGAAGAGGATATACCGAAGACTGCGTTTAGGACGCGTTATGGACATTTCGAGTTTCTCGTGATGTCGTTTGGTTTGACGAATGCTCCCGCAGCATTCATGGACTTGATGAACAGGGTATGTCGTCCGATGCTAGATAGATCGGTGATAGTTTTCATTGACGACATACTAATTTATTCGAAGAATGAAAGTGACCATGCTTGTCACTTGCGTGAAGTGTTAGAAATGTTAAAGAAAGAAAAGTTATATGCAAAGTTT…	ABY53448.1	polyprotein, partial [Ambrosia asymptomatic virus 2 UKM-2007]	80.2	2.1e-34	146
NODE_122383_length_233_cov_1.331250	TCGAGTAGCACAACTTCCTCGACCAAAACCCTACTAACAATCGGACATTCATTAAGTAGGACAGAATCAGCCGTTCGAACGAAGGTGCAAGCTTCTTTGGAATCCGACGATTTAAAAAGTGCCATACGTACGTCTTGGGCGGATTTCTTATTCGCGGTAACGATCATGTCAGTAGACGGTTCAAAAATGGACTTAATTGCCGTGGTTTTCCCACAACCAGCGACCCCGTCAAC	UOF93397.1	replicase [Cucumber mosaic virus]	98.7	2.2e-34	144.4
NODE_1740_length_2565_cov_9.168539	TTCCCAACGAATTTGATACACCATACACCAGATTCTTTTGCATGAATCCATTATGCACTTTAGAGTCATCAGTTTCATCATCATTGAAGGCATCCAAACCAGAAAATGTCCCACTTTGAGCTAATACATTGGCACGCAAAAGATTTGATTCCACATCACTAGCCACGTCAGCTTCTTTCAGCAAATCCTGAACTTGAGACCACCAACAAGCACTGTTCTCCTTCTTTCTGTCCAAGGCACAAACAATTACAGTCTTGATCGTTGCAGCAGCTTTAGAAAGAGAAGGTGGCAAGGAGACACGGTCATCCAAATACAATGAAACAAGCAATCTGGAAAGTGACTGCAGCATGCAAGGAAACAAATGAAAAGGAAGTGGGGCCGACACTATATCATTAGCCG…	YP_009665063.1	cell division protein [Micromonas pusilla virus SP1]	38.5	2.3e-34	147.9
NODE_55942_length_407_cov_7.077844	GCTTACCATGCAACAAAACCTTTATTAACATTTTTTAACAGAGGTTCAGCTATTATTGAAACTTGTAATTTCTAAACTTAAATTGGGGCAAGTGGCTAGAGTGCAGAGTAATGCCATCACTGCCCACTGGGAATGCAGACCGAATAATTAATAGCCACCCCTCAGACGGAGGACCAGGTGCAGGGTCGACTCTTTCTGGATGTTGTAATCAGAGAGAGTGCGGCCATCTTCTAGCTGCTTGCCGGCAAAGATCAGCCTCTGCTGGTCAGGGGGGATGCCCTCTTTATCCTGGATCTTGGCCTTCACATTCTCGATGGTGTCACTGGGCTCCACCTCCAAGGTGATGGTCTTGCCGGTCAGGGTCTTCACGAAGATCTGCATGCCACCTCTCAGGCGAAG…	YP_007676278.1	ubiquitin [Micromonas pusilla virus 12T]	93.4	2.3e-34	145.2
NODE_44997_length_483_cov_17.190244	TTGCTGAAATATGAAACCGGATGGTCTTCTTGTATCAAGATAGCCCCCACGCCATCCGATGAGGCATCACATTCGATTGTGAACGGCTTCGAAAAGTCAGGGAGCTTTAAGACAGGGGCTGTCATCAGAACATGCTTTAGCTGGTCAAAGGCGCGAGCAGCCTCCTCGTTCCACTTGAACCCGTCTTTCTTGGTTAAGACTGTAAGGGGTCTAGCAATCAGCCCATAGTTGCGTACGAACCTCCGGTAATAGCCCGTTAATCCCAGAAAACCCCGCACTTCTCGAACGTTGGAAGGCACGGGCCAAGACTGAATGGCTGTGATTTTCTCTTGGTCCACCTGTACCCCATCTGCTGAAATAATGTGGCCCAAAAAGAGAACCTGCTGCTGCCCAAAACAG…	CAA73043.1	polyprotein; reverse transcriptase, RNase H, partial [Pineapple bacilliform virus]	47.1	2.8e-34	145.2
NODE_7954_length_1460_cov_4.697909	GGCTCTTCAGGTCAGTTAGGTAACGGCAAAGAAGAATCCCAAATATATCCTTCTCCAATTTCACAACTCCTTCTTCGTCCTCTGTCTTTCCGTATATCATCATCCTGCACTACGTCTCGCAAGGGGAGCAAGGATCAATTGGAAATCGGCATTGGTTGTGGACTGTTCCATTCCGGTGTGTTAATTGATGGGAGGTTATGGATTTGGGGGAAAGGAGATGGTGGCCGCCTAGGGTTTGGTCATGAGAATACTGTTTTCCGTCCAACTGTTAACCCTAAGATGGAATCGGTTCGGAGTATTGCTCTTGGTGGTCTTCATTCCGTGGCGCTTGATTCGTTAGGTCAAGTATTCTCATGGGGTTATGGTGGGTTTGGTGCTCTTGGCCATTCTGTTTATACT…	QOR60750.1	hypothetical protein [Bathycoccus sp. RCC716 virus 3]	30.1	2.9e-34	146.7
NODE_28976_length_671_cov_14.036789	CGGGGTCAATGGGCGATCAAGAAGGTCCATGGCCTAGGCTGGTGACCTCCATTGCACTCTGGAGGGGTGCCCGCTTAAGGTCGGCCCAAGTGGTCGAGCCTACGTCATAATTTGTGCCCAAGTTGGATTTAAGATCTGGTTATCACCAAATCAGAATGTTTGAAAATGATATCTATAAAACTGCCTTTAGAACTCACCAAGGCCACTATGAATTTTTGGTTTTACCTTTTGGTTTAACCAATGCCCCGGCAACATTTCAGTCTCTAATGAATGAAACATTCAAACCAGTCTTAAGGAAATCTGCTTTAGTTTTCTTTGATGACATTCTAGTCTATAGCCAATCTATGGATCAACATCTCATTGACTTACAGCAAGTACTACAGCTTATGCGAGTTAATT…	CAA73043.1	polyprotein; reverse transcriptase, RNase H, partial [Pineapple bacilliform virus]	54.7	2.9e-34	145.6
NODE_26728_length_710_cov_12.923077	TAGGGTATGTCGTCCGATGCTGGATAGATCGGTGATAGTTTTCATTGACGACATACTAATTTATTCAAAGAATAAAGGTGACCAAGCGTGTCACTTACGAGAAGTGTTAGAAGTACTGAAGAAGGAAAAGTTGTATGCGAAGTTTTCGAAGTGTGCGTTTTGGCTTAGGGAAGTTCAGTTCCTAGGTCATGTGATTAATTCGCGCGGGATTATGGTGGATCCGGACAAAATTGTTACGATAAGAGATTGGGAAGTTCCGAAGACACCTACAGAAATAAGAAGTTTTCTGGGTTTGGCAGGCTACTATCGGAGGTTCATTCAGGACTTCTCGAAGATAGCCTTGCCATTAACAAAGTTGACCCAAAAGGAAGTGAAGTATGAATGGGGACAAGCGCAGGA…	CAA73043.1	polyprotein; reverse transcriptase, RNase H, partial [Pineapple bacilliform virus]	43.3	3.1e-34	145.6
NODE_10881_length_1250_cov_206.892948	CGTCTACCAGTTTCCTTAGCAATAGCAAGTTGATCACCAGTAATCATCTTGACATTTACACCAAGATTGAGAGCTCTTCGGATGGTCTCGGCACTGTCATGCCTTGGTGGATCAAAGAGAGACAACAATCCAACAAATTCCCATGGCCCACCATCGCTATCTTTTGATTTTTGTGGCACTTCCTGTCTTGCAACACCCAAAGATCGCAGCCCACGTTCGGCGAATTTATCAATCATTGCGTGAACTTTCTTCTTCAAATCTTCTTTGCAGCCGCAAAGGGTCAAAATTTGTTCAGGTGCACCTTTGCTAGCTCTAAACCAGTTGCCACTGCCGTCAATGTAAGTCAAAGCAGTCCTCTTATCCACCGGGTTGAAGGGGAAGAAATGGACCTCTCTGATG…	AGE55605.1	calcium-transporting ATPase, plasma membrane-type [Acanthocystis turfacea Chlorella virus MN0810.1]	28.6	3.2e-34	146.4
NODE_10984_length_1243_cov_93.976923	GCATGTGGCAACAAAAAACCAAGGTAAAAGCAAAATAAAATCTTATTACATGGTCAAGACAAACAAACAATTTAAAAAGTTAATCACACCTTCATTTTTCATTAGTTCAGAAGAGGAAGAACATGTAGAAAACTTGTATAATAATAATAATAACAATAACAATAATCCATAAGCACAAAGTAGCATGATACATTTAACAAGAACTGGTGCAACTCACCATTCTCTTAAGTCTTAACCTTCTTCCCCAAACTCTTTTGTGAATCGCTCATGAACCTCAAGGTCGCTTTTGCTCACAGTCGGCCTCTGTCTCGCCAGAACCTTGTCAAAATCTGCCCGCATGATCGGTGGTGGACTTATCTTTGCAGCCAACCCTTTTGCTGCAAGCTCCTGCATGGTGAT…	QOR60541.1	hypothetical protein [Bathycoccus sp. RCC716 virus 2]	35.8	3.2e-34	146.4
NODE_37247_length_559_cov_9.886831	AACCGGCCAATCCCGAATAGCTTGAACCTTCTTTTCATCAACCTGAATACCCTGTGCAGAAACTAAATATCCAAGAAAGGATACTTGAGTGGTGAAAAACTCACATTTTCCTAAATTCCCATAGAGCTTTTCTTGATTTAGCACTTCGAACAATTGTTGAAGGTGCGACTGATGATCACTCTCGGTTCTGCTGAATACAAGTATGTCATCGAAATAAACAACAACAAACCTGCCCAAAAAAGGTTTCAATATTTGATTCATCAGGCGCATGAAAGTACTTGGTGCATTTGATAACCCGAAGGGCATAACTAGCCACTCATACAATCCTTCTTTTGTTTTAAAAGCTGTCTTCCACTCATCTCCTTCATATATTCTAATCTGATGATAACCACTTCTCAG…	YP_009552737.1	polyprotein [Birch leaf roll-associated virus]	41.7	3.2e-34	145.2
NODE_34127_length_596_cov_5.028681	GCGACATACTCTATTCATCAAGTCCATGAATGCTGTCGAGGCATTCGTCAATCCAAACGACATCACGAGGAACTCGTAGTGTCCATAACGCGTCCTAAACGCTGTCTTTGTTATATACTCTTCTTTAACCTTTAACTGATAATAGCCCGACCTGAGATCGATCTTGGAGAACCAACTTGCTCCTTGCAATTGGTCAAACAAGTCGTCTATTCGCAGCAACGGACATCTGTTCGTGACTGTCAGCTTATTCAGCTCACGGTAGTCGATGCACATTCGCATGCTACCATCCTTAACAAACATAACCGGAGCTCCCTATGGGGATATGCTCGGTCTGATGAAAACTTTACCAGATAACTCTTCCAACTGTGCCATCAACTCTTTCAGTTCCGACGGGGCCAG…	ABY53448.1	polyprotein, partial [Ambrosia asymptomatic virus 2 UKM-2007]	55	3.4e-34	145.2
NODE_87338_length_285_cov_2.938679	CCCTTAAGCTCCCTCGAGGGATAGTCCGAGATGTGATTGTGAAGGTGGAAGAGTTTTATTATCCGGTTGATTTTTTGGTGCTTGATTATGTGTCTTCAGAAAAAATTAAACAACCGAATGTTATTTTGGGTAGACCTTTCTTAGCCACTGCACATGCATTGATTGATTGTCGTTCTGGTACAGTTGATATGACTTTTGGTAATAGAAAGGTCCGTCTTAATGTTTTTTCCAATGTATCTGATTCTCTGGTTGGTGATGAATGCTTTCTGGCAGACATTATTGACG	ABY53446.1	ORF1-2, partial [Ambrosia asymptomatic virus 2 UKM-2007]	71	3.6e-34	144.1
NODE_57958_length_395_cov_104.680124	AAACCGACCACAACATGTTTCCCGCACAAGCTACCAGATCCGGGAATGCCCCTAATTTCAATCCAAGTTGGGGATTTTCATGTTGACCGGGCACTCGTGGATCTTGGGGCTTGTGTGAGTATTATGTCAGGGCAGTTGTACGACCAGCATGATTTTGGTCCTTTAAATTTGGTCAACACCACTGTGGTGATGGCTAATCAGAGTCGTACAGAAGCCCGAGGTATGGTTAACAATGTCAAGGTTAAGATTAAAAATTTCTATTATCTGGTTGATTTCCTTGTTATGGATTATGCTACTGGTCTGATTGACACACAGCCTGATCTTATTTTGGGTAGACCATTTTTGGCTACATCCAATGCTGTGATTGATTGTGCCAGTGGGATTATGGAGCTAAC	ABY53446.1	ORF1-2, partial [Ambrosia asymptomatic virus 2 UKM-2007]	54.8	3.8e-34	144.4
NODE_128_length_4927_cov_26.506180	ACATGTTACTTGTGATTTTTGTGGAGGATCGCACCAGAATGGTGATTGTCAGCAGGATGTTATGTTTACTTCAAATGAGCAGGTTGATTTTATGGGTAGTCAGGTTCGGCCCCAAAACAACCCTCTCGGTAACACATATAATTCAGGTTGGAGAAATCACCCAAATTTTAGCTGGAAAGGAAATGATAGCAATCAACCACCAGGATTTCAGCAACGTCCACCACCACAAAAAAATCAGCAACAATATCAACCTTATCAACAACAAAACCAAAACCAGTACCGCCATCAAAATCAGAATCAACATCAACAATTTCAGCATCAAGGCTCAAGTAGTGGTTCACAGTCTGATAATAAACCAAGAATGGAAGATATGTTAGCACAACTTCTAACCAATTCCGA…	QOS14488.1	polyprotein [Chestnut mosaic virus]	28.5	4.3e-34	147.9
NODE_31143_length_637_cov_10.686170	GTCGGTGATAGTTTTCATTGACGACATACTAGTTTATTCAAAGAATGAAGGTGACCATGCTTGTCATTTACGAGAAGTGTTAGAAGTGTTGAAGAAAGAGAAGTTGTATGCGAAATTTTCAAAGTGTGCGTTTTGGCTTAGGGAAGTTCAGTTCCTAGGTCATGTGATTAATTCGCATGGGATCATGGTGGATCCTGACAAAATTGTTACTGTGAGAGATTGGGAAGTTCCTAAGACACCCACGGAGAAACGAAGTTTTCTGGGATTGGCAGGCTACTATCGGAGATTCATTCAGGATTTCTCGAAGATAGCCTTGCCATTAACGAAATTGACACGGAAGGAAGTACCGTATGAATGGGGGCAAGCGCAGAATGATGCGTTCGCCGAGTTAAAGACAAG…	CAA73043.1	polyprotein; reverse transcriptase, RNase H, partial [Pineapple bacilliform virus]	42.7	4.7e-34	144.8
NODE_812_length_3193_cov_69.476603	AACCGCTCTCTTTTTCTCTCTTTCTCTCTCACATACAGGAGTATTAAGCGGTTCTTAAATTCACCCGCTTTCAATGCAGGAAATACAAGTCCCTGAAACAGTAATGTTCAAATAGAAATAGAGGGAAAGCAAAATATAAGAGACCAACAGTGAATTTGGCATCTTCTGCAAATACATAATAAACATATTTTTACATGCCCAAGCCCCAAAGGCAAACAAACAATTTAAAAACTTAATAACACCTTAATTTTTCTTTAGTTTGGGATTAAGAAAACATGATATTTTTCTAGATTTTTTCGCCTGGAAAAAGCTTGAACATGCTCAAACTTTATACAATAATCCAACAACACAAATTAGTAAGATAACTTTCACATGAACAGTGCATGCAACTCACCTTTC…	QOR60541.1	hypothetical protein [Bathycoccus sp. RCC716 virus 2]	36.1	4.8e-34	147.1
NODE_8269_length_1434_cov_6.059515	GCCATCTTCGAGAACCGATCTACCACTACCATAATAGAATCTTTCTGACGTTGAGTTCGGGGAAGCCCGACGACAAAGTCAAGACTTACGTCCTCCCATGGGCCCGCGGGAACTGGTAACGGGGTGTAGAAGCCCGCATTCGAATGATGGGATTTTGCTATATGAAACGTACGACACCGATCCACAACTCGGTTCACATTCACACTCATCCGAGGCCAAAAAAACGTTCTTTAATCAATCTGAGGGTTTTATCTCGCCCAAAATGGCCAGCCAACGCTCCCTGATCTCCTTCAAGAATAATGGCATCCTGTAACGAACACTTGGGAACACATAACCGTGCTCCTTTGAACAGAAACCCATCATGCAGTGAATGCCTAAGTGTGGGTGCCAACCGGCATG…	CAA73043.1	polyprotein; reverse transcriptase, RNase H, partial [Pineapple bacilliform virus]	45.6	4.8e-34	146
NODE_17785_length_941_cov_6.170507	GCTACTTTCCTGAACTTAACGGTTGAGGCTATTTTGCCGTTTTCTGTGTTGGTGGGTAGTGGCGAGCGCCTGCCATGTTCAGGACTCGCAAGACAGGTCGAATTGGTGATTCAGAATCAGTTGGTTCTTGTCGATTTTTTGTTTTGCCATTGCAGGGGTGGGATATGGTTCTTGGGGTTTCTTGGCTTTCCACATTGGGACCTGTTGTTACCAACTATGCTTCCGCCACTTTTGAGTTTGATTTGGCCTGTACTCGTGTAGTTTGGAAAGGTGATTCTGCGCCGGTAGTCCAACCTATTCAATTCAATGGGTTACGTCGCTTGGCTCGATCCGAATCCATTAATGAATTTTTCCATCTCACTTTAATCTCACCGGATTTACCATCTGATTTTGAATGCC…	ABY53448.1	polyprotein, partial [Ambrosia asymptomatic virus 2 UKM-2007]	40.6	5.4e-34	145.2
NODE_24910_length_747_cov_10.596439	TATCGCAATCATAATCCTTTAACAACTCTAACCATCTTCTTTGCCTCATATTCAAATCATTTTGTTCAAAGAAATACTTCAAACTCTTGTGAACTTTTATAAATGGTGCACTTAACTCCGTAGAGATAATGCCGCCATATCTTTAACCCAAACACTACCGTCGCCAACTCCAGGTCATGAGTTGGGTAGTTGACCTCATGCACCTTGAGTTGTCGTGATACATAAGCAATCACTTTTCCCCTTTGCATCAGCACACATCCTAACCCTTGGTACGAGGCGTCAGAGTATACCACCAAGTCTTCATTTCCATCTGGTAGGGTTAGGACTGGCGCTTCTGTCAGTCTTTTCTTTAACCCAGCAAACGCATTGTCTTGCTCTTGCCCCCATTCGTACTTAACT…	CAA73043.1	polyprotein; reverse transcriptase, RNase H, partial [Pineapple bacilliform virus]	42.7	5.6e-34	144.8
NODE_16083_length_1002_cov_13.630786	TAATGAGCCATTCAATTTCACCATACCCTTCGGTTAAAACAAATCATAATTAATTGTTATATTGCCCTACATTAAGGTTAATCTGACAACAAAATGTAAGAAACTAAAATTATGTTGTGTAAAACAAGCTCAACACATATTTCTAATTTTGGGATGAATGTGTTACCAACATCTTCATCATGCAATCCATACTTCACACAAATCAATTGTGACTCAACAATCAGTCATCTCTGTTTGGTTTAGTTGCATCTAGTTTGCTCTATATGAGTATATACGAAGCAATGCAACTGGGTTGATTAGATATTATTATCATTCGGTTGTCACACTCTTTGCAAGATTCCTTGGTTGATCAACATTGTATCCACGTAGAACGGTTAAATGATAAGCAAGTAACTGCAA…	AGE55786.1	glucosamine--fructose-6-phosphate aminotransferase [Acanthocystis turfacea Chlorella virus MN0810.1]	40.7	5.7e-34	145.2
NODE_40667_length_523_cov_4.104444	GATGTTGTTTTGGGTGCTAACCAATTTTTAATGGCGTCCACTTTGGCTGGATCGACAAGAATACCGTTTCATTCACGATATGGCCAAGGAATTGAACCTCTTTTAGAAAAAATTCACATTTGGAGAATTTGGCGTAAAGGTGTTCGGTTCGAAGGACTTTGAGGATTATACGGAGATGCTGGTCATGCTCGGATTTGGTTTTTGAATAAATCAGGATATCATCGATAAATACAATCAAGAAACGGTCTAAATATGGCTTACACACCCGATTCATTAAGTCCATGAAAACGGCGGGTGCGTTGGTCAAACCGAAAGGCATGTCTACAAATTCGTAATGACCGTAACGTGTTCGAAATGCGGTTTTTGGGATATCTGATTCTGAAACACGGTGTTGATGGT…	ABY53448.1	polyprotein, partial [Ambrosia asymptomatic virus 2 UKM-2007]	79	6.6e-34	144.1
NODE_60206_length_383_cov_12.325806	TTAATTAAGAAACCGACCACAACATGTCTCCCGAACAAGCTACCAGATCCGGGAATGCCCCTAATTTCAATCCAAGTTGGGGATGTTCACGTTGACCGGGCACTTCTAGATCTTGGGGCTTGTGTCAGTATTATGTCAGGGCAGTTGTACGACCAGCATGATTTTGGTCCGTTAAAGTTGGTAAACACCACTGTGGTGATGGCTAACCAGAGTCGTACAAAAACCCGAGGTATGGTTAACGATGTCAAGATTAAGATTAAAAATTTCTATTATTTGGTTGACTTCCTTGTCTTGGATTATGCTACTGGTCTGATTGACACACAGCCTGATGTTATTTTGGGTAGACCATTTTTGGCTACATCCAATGCTGTGATTGATTGTGC	ABY53446.1	ORF1-2, partial [Ambrosia asymptomatic virus 2 UKM-2007]	59.3	8.3e-34	143.3
NODE_65691_length_357_cov_6.274648	GGGGCATTTGTTGGCTAAATGTTTCTCGTCTCCACAGATAAAGCATCTACACTTTCTTGTTTGAGGTTTTCTGACGTACCTATTTTTGTTATAATTTGTTTTATAATTTTTGTTGTACGTTGTACTTCGTCTTATCTTTTTCTTTTTATCGTAGAATACATAAGCTTGTGGTGTGTATATGGCTGTTTTACAAAACGCATAAGCATTTCTCTTTAATTGTTCTTGTAAAGCTTCTTCTTTACATCTTTTTTCTAGTAATCCGAATGTATAGGTTATTCTAGGTCCAATTCCTAGATTACTTTCATTTTCATAGGCTTGTTTCCATGATTCGTGTATATTTTTTCCTAAATCTCCTGG	AGC25937.1	hypothetical protein, partial [Piper DNA virus 1]	54.1	1e-33	142.9
NODE_43021_length_501_cov_3.609813	TTGGAGAACCAACTTGCCCCTTGCAATTGGTCAAACAAGTCGTCTATTCGCGGTAACGGGTACCGATTCTTTACCGTGAGCTTATTCAACTCCCGATAATCTATACACATTCGCATACTTCCATATTTCTTCTTTACAAACAGAACTGGCGCTCCCCATGGGGATATGCTAGGTCTGATAAATCCCTTTTCTACCAACTCTTCCAACTGTAATACCAACTCTTTCAGTTCCAACGGGGCCAGACGGTAGGGACTTTTCGCAACAGGTAGAGCTCCTGGCGTCAAGTCAATTTGAAACTTAAGTTCTCTATCAGGTGGCATTCCAGGAAGGTCCTTCGGGAACACTTCTGGGAAATTACACACCACTGGTACATCATTAATTTCTTTAACCTCTATACTT…	ABY53448.1	polyprotein, partial [Ambrosia asymptomatic virus 2 UKM-2007]	44.3	1.1e-33	143.3
NODE_86520_length_287_cov_1.439252	CCCCCGTTCCATTCTTCATACCCTTTTGTTTGGATAACTATTTGTACGTGTCAGTGAAAATCATGAATGCTCATCATCATGTCTGGTGCTATATACACCAGCTGTGTTCCTCTGCTCATATCAACCTCCATTGTGCCGATTGTTTCATCATTCCATCTGGTGTCTTTTAAGACAACCAGAGCGCTTGTTCCAGCGTCCCGTCGGTGTAGCCCATGTATCCTTATCATGATCATCCCTAAATGGATATGTTGCATTCCTGACTCTCTCATGGTCCTGTAAGAGGTTTC	YP_009229919.1	polyprotein [Blackberry Virus F]	67	1.1e-33	142.5
NODE_39478_length_535_cov_6.616883	GATCACCCTTCCTCGTTGCATAAGCACGCAGCCCAATCCCTGGTACGAGGCATCCGAACAAACCACCAAGTCCTCGTCTCCGTCAGACAAGGCTAAGACTGGTGCTTGCGTCAGCCTCTTCTTTAACTCTTCAAACGCTTCATCTTGGGTCTGACCCCAATCGAACTTTACTTCCTTTCGAGTTAACATAGTCAAAGGCGAGGATATCTTCGAAAAGTCCTGGATGAACCTCCGATAGTAACCTGTCAAGCCCAAGAAACTCTGTATCTCTGTCGGTGACTTTGGCGCTTTCCAATCCATAACTGCTTCAACCTTGGCGGGATCCACGAGAATTCCGCTCGGGTTAATGACATGTCCAAGAAATTGAACCTCTCGAAGCCAAAACACGCACTTAGAGAA…	CAA73043.1	polyprotein; reverse transcriptase, RNase H, partial [Pineapple bacilliform virus]	44	1.2e-33	143.3
NODE_53323_length_424_cov_2.148148	GGGTTGGTGTCTGAATTGATTTTCAACGGGTAGGCTCTCAACCTGATGGGTCCATGGTGGTCTCCCTTCTTGCATCGCCATGACTTCTTGCTTTTGCTCCTCCGCTCTTAAAGCACAAACATGAACCTGTTCAGAATTATCACAAACACAACTATCCAAAGTATCGTTTTCATACTCATGGGGTTCACACCGATCTACTATATCTGCCATGAAACACTCATCACCACCCAAAGAATTAGAAACATTAGTAAAAACATTAAGGCGCATTTTTCTATTACCGAATGCCATGTCAACCGTACCGTATCGACAATCAATAATGGCATGAGCAGTATTTAAAAATGGTCGACCGAAAATGACATTTTGTTGTTAGGTCGGGTCAACTGCTGAGTAATCCAAGAC…	ABY53446.1	ORF1-2, partial [Ambrosia asymptomatic virus 2 UKM-2007]	53	1.2e-33	142.9
NODE_1092_length_2946_cov_19.499130	TTGGCTGGTCCACAGCAAAACAACGTAAATACGCCTCTAAACAGCGGTTGACTACCTCAGTTTGACCGTCCGTAAGAGCCTTCAAAGTCTTTGGAACAGGCCACTCGGAAACTGTTGTAACTTTGTTAGGGTCCATTGCCACCCCTTGACCATCAATTAAATGGCCCAAGTAATCAACAGATTGCTGCCCAAAAGAACACTTGGCCTGGTTGACCATGAATTGTTGAGTAAGTAAAATGGTAAAGACCTCAAATAAATCCAACAAATGCGTATCCCAAGTGGGGCTGTATACTAGGATGTCGTCAAAGAAAATAACCACCTTATGACGTAAAAGGGGACGGAAAATGTCATTCATGATTGCCTGAAACGTAGCCGGAGCATTCATCAACCCGAATGGCA…	QHG11155.1	polyprotein [Pitaya badnavirus 1]	36.8	1.3e-33	145.6
NODE_8098_length_1447_cov_19.665939	CCTTCTTCTCCAAACTCCTTCGTAAACCTCTCGTGGATCTCTAGATCACTTTTACTTACTGTTGGCTTCTGCCTTGCTAAAACCTTGTCAAAATCTGTTCGCGTAATTGGTGGCGGACTAATCTTTTCAGCCACGCCTTGTGCAGCCAGCTCCTGCATTGTGGTCTGAATCGCACCCGGTTGTTTGGGTCCACATGGAACCCACAAACCCTCATTCGTCTTAATAAAGAACATAGCATCTTGAGTTTTACGTACAGGTTCGAATAAAACATCCTTAACACAAACAGCAATATCCGAACCAGAAAATCCTTCAGTTTTACGCGCCAAACTTTCAAAGTCACTTTCATTCAGATTATTGGGAGTGTCTCCTAAATGCACTTTGAATATGTGCTGGCGAGCC…	QOR60541.1	hypothetical protein [Bathycoccus sp. RCC716 virus 2]	37.8	1.4e-33	144.4
NODE_20515_length_855_cov_29.987212	AGCGGATGATAATGGAACTTCAGTTACTCCACAAAAGCTAAAGAAATCAGATAAGATTAACCGGCGTCGGCGGAGAACCGAGAATGGGTGGTTTGAGAGCGGTAGCAGTCATCACCGGCGGCGACAACTCCGTCAAAGGATCTCTTCAGTTTATACAGGAAGCCAACGGGGTAACTCAAGTGAGAGGTAGGATATTAGGGCTCAAACCAGGTCTTCATGGATTCCATATTCATGCTCTTGGTGATACCACCAATGGCTGCAACTCAACTGGGCCTCATTTCAATCCATTGAACAAAGATCATGGAGCTCCTTGGGATGAGACACGCCACGCAGGCGATTTGGGAAACATTGTTGCTGGTCATGATGGGGTTGCTGAGGTGTCAATTGCAGATAAGAATA…	NP_048593.1	Cu/Zn superoxide dismutase [Paramecium bursaria Chlorella virus 1]	50	1.4e-33	143.7
NODE_3893_length_1952_cov_57.851517	TCCCGCCTCGTGTTTCTGTTTCTGTTTCTTACTAGCCGACGACGACGATACAGCCGTCGAACACAAATCATCATCGGTTTCCAACAACGCGCTTCCTGTCTTGCAATCATGCAAATTATACTCATCCGGTTCTTGCCCTTCCATACCCTTAAATCTTTTCCTATCATTATTATTATTATTGTTATTATTTGGTACCGAAACGTCTAAATGCATTGAAGGTACTTTTTGATCGTTAGAGGACGTTGATGGGCACGGTTTCTTTTCTCTTCTAAGAAAAACTTTGGGAATTGGCAGGTTTTCAGGATTGCAGTTATCAACCACAACTTCATTTGTTCCTTCACAGTTGTTGTCTTGCTTTGAAGCAGACTCCTTTTCATTCATTTGTAGTATGGCACTTGT…	QOI90595.1	hypothetical protein HWQ62 00464 [Pyramimonas orientalis virus]	27.4	1.5e-33	144.8
NODE_1134_length_2909_cov_15.858956	CTATAACTCGAACTGACACTATTCTGGCATGAATGTGATGACGGTCTGTGCTTCCAAAAATCTGCAAGACTTAGGCAAACAATCAGGAAATCGACAAAATTAAATAAACTAAAACTACTAAAATGAAAATAAAATAAAATAGAACAAAGGAAAGACTCGGGTTGCCTCCCGAGAGCGCTTGGTTTAACGGGTCCTCAGCCTGACCCCTTCTGGCTGTTTACGTCTCGAACGAGTTGAGGTACAAGACCTCTTCCGCATCGTCGGTGGCTGCTTCCTGAAAATAGTGCTTCAGCCTATGGCCATTCACTTTAAACTTCCCATCTGAATCTTCAATTTCCACTGTACCGTATGGGAAAACTTCACTGACTGTGTAAGGTCCCGACCATCGGGATTTCAGCT…	YP_002117531.1	ORF3 [Cycad leaf necrosis virus]	27.6	1.7e-33	145.2
NODE_8694_length_1403_cov_11.690977	AGCCTTCTTCTCCAAACTCTCTTGTAAATCTGTCATGCACTTCAAGATCTGATTTGCTTACAGTAGGTTTCTGCCTTGCCAACACTTTATCAAAATCTGTTCTCGATATCGGCGGTGGAATGATCTTTGATGCTTCGCCACGAGTTGCTAGATCCTGCATAGTGATCTCAATGGCGCCTGGATGACGGGGTCCACATGGCACCCAAGTGTCATCAGATTTTTTTATGAAGAACATTGCATCTTGTGTTTTACGTACTGGTTCAAACAGAACCTCGTTTACACAAACAGCAATATCCGAACCGGAGAATCCTTCGGTTTTATATGCCAATTGCTCAAAATCACGATCCGTTAGGCTGTGAGGTGTATCTCCAAGGTGTACCTTAAACATGTGTTGTCTTG…	QOR60541.1	hypothetical protein [Bathycoccus sp. RCC716 virus 2]	35.9	2.3e-33	143.7
NODE_13708_length_1102_cov_15.680272	AATCTGTGAACAGGAGAAATTTTTATCCCAGGGGCTGAGAGCTGCTAAAGATGCCCATAAGAGAAAAACTATGACCACAGGTGTTGGTGGTGGTTCTGGACCACTTGCAGCACCTCATACTCAAAAACCCAACACTAGTTTTGCGAGGGGCAAACCAAACAAACAAACCGGTCCCCAGAATTTTGTTGGTACTGGTCGGGCCAACCCAGGAAATAACAATTGGGGTTCAAGAATTTCTGAAAAATCTGTGTGGTTGTCTCTTATTAATAAGTTGTTGAAGGCGTCGCTTTTACCTGTGGTGATATTTTGTTTCTCAAAGAATCGTTGTGACAAATCGGCTGATAATCTGCGTGAAACTGATCTCACAAGTCGATCTGAAAAAAGTGAGATTCGTATTTT…	AGE50258.1	helicase [Acanthocystis turfacea Chlorella virus Canal-1]	39.2	2.4e-33	143.3
NODE_20110_length_867_cov_13.036524	AGCATTCTTTAGTTGACTTATCAAATCAACCTGTAGGTCTAGCCTTAAAGCACGTACTCTTCTAGGCTTTTCCGTTTCTTTTCTACTCAGAGCATCAGCTACCACATTAGCCTTGCCTTCGTGATAACAGATTTCACAATCATAATCACTCAGGACTTCCATCCACCTTCGTTGCCTCATGTTAAGTTCTTTCTGTCCAAAGATGTACTTCAAACTCTTGTGGTCAGTATAAACTTTGAACTTGACTCCGTAAAGATAGTGCCTCCATAACTTTAATGCAAAGATTATGGCGCCTAATTCTAGATCATGAGTCGTATAGTTCCTTTCATGAGTCTTCAACTGACGCGAAGCATATGCAATGACTTTAGTTCGTTGCATTAACACACAACCCATACCGGT…	CAA73043.1	polyprotein; reverse transcriptase, RNase H, partial [Pineapple bacilliform virus]	43.3	2.5e-33	142.9
NODE_1587_length_2637_cov_7.510530	AGTACCATGTGGTGTTATACCACCACTTAGCCAAGGGAAGCCATTTGGCCCATTGTAAGAGTGTGTCCATACTCAAACATCGAAGATAAGTTTCTAAGCACATGTTTAAGACTTCAGTTTGACCATCAGTTTGTGGATGGTATGCACTTGACAATGCTAACTGAATACCTTGTAGTTTAGAAAATTCCTTCCAGAATTGACTTGTAAATATAGGATCACGATCTGAGATAATTGTGGTAGGGCAGCCATGAAATTTGAAAATATTATCCAAAAACACCTGAGCAATAGTGCTGCCAGTATAGGGATGAGCCAAAAAGATAAAATGACCATACTTGGTCAATCTATCCACCACAACCATAATGGAATCCTTGCCCTGAGACTTAGGTAATCCATTAATAA…	NP_043933.1	hypothetical protein [Strawberry vein banding virus]	26.3	2.6e-33	144.4
NODE_102_length_5157_cov_11.458301	GCGGTTTTGCTTCCACCCACTTTGTGAAGTAATCAATGGCCACGATCAAGAATTTCACCTTGCCGGGAGCTTCGGGGAATGGGCCAATAATGTCGATTGCCCACTTTTGAAATGGCCATGCCGCGGTGACCGGGACTAAATCATTCTTGGGGCGGAGAGTATTAGGCGCGTGCCTCTGGCAGGAGTCGCATTTTCGGATCTCTTTGACCGCGTCGAGGTGCATGCCGAGCCAGTAGTACCCTGCGTTCATGATTTTGGCCACGACCATTCGCGGGCCGGCGTGTAATCCGCAGATGCCTTCGTGTATCTCGCGGATCAAGTAATTGGCGTCGTCCGCGTCCAACATCGAAGTAGCGGTCCCAAGAAAGATTGCCTGTACAGTATCCTATCGGACAGTTG…	NP_043933.1	hypothetical protein [Strawberry vein banding virus]	26.5	2.9e-33	145.2
NODE_1069_length_2965_cov_5.713001	CCCCGTCCCGCTTCCAAGACCACAATATACCAACATTTCCTTCATCAAACCCGGTCAACGTCCGGCCTTATAGGTATCCCCACTATCAAAAGCAGGTCATGACATCCCTCATCAAGGAAATGTTAGATGGTGGGATTATCAAACCAAGCAATAGTCCATATTCGTCTGCGCTTCTTCTTGTTCGAAACAAAGATGGGACATGGCGTTTCTGTGTCGATTATCGGGCCCTCAATGCTATTACAGTCAAAGACCGTTTTCCCATTCCTACGGTTGATAAGTTGTTAGATGAACTTCATGGAGCCACAATTTTCTCCACAATTGATTTACGAGCCGGGTACCATCAAATACGAGTCGCCCCATCTGACACGTATAAGACGGCTTTTCGAACGGTTGATGGCC…	QBB63970.1	polyprotein [Green Sichuan pepper vein clearing-associated virus]	33.5	2.9e-33	144.4
NODE_89086_length_282_cov_1.473684	GTTGATTCCTGATGCTTTGGGAAAAAGCATGAAAAGTGCAAATGATGAGCCACAATCATCATCTAGTCCAGCAGCAAACGGCTCTGGTAAAGACTCAACAAATCCGTTGACGGCTGACAGTTTGCCAAAAACTGAAAAGGTCTCTCTTAGACCAAGTTACTCTCAAATCATGAAGGAACCTATGAAATCTAATGCTAGATTTTATGTAATCTTCGATGGAGAACAAAAAGGCATCTATGAAAACTGGTCAATAGTCTCCAGATATGTCACAGGAACTTCGTG	ADZ44591.1	inclusion body protein [Dahlia mosaic virus]	68.1	3e-33	141
NODE_201_length_4485_cov_20.174977	AAAGAAAAAACACAAGTGTTTAGGGAAATCTCACTTTCAAGAAGCGGAGGGTTGAGTTGAGTTTCCCCAAATTCATCCACTTCTAAGTTCTATCTAACTGAAGAAAACAAGATTTCAAACTCAGAATTTTGCTTTTCTCTACTCAAACCCTAAATCTCCATCACTTGGATACCAAGTTACAAGATCTGCAGAGGATGAGTAGTTTAGTTGAGAGACTTCGTGTTAGATCTGATTCAAGGCCTCGCTATAGTTTGGATGAATCTGATGACGAGTCAGATCTCCTGTTCGGTAAATCCAAAAAGTCAGAAAATATTGAGAAAATTGTCAGAGATGATGCGAAAGAAGAATCATGTAACGCGTGTGGTGAATCTGGGAATCTACTTGTTTGTGAAACATGCA…	AET84641.1	helicase [Ostreococcus lucimarinus virus OlV4]	26.6	3.3e-33	144.8
NODE_19044_length_899_cov_25.464891	CTTAAGATCACTTCCGCTATATCCTTCCGTCATTACCGCAAGCTCCTTAAAGTCCAACTCTTCTACCTTCTCTTTCGCAAGGAGCGTTTTCAAGATCATTTCCCTGCTTTCCACCGATGGTAGACCCACCATGATTCTGCGTTCAAACCGTCTAATAATGGCTTCATCAAGATCAAAAGGTCGATTGGTGGCAGCAAGAACAAGAATCCGTTCACCAGGTTTAGTCAACAATCCATCCCAATGTGACATAAACTCGTTCTTTATTTTCCGCATGGCTTCATGTTCTCCAACTCTGGTTCGCTGACCAAGCATACTATCAACTTCATCCACAAATATTATAGTTGGAGAAACTTTTGCAGCAAGTGAGAATAAGGCCCTAACATTCTTCTCATCTTCCCC…	QOR60300.1	hypothetical protein [Bathycoccus sp. RCC716 virus 1]	38.6	3.3e-33	142.5
NODE_37880_length_552_cov_6.342380	GCACTTTTAGCTGCCGTGATGCGTAAGCAATCACCCTTCCCCGTTGCATAAGCACGCAACCCAATCCTTGATGTGAAGCATCTGTATAAACTACCAAATCTTCTTCGCCGTCAGGCAATGCCAAGACCGGCGCTTGTGTCAACTTTCTCTTCAGTTTCTCAAAGGCTTCCTCCTGGGTCGGACCCCAATCAAATTTTACTTCCTTTCGAGTTAATTTAGTCAAAGGCAAAGCTATCTTCGAGAAATCCTGAATGAACCTTCGGTAATAGCCTGCCAGTCCAAGGAAACTCCGTACATCTGTTGGTGACTTGGGCACCTTCCAATCCATTACTGCCTCCACCTTTGCCGGATCCACCAAGATTCCGCTTGGGTTAATAACATGCCCAAGGAACTGAACCT…	CAA73043.1	polyprotein; reverse transcriptase, RNase H, partial [Pineapple bacilliform virus]	44	3.5e-33	141.7
NODE_111103_length_247_cov_1.068966	TGAAGGGAAAGTGCTTCATATCGGCCTGAACTTCGGCGTCGTTGAACGTGCGGCCGATGAGGCGCTTTGCGTCGAAGACTGTGTTGATTGGGTTCATTGCGACCTGGTTCTTCGCAGAGTCACCGATGAGGCGCTCTGTGTCTGTGAAGGCAACAAAACTGGGAGTAGTGCGGTTACCCTGGTCGTTGGCGATAATCTCAATGCGGTCATCTCTGAAGATGCCTACGCAAGAGTAGGTTGTACCAAG	AET43623.1	heat shock protein 70 [Micromonas pusilla virus PL1]	76.8	3.5e-33	140.6
NODE_10814_length_1255_cov_4.692047	GGCCACTCTTGGACAACAATAATCTTTTTAGGGTCTGTTTGAACCCCTTTTCCGAATATGTGTCCCAAATACTCCACACTTGATCCTGCAAAAGAACATTTGGATTTCTTTGCAAAGAGTGTGTTCTGTCTAAGTAGGATTAAAACCTCCTCTAAATCCACTAAGTGTTGTTTCAAGTTAGGGCTGTATACCAGGATATCATCAAAAAATACCAGGGTGGTTTTCCTCATGAGAGATTTAAATGTAGTGTTCATTAAGGATTGAAAAGTAGCAAGTGCATTGGTTAGCCCAAAAGGCATTACTACAAATTCAAATAATCCTTGATGAGTTCGGAAGGCTGTTTTATGAATGTCCTGTTCATTCATTCTAATTTGATGGTAGCCTGCCCTTAAGTCTAGC…	YP_009552737.1	polyprotein [Birch leaf roll-associated virus]	36.3	6.1e-33	142.1
NODE_32485_length_618_cov_1.790826	ACCAAAACTCCTTTGCGTAGCAAAGACTGAAAAACGTGGTTCATTAAGGCTTGAAAGGTTGCTGGAGCGTTCGTTAACCCGAAAGGCATGACGAGGAATTCATAGTGGCCCTCGTGAGTCCTGAAGGCGGTTTTGTGTACGTTACCCGGGTACATGCGTATTTGGTGATAACCCGACCTTAAGTCCAATTTAGAGAATAAAGTCGCCCCACCTAACTCATCCAAAAGCTCCTCAATCAAGGGAATTGGGAACTTATTCTTTACAGTTGCTTCATTTAAACGTCGATAATCCATGCACATACGCCACTGGCCGTCTTTTTTTTTAACAAGAACTACCGGAGCTGCGAAGTCGCTCTGACTGTTTCGAATAATCCCAGCATCTAAAAACTCCTGTGTTGTC…	ABY53448.1	polyprotein, partial [Ambrosia asymptomatic virus 2 UKM-2007]	45.2	6.7e-33	141
NODE_34395_length_593_cov_4.330769	TCTCCCCATTCAAACTTCGTAATCTTTCGAGTCAATGTTGTTAAAGGAACTGCAATTCGCGAGAAATCCTGGATAAACCTTCTGTAATATCCAGCTAATCCTAAGAAACTTCTTACTTCAGTTGGTGACTTAGGAATTTCCCATTTCGAAATTGCCTCTATCTTAGCAGGATCTACTTGTATACCACTTGCATTAATAACGTGGCCAAGAAATTGTACTTCATGAAGCCAAAATTCACATTTAGAGAATTTAGCATACAATTTCTCGTGTCGTAACAATTCAAGTAAAATTCTAAGATGTTCGTTATGGTCTTTTTCATTCCTAGAATAAATAAGTATATCGTCAATAAAAACGATTACAAATTTATCCAAATATGGCTTACAGATACGGTTCATCATA…	YP_009121747.1	ORF3 [Yacon necrotic mottle virus]	41.4	8.3e-33	140.6
NODE_15753_length_1015_cov_6.552017	ATGAATTTTTGGTGATGCCGTTTGGCCTCACCAACGCCCCATCCTCCTTTCAAAGACTCATGAATGATGTCTTTCGGCCATTTCTTCGCAAATTCGTGTTGGTTTTTTTGATGATATTTTGATCTACAGTGCTTCTTGGGTTGCTCATTTGGATTATCTTTGTATGGTTCTTCAAACCTTACAGGCTCATTCGTTAGTGGCCAAACGAGCTAAATGTCATTTTGGTTTACTTCGGATTGCCTACTTGGGCCATTTTATTTCCAACAGTGGAGTGGAAGTTGACCCATCTAAAATCGACACTATCCAACAGTGGCCTCGCCCTACCACTGTTAAACATGTTCGCAGTTTCCTTGGTCTTACGGGGTACTACCGGCGTTTTATTCACAATTATGCCATCAT…	CAA73043.1	polyprotein; reverse transcriptase, RNase H, partial [Pineapple bacilliform virus]	45	8.4e-33	141.4
NODE_22027_length_817_cov_2.954301	GGTTGCCAACCGGGAAAAATTGGCTGGTATTGGTCGGGTACGTGATCTTACTATTGTTATTCAAGGTTATACTATCACAACCGATTTTTTTGTGTTGCCTGTCGCTGCTTGCCCATTAGTTTTAGGGGTCCAGTGGCTTAAAACTTTGGGAGCGGTTCCAAATTGGGGGTTCTTCCCATAAGCTACAAGGATTGAAAGGAGCATAATTAACAGCCTTGAGGAATACCGAGTTAATGGGAATCCAAGGAACCGCCTTGCTTCTCCAGATTTCCCCGGTTCTGACCGATGCTCATGCTAGCCAATTACCGTGCCGGGCCGTTCAACAGGTATTGTCTGATTTTGATAGAGTTTTTACCGAACCTACTGATTTACCACCCGGGCCTTTCCAAGATCACGCCA…	ABY53448.1	polyprotein, partial [Ambrosia asymptomatic virus 2 UKM-2007]	41.2	8.8e-33	141
NODE_30062_length_654_cov_2.955250	CGTTAATGGCGAGGCTATCTTCGAGAAGTCCTGTATGAACCTCCGATAGTAGCCGGCCAATCCCAAGAAACTTTGAATCTCCGTTGGCGTCTTCGGAATCTCCCATTCCTCCACTGTGAATATCTTCGACGGATCCACCATTATCCCATGCTGGTTAATTACATGACCTACGAATTGAACTTCCCTAAGCGAAAACGCGCACTTCAAAAACTTTGCATACAACTTCTATTTCGTCAACACTTCCAACACTTCTCGTAAGTGAAAAGCGTGGTCACCTTCATTCTTTGAATAGATCAGGATGTCATCAATGAAGACTATCACTTCGCTGTCCATCATTGAACGACATACTCTATTCATCAGATCCATGAATGCTGCAGAAGCATTCGTTAATCCAAACGA…	ABY53448.1	polyprotein, partial [Ambrosia asymptomatic virus 2 UKM-2007]	74.1	1.2e-32	140.2
NODE_1672_length_2602_cov_156.425860	GCTTACAAATCTCCAAACAAAATAACTACCACAAATAATAATCGCCATTTCCACAAACTCCTTCGTCATCTTCTCCACCCCTACACAGACTCCTTCCGGTCCGTGAATCATCACTGATCGGAACCTCCGCAACAATAATGGAATTAACATCAAAACTCCACCACATCGACCTCCGCTCCACTTTCCTAAACCCTACACCCCTCTCGAACCTCCGCAAACCCTATTTCCGCCCCCAAATTCGCCCAATTTCATTAATAACCAATTCCTCCACTAAACCCCCAATCAAACCCCACACACACCATCCAATTCGCTTATCCGCCGTCGCAGTAGACACCGAAACCGCCACTATTACCACTGCAGACGAAGACGACATCGAGTCTCTGTTTTCAAAGGATTCAT…	YP_009701987.1	elongation factor 3 [Paramecium bursaria Chlorella virus CVA-1]	23.7	1.3e-32	142.1
NODE_12836_length_1144_cov_16.903828	CAAACTTCTGAATTTCAGAAACCCTAGTAATGGCTGACGCAAGGGACCCCAAGACGAAGCTAATTCAGAACCTAATATGGTACGCCGCTAGCGCTGCCGTCAGTTGCTGGATACTCCTCGCAGGTGTTCGTCATCTCGAGAACAATCGCGAAGAAACCAAACGAGCAATTGAACAACGCAAACAGCTATTCAAGCGATTAGGCCGTACTCTTATTCACACCACTCCATACGAGGATATGATAGCTTCTGATGTTGTAAATCCAGACCACATAGATGTGGAGTTTGAATCAATTGGAGGATTGGATAATACTAAGCAGGCATTATATGAATTGGCAATACTTCCGTTACGTAGGCCTGAGTTATTTGCTAATGGAAGGCTTCTTGGCCCACAAAAGGGGG…	QOR60300.1	hypothetical protein [Bathycoccus sp. RCC716 virus 1]	37	1.6e-32	140.6
NODE_13327_length_1120_cov_28.843362	TTAATCGACCAACACCCTTCAGTTCATATTAAAGTATTGTAATCATAATAAAAAAAACTATCCAAAAATGGGAGATGGAATCTTGGATATCTAACCTAATCTTCACGATCTTGATTCTCAGATCTAATGTTCATAATCTGGGAAAGAACAAGCTTGGAAAGCTCATTAATGGTAGCTTGAACTTGATAATCATCTGTTGCTGTTTCTCTTGGTACTGACCATACCTCTGATTGTGAGCTCAAACCACTGTACTCCCTTGCTGCAACCCTTGTCTTTTTGGATTTCAACACCACTCTCTCCAGATCTGCTTGCGATAACGGTCTTGGTAAAAGTGATGATTTTCCCTTCTTCTCATCATCTAATAACTCCCTAATGGGAAAATAGGCAGCTTGCTTGCAG…	QOR60300.1	hypothetical protein [Bathycoccus sp. RCC716 virus 1]	36.1	1.6e-32	140.6
NODE_456_length_3684_cov_11.111603	AACCCAAAAGAAGCAATCTAAATATTAGCTTACCTAGCCACTTAAAAGATTATGTGGTTAGCCACCAAAGAAGAATTGAGCATCATTATGGATCCTGTTATAAGGAAAGGAGTGAGAAAGAGTTAGTTATGCAAATTGACAGAAAGTTGTTATCATTCTCTTCCCATCTCCTATTCTCTGATTGTAATTTATTTTCTCATCTTTATTCCATTTATGAACATTAAGCTTCCTGAATTTAATTTGATTACGAAATCCTAGTCTAATTTCAACGTTTCCCTTTATTGACGCTTTCATTGATCTTCAACATAGATGGCTGAGGGGACTCGATTCAAACTCATGGATGACAATCTGAAGGTGATGCAAGAAGGTCAAACACAACTTTGTCAGGATGTTGATCTA…	AAN40005.1	polyprotein, partial [Stilbocarpa mosaic bacilliform virus]	45.6	1.8e-32	142.1
NODE_16701_length_980_cov_5.359427	GTGGGGTACCGTTAAAAAACACTCACAACTGATATCCCCTTGTACAGTTTTTCCTGCATGAATTAGTTGTACATTATGCAACAACAGTTGTACACTATGCTGATCCAAATTCTTGAAACCATTTTTCATGGCGTTCAATATCGGCTGCGGAAACACTGGGTTGGACACGTTTGATGGCTTCTTCAAAGTCGCACATGGCGATCGGGTCTTTTGCGATCTCATCTTTAGGCATGTTTTTAATTTCCTCGCGTGTTTTTCCTGCTATTTTACGTCGCATTCCGTTTAAAGATGCGTCACGGCATACATTTGTTAGATCGTCACCACTGTAGCCTTCGGTTCGGCGTGCTACAACGCTAATGTCCACGTCAGCAGCTACCTCAACAGTCTTCAAATTGATCT…	AET43698.1	cell division protein [Micromonas pusilla virus PL1]	37.2	1.8e-32	140.2
NODE_24134_length_765_cov_4.835260	GAACTAGAAAAAGGGAAAGATGTTACAAAAAGTATAAATCATCCTATAATATTACATCTAGAAAAAATTGGTCTTATAGGAGAAGATATTACAAAAAAAAAAAGGTTGAATACATTTGTAAATTCAAACTAAAAAATCCAGATATTACAATTAGAACTACTAACATTGGAAATACAGATACCAGAAATGATAAAACAAGGGTTAATTAAAAAATCTGAAAGCCCACATAGAACAACAGCCTTTATAGTAAGAAATCACAGCGAAGTTAAAAGAGGAAAGGCTAGAATAGTATATAATTACAAAAGACTAAATGATAATACAATAGATGATGGGTATAATATTCTCAATAAAGACAGCCTACTAAATCTAATACAAGATAAAAAAGTTTTTTTTCTAAAT…	AGC25937.1	hypothetical protein, partial [Piper DNA virus 1]	75.6	1.8e-32	139.8
NODE_25220_length_740_cov_15.178411	CATATTTTAATCGTCTCACCTGATCAGCCTTGACAGTGAGAATGTTGGAGCCAAGCTCTCTTATAGGCATCATTGCTGCTTCCTCACATAAAGCTTGCAGATCGCTGCCGGAATATCCCTCGGTGTCTTTCACAAGTCTTTCCAGATCCCCACTCGGCAAAGAATACTGTTGGCCCTTGAGCTTGTGCTTCAGGAGATTTCTCCTAGCATTTGCATCTGGTAAGGGGATGTATATTCTCTTCACCAATCTCCTCAGGACAGCATCATCTAACTCTTGTGGCTTATTAGTTGCACCAATAACAATTACTAGATCATCCGAGTTTGAAGTCACACCATCAAACTGAACAAGAAACTCTGATTTCAATCTTCTGCTAGCATCATGTTCATTAGACGTTCTTG…	QOR60299.1	hypothetical protein [Bathycoccus sp. RCC716 virus 1]	37.8	1.8e-32	139.8
NODE_15590_length_1022_cov_5.516333	ACTCTTTCTTTGCGACTCAAGGCATCTGCTACAACATTTGCCTTTCCTGGGTGGTAACGAATGTCGCAGTCGTAGTCGTTTAGTAACTCTACCCATCTGCGTTGCCTCATATTCAATTCCTTCTGATTGAAAATATGCTGGAGACTTTTATGATTGGTGAAGATAGTATACTTAGTACCATACAAGTAATGCCTCCAAATCTTGGGTGCAAAACTACGGCTCCCAATTCTAAATCATGGGTGGTGTAGTTTTTCTCGTGCACTTTGAGTTGCCGAGAAGCATACGCGATGACTTTATCTCGCTGCATCAACACACAGCCGAGACCCTGATGTGATGCATCGCAATATACTACGAAGTCGTCTGTTCCCTCAGGAAGAGATAAAATCGGTGCACAGCACA…	QCE30408.1	ORF V protein [Strawberry vein banding virus]	27.6	1.9e-32	140.2
NODE_10468_length_1277_cov_10.707641	TCACGATAAAGAATCGGTACCCGCTACCGCGAATAGATGACTTGTTTGATCAATTGCAAGGGGCAAGTTGGTTCTCCAAGATCGATCTTAGGTCGGGTTACTATCAATTGAAGGTTAAGGAAGAGGATGTGCCAAAGACTGCGTTTAGGACGCGTTATGGACATTTCGAGTTTCTCGTAATGTCATTTGGTTTGACGAATGCTCCAGCAGCATTCATGGATTTGATGAATAGGGTATGTCGTCCGATGCTGGATAGGTCGGTGATAGTTTTCATTGATGACATACTAATTTATTCAAAGAATGAAGGTGACCATGCTTGTCACTTATGTGAAGTGTTAGAAATGTTGAAGAAGGAAAAATTGTATGCAAGGTTTTCAAAGTGCGCGTTTTGGCTTAGGG…	USH10135.1	ORF3 [Gulupa bacilliform virus A]	38.2	2.3e-32	140.2
NODE_24045_length_767_cov_6.397695	CCCTAACCCTAATTTCTCACCAGAACCGGAAAAATGTTGGAGCTGAGGTTAGTTCAGGGGAGTCTGCTGAAGAAGGTGATGGAATCGATTAAGGATCTGGTCAACGACGCCAATTTTGACTGCTCCGCCACCGGATTTTCGCTTCAGGCGATGGATTCAAGCCACGTGGCGTTGGTGTCTCTGCTTCTTAGATCGGAAGGGTTTGAGCATTACCGATGTGACCGGAACATTTCCATGGGTATGAATCTTAATAATATGTCTAAGATGCTTAAGTGCGCTGGAAATGACGATATTATTACTCTCAAGGCTGATGATGGCAGTGATACTGTTACTTTCATGTTCGAGAGTCCTACTCAAGATAAGATTGCTGATTTTGAAATGAAACTGATGGACATCGAT…	AGE52715.1	putative DNA polymerase sliding clamp 2 [Paramecium bursaria Chlorella virus CZ-2]	31.1	2.4e-32	139.4
NODE_9633_length_1333_cov_6.963492	GTCCGCCAACAGCATCAATCTCGTCAATAAAAATAATAGAAGGCGAATTCTTTCTCGCCTCACGAAAAAGATCTCTAACTCTAGCAGCACCTCGACCGACAAAAACCTCCACCAATTCACTACCAGAAATCGAGAAAAATGACATTCCAGCTTCTCCAGCCACTGCACGAGCCAACAATGTCTTCCCTGTTCCTGGTGGACCCGCTAACAGGACACCTTTGGGCGGCTTTGCCCCAAGTTTTATATACTTGCTGTCCCCTTTCATGCACAACACAATCTCTAAAAGTTCAGTTTTGGCAGTGTCAACGCCTTTTACATCATCGAATGTAACTAGTGATTGCTTCTTACTTGGTTTTTTCTTTGTCATTTTCCCAAGATCATGCTGAAGATTCAGCTGGT…	QOR60541.1	hypothetical protein [Bathycoccus sp. RCC716 virus 2]	34.9	3.2e-32	139.8
NODE_56482_length_404_cov_3.329305	CTCCGGTGCTGTTTGTCAAGAAGAAAGATGGAAGTATGAGGATGTGTATCGACTACAGAAAGCTGAATAAGCTCACGGTAAAGAACAAGTACCCGTTACCGAGGGTTGACGATCTTTTTGATCAGTTGCAAGGCGCAAATTGGTTCTCAAAGATAGACCTTAGGTCAGGTTATCATCAGTTGAAAGTTAGAGAAGAGGATGTGCCAAAGACGGCGTTCCGTACGCGATATGGACATTACGAGTTTTTCTTGTGATGTCATTTGGATTGAAGAATGCTCCCGCAGCATTCATGGATTTGATGAACAGAGTATGCCGACCGATGTCGGACAGATCAGTGATAGTGTTTATAGACGACATTTTGATTTATTCAAAAAGTGAAGCCGACCATGCATGTCATCT…	ABY53448.1	polyprotein, partial [Ambrosia asymptomatic virus 2 UKM-2007]	83.3	3.7e-32	137.9
NODE_14311_length_1077_cov_6.138446	AATTTTCTGCCTCTCTACTCTCCAATAAGTAAACATGGGAAGTCCTACTGGTGACTTTGGCCTCATCGGCCTTGCTGTAATGGGCCAAAACTTGATCCTAAATGCCGCTGACCACGGCTTTACCGTTATCGCTTACAATCGGACTGTAGCTAAGGTAGACCATTTTTTGGAAAATGAGGCTAAGGGAAAGTCTATTGAAGGCGCTCGATCTATTGAAGAATTCGCCAGTAAATTAAAAAAACCCCGCAGGATGATGCTCTTAGTTATGGCTGGAAAGCCTGTTGACGATTTTATTGAGTCATTGTTACCCTTTCTCGAGCAAGGTGATATCATCATCGATGGAGGCAACTCCCATTTCCCTGATACGAACCGCCGAACGAAGTATTTAGCTGGAAAAGG…	YP_007674717.1	6-phosphogluconate dehydrogenase [Ostreococcus lucimarinus virus OlV5]	29.7	4.4e-32	139
NODE_265_length_4175_cov_51.919795	GTGGCGCCGAGATACCCCATCGGCAAAACCGAATATACCGAGTAACCTAAGTTAATGTCCAGCCTCAAATGCTATGCACAATCCAGTCGCATAAAAAACCACAAATAAAAACTACCTCAAGATTAAACACAAATCAGTTGCCCCTGAAAACAGTCGAATTACTGTGCCTGGTAGATTACTATGTAACCAAACCGAACCGTTTCATTCGAGCAATCAAAACTATATTAAACACATAATGCATACATTAGACGGTCATTAAATAAATTAATTAGTCTATACAAGCATTAGAAATCATAAAAGGCTAATAATTAGATTTGTAAAACAAGCATAAACGACAGTACACATGACTCGATCCAAAAGGAAAATTAAAGAACTCTTCAATAACGACCTGCAACCGCA…	QOR60300.1	hypothetical protein [Bathycoccus sp. RCC716 virus 1]	36.3	4.5e-32	141
NODE_19893_length_874_cov_8.411985	GCGCCAAATTGACTAATTTTTGTTTTTTTAGGTGGAGATTAAACTAGATGATAAAAACAGAGAGGTGCGTATATTCTCTGATGCTGGTAGGCTTATGCGTCCTCTGTTATTAGTTGAGGGTTTAGAAAACATTAAGTTACTTGAATCGGGAGATTATTCTTTTCAAAGTTTGATAGATAAAGGAATTATTGAACTTATTGGAAGCGAAGAGGAAGAAGATTGCTACACAGCATGGGGAATTAAGCACCTTTTTCACAATACCGAAACAAATCCACCTAAATACACACATTGTGAGCTTGATATGTCATTTCTCCTAAGTTTAAGCTGTGGATTAATTCCTTTCGCAAATCATGACCATGCAAAACGAGTCCTGTTCCAATCTCAAAAGCACTCTCAACA…	QOI90433.1	DNA-directed RNA polymerase subunit 2 [Pyramimonas orientalis virus]	29.8	4.7e-32	138.7
NODE_21685_length_824_cov_34.872170	TGTGGGCTCGCTATCCGGCTGAAGATGAGGTTGGGGAAAAAACTAAGAGATAGATTTTATGAAAGCAAGCTTAATGTCACAGATTTATCTTTTTATGTGTTATAATTAATAAGAGCTTCAGTTGTACTATCAATAAAATTGAAAAGCATCATACAATAATACATAAACTAGTACGATTCAACCTGCGCGTTGCAGCAGGGAGTTTGCAGAATTCGGTCGGTATCCAAGTCACATTGTGGCGTGGCTGGCCAGATCCGAGTCAGTTTGTTGATTTAAAATCAAGTGAAACATATAATATATTATTACCATGAATAGCTAGCTAGGTAGGTATTTAATAGTTTGTGACACAAACTATACAGAGAATTGAGGTGTTACAAATACGATTAAGAACCGCCACCA…	YP_009173244.1	hypothetical protein AP054 gp176 [Ostreococcus lucimarinus virus 7]	59.6	5.7e-32	138.3
NODE_12943_length_1138_cov_24.429108	CGGTTGCATTTCTATCGGGTCTTCATGGGTGGGTTGGGTCAAGGTGGGTGAATCGTATCAAGTTGATTTTAGGGGAGGGGAATTGAGAGGCCCCTTCATGTCTAACAAGAAACCACCACATAAACATACACTCAACTTGAAGCTAATATCATTTTTTACACAAACTCCAATAGTAACAGAATAATATAAGCCACCCTACAAAAGGGTAGGCGAATGAGACCGATCTATGACAATGCGCCACATCGAACCTTGTGTGACTGAAGAACAGTTCTTGCAGCCTCTTTGACCAGTTGGGCAGTTGCATAGTGATGCCTACAAACTGGCATGTAAACATCTGCACCAGCAACAACTTCTCTCTCTGTTTCCTCTGTCTTTCTTAAAGTAAAAGCAGCAGGTTTT…	YP_009172703.1	hypothetical protein APZ24 gp236 [Ostreococcus lucimarinus virus 2]	41.7	6.1e-32	138.7
NODE_5511_length_1708_cov_4.464220	GGTTGAAGGAGGATGTGCGTCAGTGGGTGCGTCTTCATCGCCCTCAATCCCGATTAGACGCCATGTACTTGGCGAAGGACGTTGAGGCGTTGTTGCGTCCGACGGTGGGTAACAAAGCCAATTCGCGTTATCGGTATGTTCCTTCATTTGGGCCTTCTGTACCGGGGTTGTCTGATGGGCCGACTAATGTGGGCCGGGTGGATTCTAAATCGGGGTCCACTCCTAAACCCAACGATAAGGGTTTTGGTACACGTTTTGATTCTGGTCGTTCCATGTTTGCTACTCGACCATCGTCTTCCTCAGATGCCAGGCACCTGCTCAATCGTGACCGCAGGATTCGCTCTTTATCTCGAACGGAATGGGAAGATCGCCGTAAGAAGGGCTTATGTTTTCGTTGTG…	NP_043933.1	hypothetical protein [Strawberry vein banding virus]	40.6	7e-32	139
NODE_26898_length_707_cov_11.329653	CCGATATCGATTGAGAGGAAAATGGCAACGTCGAGATTGGCAGCAACAGCGGCTGAGAGGGTGGCCACCGCCGCCAGACGGCAAGCTCTAACGCTAACAGAGGCGGCCGCCGGTAGGATACGTCACCTCCTACAGCAGCGCCAACGCCCTTTCCTTAAACTCGGCGTCAAAGCTCGCGGTTGTAACGGCCTTTCCTATACCCTAAATTACGCAGATGAAAAGGCGAAATTTGATGAGTTGATTGAAGACAAGGGTGTAAAGATACTGATAGACCCAAAAGCTCTTATGCATGTTATTGGTACCAAGATGGACTTTGTAGATGATAAGCTCAGATCAGAGTTTATATTTATTAATCCAAACTCTAAAGGACAATGTGGCTGTGGGGAGTCGTTTATGACA…	YP_009173244.1	hypothetical protein AP054 gp176 [Ostreococcus lucimarinus virus 7]	59.6	8.4e-32	137.5
NODE_17273_length_958_cov_10.183051	CTTAGCATAAAACTGCTGGGCAGTGAGCAACCCGAGAGCTGTGCGTAAATGTTCATAGTGTTGTTCCATTGACCTGCTGTAAACAAGGATATCATCAAAGAAAACCAGTATAAAACGACGTAAAAAGGGCCGAAATAGGTCGTTCATTGCGGCTTGAAAAGTAGAGGGGGCGTTAGTCAAACCGAATGGCATAACGTGAAACTCGTAGCAACCCGAGTGAGTCCGAAAAGCTGTCTTCTCGATATCCGGGGGATGCACCCTTATCTGGTAATAACCGGAGCGCAGGTCAAGCTTAGAGAAGACGGTAGCTCCATATAATTCGTCTAACAACTCGTTTATATTGGGGATCGGGTATTTAACAGCAATTGTAATTCGGTTTAAGGCTCGATAATCTACGCA…	NP_043933.1	hypothetical protein [Strawberry vein banding virus]	39.4	8.7e-32	137.9
NODE_10207_length_1293_cov_127.970492	AAGTAAACTAGAGAAATAATAATAAACAGCTGGCGAATCTCAATTCTCTCCCCCACTAATCTCACACATCTCCTCCTATAAACTCCACATAATCACCCCTCTCAAATTCAATCTCAATCTCAATCTCAATCTCAATCTCAATCATGGTTTCCCAATCCAACGGCTCACCGGCGACACCCTTAAAGTTCCTGATCTACGGCCGAACCGGCTGGATTGGCGGTCTACTTGGCAAAATATGCGAATCTCAAGGCATCGACTACACCTACGCCTCCGGCCGTCTCGAATCACGTGACTCCCTCTTCGCCGACCTCGCCGCCGTTAACCCTACTCATGTTTTCAACGCCGCCGGAGTCACCGGCCGCCCGAACGTTGACTGGTGCGAGTCGCATAAGGTGGAGA…	YP_004061822.1	hypothetical protein OlV1 190 [Ostreococcus lucimarinus virus 1]	36.2	9e-32	138.3
NODE_12697_length_1152_cov_6.932345	TCCCTTTGCATAGCCTGAAACAAATCAAACTGAACTCTCCCTTCCAATGTAACTTCTTTACTTTCCCGTGTACCATACTGCCTTGAAGAAAATGTTGTATCCTTCACACGGGTCCTGCTATTTCTAATGCGGCCAAGTATCGGAAACTCAGCTATCTTCAATGTCTCTGCCCTCTCAATCAGATACGGCAAGTCAAATTTGCAAATGTTATAACCAATTACGATATCTGGATCAATTTCGCGAATAAAATCCCTCCAAGCCAACAAAACTTCTTTCTCTGTGTCAAATGACATCACATCAACACCAACTATTGGTGAACATGAGTTTAGGGTCATGACATTCCTCACAAATGGCTGTTCCTCTCCCTGCAGTGTGACCAGATTTGCGATCTGAATAACA…	YP_004063640.1	DNA polymerase [Ostreococcus tauri virus 2]	27.1	1e-31	137.9
NODE_77951_length_311_cov_2.575630	GTTTGGCTATTACTTCCATAGAGTACTTCTGCAGGTACTAACTCAGCTCTCCTTTGCCTAGAGACTTCTAATTGCTGATCTGGATCTAGCTCTGCTTCAAGGTTTCTTCTATAACCCCTTCCAAACCTGTTTCTTATAGTTTGGTTAAGGTTATGCATTCTTCTTGCTGTTAACCGGTAATTACGAATTTGATCCTCTTGTGTTGGAGGATCTGCTTGTGTTTGAGTTGATGTGCTTCTCCCCAAGACACTAGGACTTCACCAAGAGCTCAGTGCCTTTTCTGAGGTGGTACCTCCTTTTCGTATTCTTCC	YP_009121747.1	ORF3 [Yacon necrotic mottle virus]	83.3	1.1e-31	136
NODE_13382_length_1118_cov_6.608612	TGCATAAGCACGCAACCCAATCCTTGGTACGAGGCATCCGAACAAACCACCAAGTCTTCGTCTCCGTCAGGCAAGGCTAAGACTGGTGCTTGTGTCAGCCTCTTCTTTAACTCTTTAAACACTTTATCTTGGGTCTGACCCCAATCGAACTGTACTTCCTTCCGAGTTAACTTAGTCAAAGGCGAAGCTATCTTCGAAAAGTCCTGAATGAACCTTCGATAGTAACATGCCAAGCCTAAGAAACTCCTTATCTCTGTCGGTGACTTTGGCGCCTTCCAATCCATAACTGCTTCAACCTTGGCGGGATCCATGAGAATTCCGCGTGGGTTGATCACATGTCCAAGAAATTAAACTTCTCGAAGCCAAAACGCGCACTTAGAGAACTTTGCATACAATCTT…	CAA73043.1	polyprotein; reverse transcriptase, RNase H, partial [Pineapple bacilliform virus]	43.4	1.3e-31	137.5
NODE_6810_length_1562_cov_5.378106	ACCGGCTACTTGCTCCACCCTGACGATGGTCTGGAAAACCTACGTCTACGACTGTTTCTAGACTTGAAATCCTCATCTTTTAGCCTGCCCGAAAAATATAAAGCTTCCTCGGCAAGAGGTCGCCATTCCTCAGCACACGAGTAGTTGACCCCAAGACCGACACTAAGCCCTCTTAATAAGTGCACCGTTCGTAGAACCGAAAACAATTCCTCTGGGAAGGCCTGAACAGCAATCTTCTTTATCGAAGAATCATCGTCAAAAGGCTGCAATATCGTGACGCCAGGTGGCAACTTTGTGTCAAACATAACCTGTGCTAACTTAAACAATTCTGCCCGTTCATCCTCACATAGACTCAAGGTATCAATCCCGAGCTCCCTAAGGCCCTCGGATGCCCTGACA…	YP_009172548.1	hypothetical protein APZ24 gp057 [Ostreococcus lucimarinus virus 2]	27.3	1.4e-31	137.9
NODE_415_length_3767_cov_29.685977	GCTCTTATTCCCTTCGTCCCATTCGGTTTCTCTCTCCATCTCTCTCCAGAGACTCTCTCTCTGTTTGTTTGTTTGTTTGTTTGTTTCTCTCTCTAGGAGAGGCCGAAGAAGACGAAGAGGACAACCACGGAACACAAACGCTATGGTGTCTACGCGTCGCAGTGGATCTGTATCCAACAACAACAATAAGCGATCATCATCATCATCATCCTCTCCCGAACAGAAACCCCCCTCTCCCAAACGCCAAAAGGGCGATAATGGAAGTGCATCGGGGAAATCGACGCCGCAGGAACCCTCACAACCGCCTGTTGTGGAGAATTCGAAGGAATTTAGCTCGCCGCCGGTTGCGGATCCGCCGGAGAATGCCGCCGGAGAAGGCGAGACTGTTAGTGCCGGAAA…	QOR60541.1	hypothetical protein [Bathycoccus sp. RCC716 virus 2]	37.9	1.5e-31	139
NODE_6254_length_1622_cov_7.179471	CGCGTGTCTTCCCTGCTATTTTACGCCTCATCCCGTTTAATGAAGCATCTCGGCATACATTTGTCAAATCATCACCACTATATCCCTCTGTCCGACGAGCCACCTCATCAATGTCCACGTCAATAGATACCTCAACAGTTCTCAAATTGATCTTTATTAGCTCTCTTCTACTCTCAAAATTAGGCAGAGGAATGTATATCCTCTTTTCCAGACGTCGCCTTAATGCTTCATCAATATCCCATGGGAAATTTGTAGCTGCTAAAACCATAACGATTTTGCGACTACCATCTTCATTAGTGCCTGTGTTGTTTACACCATCTACCTGAACTAGAACTTCAGATTTAACCCTTCTAGAAGACTCGTGTTCCCCTGAAGCCCCACGGGAAGTACAAAGGGAGT…	QOR60688.1	hypothetical protein [Bathycoccus sp. RCC716 virus 3]	36	1.5e-31	137.9
NODE_37182_length_560_cov_6.012320	CTCCTCCCCGTGTTACTTGTTCGAAAAAAGGATGGTACGTGGCGGTTTTGTGTAGATTACCGCGCCCTTAATGCTATTACCATCCGAGATCGTTTTCCAATTCCTTCGATCGATGAGCTTTTCGACGAATTACATGATGCTCAATTTTTTTCCAAATTGGATCTTCTAGCTGGTTACCACCAGATTAAGCTAGCCGAGGGCGACGCAATGAAAACAGCGTTTCAAACACATGATGGCCATTACAAATTTCTCGTAATGCCTTTTGGGTTAATGAATGCACCTTCCACGTTCCAACGTCTAATGAACGACGTGTTTCGACCTCATCTCCGTAAGTTCGTCCTTGTATTTTTTGATGATATTCTCGTCTATAGCAAGACATGGGACGAACATTTACAGCAT…	UID85531.1	ORF3 [Chinaberry tree badnavirus 1]	39.1	1.5e-31	136.3
NODE_52180_length_431_cov_7.634078	GTTGATGACAAGTACGCTGTGATGTGCGTTCAGCACGATTATACGCCGAAGGAGGCGACAAAGATGGACGGTGCGGCTCAGACGGTTTATCCGCGAAAGAATTGGTCGTCGATGGTGTTGTATAATTGCGGTCACTGGAAAAATAGGGTTTTGACGCCTGAGGTGGTTAATAAGGAGTCTGGTGCGTTTTTACACAGGTTTCAGTGGTTGGAGGATGATGAAATCGGGTCTGTGCCTTTTGTTTGGAATTTTCTGGTGGGGCATAATCGGGTCGTGAAGGGTGACCCGAATACGTACCCGAAGGCGATACATTATACGCTAGGTGGGCCGTGGTTTGACGGGTGGAAAGATTGTGAGTTTGGGGATTTGTGGTTGGCCGAGTTGGAGGAGTGTAAGAAG…	AUF82462.1	putative glycosyltransferase [Tetraselmis virus 1]	49.6	1.5e-31	136
NODE_21091_length_841_cov_6.726562	GGGAGATTTATTGTGGTGTATTTCGATGATATTTTGGTGTATAGCAGGTCAGAACAAGAACATCTTAGTCATCTCCAACAATTGTTCGAGGTTTTGGATCGTGAAAAATTATATGGTAATCAAGAGAAGTGTGAGTTTTTCTCACAACAGGTCACTTTTCTAGGGTATTTGGTTTCTGGTCAAGGGATTCGAGTCGATGAGCTGAAGGTCCAAGCCATACGGGATTGGCCGGTTCCTACTTCGATCCAACAGGTCCGGAGTTTCCATGGATTGGCGTCTTTCTATCGTCGGTTTATCAAAAACTTTAGTACAATAGTTGCACCGATGACAGAACTCACCAAGCTTAAGTATTTTGAATGGAATGAACAGGCTCAATCTGCTTTCGAAGAACCAAAGAAG…	CAA73043.1	polyprotein; reverse transcriptase, RNase H, partial [Pineapple bacilliform virus]	41.6	1.7e-31	136.7
NODE_3726_length_1984_cov_8.136578	GGAATGCCTTGGATAACAATCTTGGAAAACTAACGTAAAACCCTAGTTTGCAACACATATGACAACTATTGGTAAGACCGTTAAGGTGATTAACATGATAGATGAATGTATGATAAAGCTAGAGGGCCATAAGTTCCCTGTTACGTTATATGTTATGACTTTTGGAGGGTTCGATGTAGTTTTGGGCAAGGATTGGTTAGCTGAGTTCGAGGCTCAGATTGTATGTAGAAAGAAGTTGATTCATCTTAAAGCATGAGATGGAAGTCTGGTTACCTTGTATGTTGATAAAGAATGTATGACGCTGAAGATCATTTCCATGATTAAGGCGAGAAAGTTTATGAGTCGAGGGGCTTACCTGGCGTATGTTATCGATAGTAAAGCTGGAACAAAAGATATGAA…	ABY53448.1	polyprotein, partial [Ambrosia asymptomatic virus 2 UKM-2007]	43.5	1.8e-31	137.9
NODE_28174_length_685_cov_2.550654	GGGGCGGTAGATGATATCGAAATCATATCCCAACAATTTTCCCAACCACTTATGCTGGTCCGGTGTTTGGATAACCTGATCACGTAAATTCCGTAACGATTGTTGGTCGGTAAAAACTTGGAACTTCCGACCCAAAAGATATTGACGCCACTTAGCAATAGCTTGCGTTATAGCAAACATTTCGCGTTGATATGCCGACGCTTGCTGCATACGAGGGCACAATTTTTGACTATAGAAAGCCACGGGGTGTTGCTCTTGTGACAAAACAGCTCCAACACCCGTTCCGGAAGCATCAGTTTCAATAGTAAAAGGTTTAGTGAAATCGGGAAGGCGAAGAACTGGAGTGGTGCTAAGTAGGTGTTTCAAGGTCTGGAAAGCAGTGGTGGTATGAGCATTCCA…	AAN40005.1	polyprotein, partial [Stilbocarpa mosaic bacilliform virus]	50.4	1.8e-31	136.3
NODE_5797_length_1672_cov_727.694184	CATTGGTTGACCGTTAAACCTGTCCAGATTCAAAGCAAAGCAAGCAACCTTCTCAAATTTGGCATCTTACTATGATGGTACCGACTGACCATTTGACCACCACCATCCCGTTAAAATTAACGGCAGCCTATCATCTCACGCAATAATATAATAATAATATAAATACTCAAATCAACAAAACCAGAGAACAAATCATCAACCAAACTTCCAAACCCCCAAAATCATTCATCTGTAACCGTAACGTGTAGGATTCATCCTCTCCCCTTTTCTTCTTTCCAATTAATCCGCTCCACACATGTATCAATTCTAGATATTATTATAAGCACAATTCATATCTATTAAACCCACTGTTATTCAATTTCTGTATATAATAATTCTAGTTTATTTTTATATCTATTC…	QOI90522.1	hypothetical protein HWQ62 00387 [Pyramimonas orientalis virus]	47.1	2e-31	137.5
NODE_68499_length_345_cov_14.180147	AGGGACTTACAGAGTAGGTCGGAGAGTGTGGAGAGTGTTTGTACAGCGGAGAAGATGGAGAGTGTGGAGAGTGTTTGCAAAGTTTCCGCTGGCATAAGCGCAGATCTTTTCTAAATTCTTTGGGCTATATTTATTGGGTTTACAAATTAAAACAGCTCCCCAACCGTCTTTACATCCATCTGTTTCAACAATAATATAATCTGTAATAAGAGGTAATTCCAGGGGTTTTATATTTTTTACCACCTGTTTAATTTCTCTTACTAGTTTAATGTCTTCTGTATTAAAATACATTTGTCCGTTTTTTGTTGTTTTACTGTATAGTGGACCAACTAATTTGGATAGATT	AGC25937.1	hypothetical protein, partial [Piper DNA virus 1]	65.9	2.7e-31	134.8
NODE_877_length_3134_cov_49.439399	TCAACATAAATAATCTCAATTAAAATGATGGAAATAAATCATGGTACAAGATAACACAAGATTGATATAACTTTTATTTCTATCCCAATTTGTGTCAAATAAATTAACCGAAAAGGATGAGGGTCTTAAAAATTACTACAAGAGAAGGGGTGGGGTGGGGTAGGGGTAACAAAACAAATTGCATAAAAAGATAAAATAATTATAAGTTAATAAAAAGAAAATAGAAAAAGAGGCTATACTTGTACAAGGATGGCTTTTGATTTGCAGCCATCTGCTGTTACATGAAGTAGCTGAGAGCCTTCTTTTTTCTAGAACCTCCTTCACCATAGAGCTCATTCCATTGCACAAGCTCATTCATGTTTACAGACTCCGAGGACACACTTGCACAAACCTGTTCAT…	QOR60541.1	hypothetical protein [Bathycoccus sp. RCC716 virus 2]	38.2	2.9e-31	137.9
NODE_52852_length_427_cov_2.375706	ATAGATCTGTGATAGTTTTCATTGATGACATACTAATTTATTCAAAGAATGAAGGCGACCATGCTTGTCACTTACGTGAAGTATTGGAAGTCTTGAAGAAAGAAAAATTGTATGCAAAGTTTTCAAAGTGCGCGTTTTGGCTTAGGGAAGTTCAGTTCCTTGGGCATGTAATTAACTCGCGCGGGATCATGGTGGATCCGGATAAGATTATTACGGTAAGAGATTGGGAAATTCCAAAGACACCCACGGAGGTACGGAGTTTTCTGGGTTTGGTAGGCTACTATCGGAGATTCATTCAGGATTTCTCAAAAATAGCCTTGCCGTTAACGAAATTGACACGAAAGGAAGTACCGTATGAATGGGGTCAAGCGCAGGAAGATGCGTTTGAAGAGTTAAAGA…	CAA73043.1	polyprotein; reverse transcriptase, RNase H, partial [Pineapple bacilliform virus]	43.4	4.3e-31	134.4
NODE_15234_length_1036_cov_87.205607	CCGCGACTTCAAACCTTACGGTTAGGCTGCGACGGGTGTCTTTCGGTTGGGCTCAAACACAAACTTCACAAGTGATTCTTTGATCGACAAGAGCTCGGGAAACTCGGTTTTCAACTTGGTGGTATCAAGCTCGTTGTTGCTTCTCGGTGCAATAATCACCTTCGCTTGCTCCTCAAGGTTAAAGTTCTTCCACGTGAAACTCGAGTCAATGTACTCACGATACAACTCCAAGACCTCGTTATGGCTAACACAACCCGGGTTTGTGAAATTGTAGATCCCGGTTAGGTTTCTTTTAGCCATTTCTACAGAAATAGGGAGGAGTTCATCAAGAATGGTCATGGAGTTTGGGATGTTGACCACTTTCTCGTAACGACTGATTTTCGTGATGAAGTTTCGCGG…	YP_004061822.1	hypothetical protein OlV1 190 [Ostreococcus lucimarinus virus 1]	35.2	4.7e-31	135.6
NODE_32582_length_616_cov_10.103131	ACCGAAGCAATCCTCAACCGTCTGCTTCCTCAAAACCGGTAACACTGTCATATCATCAGCTTGTGACTCCCGCACGAGTAAATCTGCATCACCTCGATCCGACGGGTCATCCATCTTCTTCTTTGCCTTTGGCTTCTTTTTCTGTCTTCTTTTCTTTTTCTTCTTCTTCACACTCTCCTTGCCATCCGGATCAGACCTGTCAACAATAACAGTTTCCTCTATGTTGGCAACAACACGGGGGTTAGTAACATCTGCAAAAATATTCATCCATACTCTACTATCACCAGATGTTAACTCCAGAATCCCACTGGCACAATTAACCACAGCATTAGATGTAGCCAAGAATGGTCTACCCAGAATAATATCCGGCTGTGTGTCAATCAGACCAGTAGCATAATC…	ABY53446.1	ORF1-2, partial [Ambrosia asymptomatic virus 2 UKM-2007]	45.7	4.7e-31	134.8
NODE_4786_length_1808_cov_7.971182	ATCTTGGTTCGTAAGAAAGACAATTCATGGCGCATGTGTGTAGACTATCGGGCACTCAATAAAGCCACCATTCCTGACAAGTATCCTATTCCCGTGGTAGATGAATTATTAGATGAATTACATGGCGCTCGTTTCTTTTCGAAATTAGATTTAAAGTCCGGGTATAATCAGATTCGAATGAGCCTGGATAGCATTGAAAAGACAGCCATTCGCACACATGATGGCCATTACGAATACCTTGTTATGCCCTTTGGCTTAACAAACACGTCAGCTACTTTTCAAGCCGTTATGAATGACATTTTCCGGCCCTTATTGAGGCGTAAGGTGGTCATTTTTTTCGACGATATCCTGATTTACAGCCCCACTTGGGATGAGCATGTGACTGATTTACATTTGGTT…	YP_009553219.1	ORF3 [Dioscorea nummularia-associated virus]	34.8	4.8e-31	136.3
NODE_21_length_8124_cov_1069.142343	AAGAAGCCCCAAGAAGCATCAAACATTTCCGATGAGATCCATGGAGCTATTCTTAGATAGCAAGCACTAGCTCCCAGTGCGACTTCATAAAAAGCAATCAAAGATAAGATCGAAGAGAATGAAACGCACGTAGTGGTCATTATAGCGGTTCCTTCTGATCCTAGAAAACGTCCGAAAAAACCTGCTACGGAACTACCGAGCAGGGGCAAAAATATGATAAGTAGATACATAATTTCGAGTGTGATCAGACAACCAAAAATCAGACAATGACAGAGCGGCCTGTGATTCAGGATTGATCGACGCCCGAGGAACGCTCGACCGAATGAATGAGTCACAAGGTGTAAGCCCCAACGACAAAAGAACCTAGGCGCGGAGCATTTTCGGGGGCTAGCCTCCTTC…	YP_009553219.1	ORF3 [Dioscorea nummularia-associated virus]	34.6	5.7e-31	138.3
NODE_468_length_3675_cov_9.380344	TGTATTACAACTCATGAGGCAAAATTGACAAGGAATTTAAAGTGGGAGATTAGCTGTACCTGAAGCTCAAACCTTATGTGCAGACGTCTTTGAAACTGCATCTTCACAAAAAATGGTGTCCTCGTTTTTATGGTCGATTTTTTATTTTGGAGCGTATTGGTAAGGTCGCTTACAAGCTCCAGTTGCCAGAAGGATCAAAGTTACACCCGGAATTTAACGTTTCTCTGCTGAAACACTGACATGGAGATAATTAGGTCGCTACGGATGAATTAACGGAGCTGGAAGATTCAACTCAAACGATTGATGCTCCTGAAGCAGTTCTTAATTCGCGAGAATCTGAGAAAGGAAGACAACTATTGATTAAATGGAAGGGGAAGCCAACTGAAGAAGCCACATGGG…	AAN40005.1	polyprotein, partial [Stilbocarpa mosaic bacilliform virus]	45	5.7e-31	137.1
NODE_66643_length_353_cov_3.807143	CCCCTTATAACTTCTTCGCGGACTGGTGGTATTGCTTGGATTCCTGCTGAGGTTAGATAGCTAACCACATTTTCTATGTTGTAGTTGAACCCAGCGTTGCTAACGTTCGTCAGTCTTCCAATTAATGCTCTTGTCACCAGTAAATTTGATTCGCCGCTAAACTCTTCATATCCACGGGTACAGATGACTATTTCCAAATCTCTGAAATCGCCGATCGTAGTCATCATTTGGGGTGCTAGGTAAACTAGCTGTGTACCACTGGATAAGTCAACCTCCATAGTTCCTAGTACCGCATTTCTGTTTTGCCATCTTGCATCACGAATTACAATTATGGCTTGTGTTCCAGTATGAGT	YP_009553548.1	ORF3 polyprotein [Cacao Bacilliform SriLanka Virus]	62.4	6e-31	133.7
NODE_31_length_7011_cov_19.839147	CCCTCGTTCTTCTTCTTATTCTTATTCTTATTCTTCCCTTCCGTATATCATCATCATCATCAATTCATCATCCATCATAACCTACAAACACCTCCGCCAAGATCACCCGCGCTGATGACGTCTATCAATTGAATGCTTCTGTTAGGTTTCCGTTTCTCAATTCCATTAAACAAAAAACCCTAAGGTTTTGTGTGATTAGGTGAGAGGAATGAAATCGTTTGACAGGAAGGTGAAGGATTGGTCCTTAGGAAGTGATTATTGTTTGTTGTTTGTTTGTTAGAATGAGAAATGTTGTAAGTGATACAGTTAATAAGAGATATGGCACAGCAATCTTCTCGGCTCCAACGTCTGCTAACTTTACTGGAGACTGGCTCGACACAAGCCACAAGATTCACTGCA…	YP_009665518.1	ATP-dependent helicase [Paramecium bursaria Chlorella virus NYs1]	25.4	6.4e-31	137.9
NODE_99532_length_264_cov_3.963351	CGTGGGTTACTTCGGGAACGAGGGGCCGGACTGAAATAGCATTATCAGCGCGCATCCAATGATGCCGGCCTAGGTCACACTCAGTAGCCATTTTCTTAATGGCTTCAGGGCTAAATAATATCTTTTGAAGATCGTCAGACGTAGCCGCTGAGGACTGTTGAGTTAAAGTCCTACTGGTACCTTGGAAAGCCATGCCTCGGGAAATCTAACACACTGTACAAAGAAAACAAATATATATGTGCGGACAACACGACTCGATACACA	BDO24744.1	movement protein [Cucumber mosaic virus]	100	7.7e-31	132.9
NODE_41478_length_515_cov_6.800905	TTGATCTACTCGAAGAGTGAAGCTGATCACGCGTATCATCTTAGAGAGGTCTTGGAAATGTGAAAGAAGGAAAAGTTGTATGCTAAGTTTTCTAAATGCGCGTTTTGGCTCCGTGAGGTTCAGTTCCTTGGGCATGTTATTAACCCAAGCGGAATCATGGTGGATCCCGCAAAAGTGGAAGCAGTAATGGGCTGGAAGGTGCCCAAGTCACCAACGGATATTCGGAGTTTCCTTGGATTGGCAGGCTATTACCGAAGGTTTATTCAAGATTTCTCAAGGATAGCCTCGCCTTTGACTAAATTGACTCGGAAGGAAGTAAAGTTCGATTGGGGTCCGACCCAAGACAATGCTTTTGAGGAATTGAAGAAGAGATTGACGCAAGCGCCGGTCTTGGCATTG…	CAA73043.1	polyprotein; reverse transcriptase, RNase H, partial [Pineapple bacilliform virus]	42.1	8.8e-31	133.7
NODE_13609_length_1107_cov_11.921663	CATTATCAGGCGCTCCTCTCTTTCATGGAGGACGCATTCGCTAGATCTGTTCCTGAGGTCTTGGACTTTTTCGGAGTGGATCCCACTAAAGGTCTCACCGATCTCCAGGTGTCAAGTCATGCTCGCATTTATGGAAGAAACGTGTTGCCTCACGAAGAAAGCACTCCTTTTTGGAAATTGGTTCTTAGTCAATTTGATGACTTGCTTGTTAAGATATTGATAGCTGCTGCTATTGTTTCTTTTCTTTTGGCATTGGTTAATGGAGAAACAGGCTTAACAGCTTTTCTGGAGCCTTCTGTTATTCTAATGATATTGGCTGCAAATGCTGCTGTAGGAGTAATTACAGAAACAAATGCTGAAAAGGCTTTGGAGGAGTTGCGTGCCTATCAAGCGGATGTT…	AGE56458.1	calcium-transporting ATPase, plasma membrane-type [Paramecium bursaria Chlorella virus NE-JV-1]	30	1.1e-30	134.4
NODE_20314_length_861_cov_10.119289	TTTCTCCTTGGTCCCAAGCCTAGTCACAGGTATACCAGTCCACCGACTCACCACCTCAGCAATCTGGTCAGGTCCCACCGTCTCTGTCAGCATTACGTTTTCATCTGTTGTCCCTTCAAGCCTTGCTAGAGCAGCCTCCACATCTTGAACTGCTCCATATTTCAAGTCTGCAGCTCTTGCTAAATCATATCTTCTTTCTGCTTCTTGTAGGGCAACCAAAAGCTCTTCCCTTTTCTGTTTCAGCCTTCGAATTTCATCAATTCGTTCTTTTTCTTTCTTATATTTCATCATTAGTGGCTGAAGTCTATCTCTCAAGTCATCAAGTTCTTTTTTCACTTCAACAAGACGAGCTTTACTCGCTTTATCCTTTTCTTTCTCCAAAGCATGAAGCTCAACCTC…	QOI90522.1	hypothetical protein HWQ62 00387 [Pyramimonas orientalis virus]	50	1.1e-30	134
NODE_58817_length_390_cov_121.917981	CTGGAAAGACTATAACTTTGGAGGTGGAGAGCTCGGACACCATTGACAATGTCAAGGCAAAGATTCAGGATAAAGAAGGCATCCCACCAGACCAACAGAGGCTCATCTTTGCTGGAAAGCAGTTGGAGGATGGCCGGACTCTTGCGGATTACAATATCCAAAAAGAGTCTACTTTGCATCTGGTTTTGAGGCTGAGGGGAGGCATGCAGATCTTCGTGAAGACATTGACTGGAAAGACGATTACTTTGGAGGTGGAGAGCTCGGACACCATTGACAATGTCAAGGCAAAGATTCAGGATAAAGAAGGCATCCCACCAGACCAACAGAGGCTCATCTTTGCTGGAAAGCAGTTGGAGGATGGCCGGACTCTTGCGGATTACAATATCCAAA	YP_007676278.1	ubiquitin [Micromonas pusilla virus 12T]	97	1.1e-30	132.9
NODE_33836_length_599_cov_26.522814	CGAAGAATGAAAGTGACCATGCTTGTCATTTGCGAGAAGTATTGGAGGTCTTGAAGAAAGAGAAATTGTATGCAAAGTTTTCAAAGTGTGCGTTTTGGCTTAGGGAAATCCAGTTCCTAGGCCATGTGATTAATGCGCACGGGATCATGGTGGATCCAGATAAAATTGTTACGATAAGAGATTGGGAAGTTCCGAAGACCCCTACAGAGATACGAAGTTTTCTGGGTTTGGCAGGCTACTATCGGAGGTTCATTCAGGACTTCTCAAAGATAGCCTTGCCATTAACGAAATTGACGCGAAAAGAAGTACAGTATGAATGGGGTCAAGCGCAGGAAGATGCGTTTGAAGAATTAAAGAAGAGATTGACACAAGCTCCAGTTCTGACCCTACCTGACGGAA…	CAA73043.1	polyprotein; reverse transcriptase, RNase H, partial [Pineapple bacilliform virus]	41.8	1.3e-30	133.3
NODE_52552_length_429_cov_2.129213	GAAAATAGTTCAAATGAGAAACCGACCACAACATGTCTCCCAAACAAGCTACAAGATCCAAGAATGCCCCTAATTTCACTCTAAGTTGGGGATTTTCACATTGACTGGGCACTCCTAGATCTTGGGGGTTGTGTTAGTATTATGTCAGGGAAGTTGTACAACCAACATAGTTTTGGTCCGTTAAAATTGGTGAACGTCGCTGTAGTGTTGGCTAACCAGAGTCGTACAATTCCCCGAATGATGGTCAAAGATGTGATGGTTAAAATTAAGAATTTTAGTTATTTGGTAGATTTCCTTGTGTTAGATTATGCCACGAATTTGACTAGCACACAGCCGGATATTATTTTGGGTAGACCGTTTTTGGCTACGACTAATGCTGTGATTGATTGTGCTAGTAGT…	ABY53446.1	ORF1-2, partial [Ambrosia asymptomatic virus 2 UKM-2007]	50.4	2.1e-30	132.1
NODE_50049_length_445_cov_9.524194	CTACATCTTCCCCGAGTTTCATATTTTTTGTGTGGATCTGAAGGATTTCGAGACGGCCTGTTGGATCAGGAATACCAATATCAACTTCGCGGTCGAAACGACCAAACCTACGTAGTGCGGGATCAATCGAGTTTGGTCTATTGGTAGCAGCCATGACTACAACGTTAGACCTAGCTTTCATTCCATCCATCAAAGTAAGTAGCTGAGAAACGACACGTCTTTCAACTTCTCCGTTGGTTTTATCACGCTTTGGAGCGATAGAATCAATCTCATCAATAAATATAATAGCCGGCGAGTTTTTTTCTGCCTCCTCAAAGGCTTTTCGCAGATTAGACTCAGACTCTCCAGCCATTTTGGACATAATTTCAGGGCCATTGATGAGAAAGAAAAATGCACCGG…	QOR60541.1	hypothetical protein [Bathycoccus sp. RCC716 virus 2]	43.7	2.2e-30	132.1
NODE_105221_length_255_cov_2.956044	TGAAGGGGAAGTGCTTGATGTCATTCTGAACAGACTTGTCCTTGAACTTCTGACCGATGAGACGTTTGATATCGAAGACGGTGCGTTCGGGGTTGGAGGCGAACTGGTTCTTGGCGGCGTCTCCGACAAGACGCTCGTCATCGGTGAAGGCTACCCAAGAAGGTGTGATACGGTTACCCTGATCGTTGGTGATGATCTCAACCTTTCCGTTCTTCATAATACCGACACAAGAGTAGGTGGTTCCCAAGTCAATAC	YP_007676312.1	heat shock protein 70 [Micromonas pusilla virus 12T]	73.8	2.2e-30	131.3
NODE_34773_length_588_cov_5.180583	GCTCCGTCTACCTTCCAGTCTCTGATAAATGAGACTTTCAAGTCTGTTCTTAGAAAAACTACCTTGGTTTTCTTTGATGGTATATTGGTTTATAGCAAGTCATTGGACCAACATCTCATTGACTTAAAAATAGTGCTAAACCTCATAAGACAAAACTCTTAAAGTCAAACGATCTAAGTGCACTTTGGGGGAGTCAAAAGTAGAGTATTTGGGGCAAGTGATTTCTAAATAGGGGGTGTCTACTGACCCTTCTAGGATCTAGGTTGTACAAGGGTGGCATATCCCCGTTACTATTAAGCAATTAGGGGGTTTTCTGGGCTTAGCAGGTTATTACAGGCGTTTCATTAAGGATTTTGGCACGATGGCTAAACCTTTAACTGAACTTACAAAGAAAGATGC…	CAA73043.1	polyprotein; reverse transcriptase, RNase H, partial [Pineapple bacilliform virus]	50.8	2.3e-30	132.5
NODE_27811_length_691_cov_2.885113	GGATTTGATGCATCGGGTGTGTAAACCGTATTTGGATCACTTCGTCATTGTCTTCATCGATGATATCTTGATTTATTCAAAAACCCAAACCGAGCACGAACGACATCTCCGTTTAATCCTAGATCTCCTTCGAACCGAACGTCTTTATGCCAAATTCTCCAAATGTGAATTCTGGCTAAAAGAGGTTCAATTCCTTGGTCATATCGTGAATGAAAACGGTATTCTTGTTGATCCAGCCAAAGTCGAAGCAATCAAAAGTTGGATAGCACCTAAAAATGCTTCGGAAATTCGTTCTTTCCTTGGCTTAGCCGGTTACTATCGTCGTTTCATCCTCAACTTCTCATCCATTGCCGTACCCCTCACCACCCTCACCCAAAAAGATAGACCCTTTGTTTGGGG…	CAA73043.1	polyprotein; reverse transcriptase, RNase H, partial [Pineapple bacilliform virus]	42.7	2.6e-30	132.5
NODE_43714_length_495_cov_2.805687	CCTAGTCTTGCTATAAACCAAAATGTCATCAAAAAAGACTAAGGTGCACTTTCTCAAAACGGGTTTGAAAGTTTCATTCATAAGGGATTGAAATGTAGCTGGGGCGTTGGTCAATCCAAATGGTAGAACCAAAAATTCATAATGACCCTGATGAGTTTTAAAAGCAGTTTTATGTATATCCCCCTCAAACATTCTGATCTGGTGGTAACCAGACCTGAGGTCCAACTTAGAAAAAACTGAGGATCCTCCCGGTTCATCTAATAATTCCTCAATTAAAGGAATGGGGAACCCATCTTTAATTGTAGCCTCATTGAGCCTTCTATAGTCTACACACATCCTCCAAGACCCATCTTTTTTCTTAACTAGAACCACAGGTGCAGCAAAAGAGCTTTTGCTATT…	NP_043933.1	hypothetical protein [Strawberry vein banding virus]	40.5	3.2e-30	131.7
NODE_181_length_4581_cov_45.470053	CCCAGTTTCGTATTTGAGTTGAGATTATTGCACTTCTTTCGCTGCATCGATACATCAATTAAAGGAGGCAAATTTGGGTCAATAAGCGTATTGGGGCACCCATTCCCATCTGTCTATACAAAGTGTGAGAGGCTATAATGAATATAATGAGACTAAAGTGCAAGAATAAAAGATGGGACATCATGTTTCAACCATACAAGTATTTAATCGGTTCAACTTATCCCATACAAGCCTCACATCGATCCTTAACCCGTTACACAGCCGAAACAAATCGTTTTTCCGGGAATAATGTTTTTAGAACATATCTACCAAATTCTTCAAAGTTTCCTGACTCTAATTCTACAAGATTTGTTGTGGGATCGTATGCAAATTCTAGTGGTTCTTTTAGATTTTATAGCT…	QOR60300.1	hypothetical protein [Bathycoccus sp. RCC716 virus 1]	34.9	3.5e-30	134.8
NODE_55978_length_407_cov_4.416168	GACATACTAATTTATTCAAAGAATGAAGGTGATCACGCTTGTCACTTGCGTGAAGTGTTAGAAATGTTAAAGAAAGAGAAATTGTATGCGAAGTTTTCGAAATGTGCGTTTTGGCTTAGGGAAGTCCAATTCCTAGGTCATGTAATTAATTCGCAAGGGATCATGGTGGATCCGGATAAGGTTATTACTGTAAGAGATTGGGAAATCCCAAGGACACCCACGGAAGTACGAAGTTTCCTGGGTTTGGCAGGCTACTATAGGAGATTCATCCAGGATTTCTCAAAGATAGCCTTGCCGTTAACGAGGTTGACAAGGAAGGAAATACAGTTTGAATGGGATCAAGCGCAGAGAGATGCGTTTGACGAGTTAAAGAGGAAACTGACAGAAGCACCAGTTCTG…	CAA73043.1	polyprotein; reverse transcriptase, RNase H, partial [Pineapple bacilliform virus]	43.7	3.5e-30	131.3
NODE_33244_length_607_cov_12.378277	GCCACAATCACTCGACTCTGTTCTTCAACTGTGAAGTTTCTCCATTTAAATTCCGGGTTTATATACTCGCGATACATCTCCAACACCTCGTTATGACTCACAACACCTGGGTTTGTGAAATTCCAAATCCCCTTCAAATTCCGCTTAGCCATTTCAATCGAAACGGGCAAAAGCTCGTCCAAAATGGTCATCGAGTTTGGAATATTCACAACCTTATCGTACCGCGCGATTTTAGTTATAAAATTGCGCGGGTTGTTAAGGTCCGAAGATATCGGCATTCGGACCCGAAGTGTGCACACATTGTCATATTCTTTTAAAAGCTCCTCAACCATAGCTTTTGTTTTGGAATAGAATGAACCGGTGAAATTGGGTGTGTCTTCTTCTTTAAACCCGATTCCG…	YP_004061822.1	hypothetical protein OlV1 190 [Ostreococcus lucimarinus virus 1]	37.8	4e-30	131.7
NODE_12792_length_1146_cov_91.756757	GCCTAAACGGTACTCTTCTATGGCTCCAGGGCTCCAGGTTTTACAAAGCAACGTATGAACTAGGATGAGAGATGAGACAAACGGAAATTTTATTTATAACTGTCCTTCTCCGAAGAGAAGAACTTCTTGATAATATTTACATATCTTCCTTTAAGGAGGGATTTTACTCACACATGATTGTGTTTACAAGAAAGGAGGGGGAAGGTTTTCTATGATCGATTTAGGATCGGTCAAGAATTGATGTCTAAAAATTGAAAATCTATCTCCTTTATATACTAGGAGTAGATGTGTACAAAAGACCATTATGGCCTTTGTTAATTCGTCATGCATGACGTTTCTAATCGATAAACCCATGTGTTGGGTCCAGCTCTCTTGTGTCTTCATTCATAAAGTGGATGA…	AEB54985.1	inclusion body protein [Dahlia mosaic virus D10]	88.6	4.4e-30	132.5
NODE_107353_length_252_cov_0.972067	GGAACTTGTTTCACTAGCATTCTTTGCTGGTTTAACAAAGTATATATATCCCTCTGCTAATTTACTTGAAATAAGTTTATTATCTGAAGGAATGAAGAAAGCTATCAAGAACTTTCGTAAAAAGATTGCAGATGCAAGAGATGCAAACATTTTCATCAAATGCAACTCAACATTACCAGACTGGTACCATGGAAACTCTTCCAAGTTACCATCATTTGGAACTTGGTATAGCCAAGACGAGAACAGTCGAAC	AGT41979.1	inclusion body protein [Dahlia mosaic virus]	90.3	4.8e-30	130.2
NODE_7_length_11048_cov_6102.233166	ACCGCAGTATACTAGGTCTTCTAATTCGTTAAGAGGTTTATCTAAAAGATTCACAATATAACTAGGAAGACGTTTCAAATACCACACATGCATTACCGGGTATGCGAGTTTGATGTAGCCCATTTGATATCTTCGTATCCGAGAATCAACAAACTCGACTCCGCACTGTTCACAAAATTGCGGGTCTTCCTTTTCATCTCCGATTACTCGATAATTTCCACAAGCACAAATTCCACTTTTTATAGGCCCAAAAATTCTTTCACAAAATAATCCATCTTTTTCTGGTTTATTGGTTTTGTAATGAAAGGTATAAGGTTTTGTCACCTCTCCAACTATCTCGCCATTAGGCAGGATTTTTTTGGACCAAGTACTTATTTGTTGAGGAGAAACTAATCCAAT…	AUF82288.1	DNA-directed RNA polymerase II subunit Rpb2 [Tetraselmis virus 1]	23.9	5e-30	135.6
NODE_122360_length_233_cov_1.443750	GACCTCGGAACAACTTACTCTTGTGTTGCCGTTTGGAAACATGGTCGAATCGAAATCATACCCAATGAGCAAGGCTTCAGAACCACACCATCTATTGTTGCCTTCCTTGATGCGGAACGTCTCATCGGTGATGGTGCCAAGAATCAAGTGGCCATGAACCCTGCTAACACCATATTTGATGCTAAGAGGTTGATTGGACGACGATTCAGTGATTCCAAAATGCAGGTTAATAT	AET43623.1	heat shock protein 70 [Micromonas pusilla virus PL1]	77.3	5.7e-30	129.8
NODE_27226_length_701_cov_21.160828	GCCTCTAGGGTTTTCCCTCCACACGTGGCAAGCAAATTGGGTGTAAAGCATGTCAAGGGAATGCTGTTATATGGTCCCCCTGGTACTGGCAAGACTCTAATGGCTCGCCAGATTGGAAAAATGTTAAACGGGAAGGATCCGAAGATTGTAAATGGACCTGAAGTGCTGAGTAAATTTGTTGGTGAAACTGAGAAGAATGTAAGGGACTTATTTGCTGATGCTGAACAAGATCAAAGAACACGAGGAGATCAGAGTGACTTGCATGTGATCATTTTTGATGAAATTGATGCCATTTGTAAGTCTAGAGGTTCAACTAGGGATGGCACAGGAGTGCACGATAGCATCGTCAATCAGCTTCTTACAAAGATAGACGGTGTGGAAGCACTGAATAATGTTTTG…	YP_007676316.1	ATP-dependent metalloprotease FtsH [Micromonas pusilla virus 12T]	38.2	6e-30	131.3
NODE_27309_length_700_cov_3.269537	GGACAGACTGTTCCAACGATTAAAAAGAGGACTTTTACTACAGTTGCCGATAACCAGCAAACTGTTCAATTTCCTGTTTTCCAAGGCGAAAGAGTAAATTGTGAGGATAATACTTCTCTCGGAGAGTTTACTCTTGCTCCTATTCCACCGATGAAGGCTGGAGATGCCATTCTTGAAGTAGTATTTGAAGTTGACGTTAACGGTATCCTAAAAGTCACTGCCACTGAAAAAACCTCAGGACGTAGTGCTAATATTACCATCTCAAACTCCGTCGGCAAGCTGTCGTCAAGCGAGATCGAGAATATGATAAGTGATGCCGAGAAATTCAAGAATAGTGATGAAGCTTTCAGTAAAAAATTTGAAGCTAGACAACAACTTGAGTCGTACATATCAAGAGTC…	QOI90398.1	movement protein Hsp70h [Pyramimonas orientalis virus]	40.6	6e-30	131.3
NODE_17027_length_967_cov_17.677852	TGGTTGTATTGTTTCCTTAATTTTTTCAAGTCTCTTTAAAATCTCCAAAAAAGACGGCCTCTTGTTCATATCCGCTGCCCAGCAGTTATCTATCAACTCTTTCAGTTCCGGAGTGTAACCTTTTGATTTAAATATAGGCCTGTGTCCTTCCGCCACATGTTTTGCTGCTTCATAAGCCTCATGACTCGAAAACGGTGGCTCACCTTCAAGCATCTCATATAATATCATAGCAAAAGAGAACACGTCAACCTTTTTGTCATATTTACGGTGCTTGAAGACTTCAGGAGCCATGTAACGATAGCTGCCAGTCTCGCCGGTCATTTTGTAAATATCGTGAGAATTTTGAACCCTAATAAGCTTGCTAAGTCCAAAGTCTCCAACCTTTAAATGGTCTGCATT…	QOI90579.1	tyrosine-protein kinase transforming protein Abl [Pyramimonas orientalis virus]	32.8	6.3e-30	131.7
NODE_117_length_5034_cov_9.401129	GCAAGTTCTTGTATCATGTCAAAAGTTTTCCTAACAAGCCTCTTTCGCATTATTCTTACAATTCGACTTTCTAGTTCGGTCCCTGACGTTCCTGAAGTAGAAGCAAGTTCTTGAAGTTGATGGCTAGTTCCGGGGATATCCAGAGGCGATTGGTGGTTGAGTTCATGTGAGTGGCGGCGCTTCTTCTTTCTGAATATCCGGCGAGGGTCTTCAGGCCGGGGAGGTGGCAAACCAGGAGGGATAAATGGAGGGATGGTTGGTGGTTCATCTCTGTATAACAAACGAACCGACTCTGCTATTGCAGAGACTGTTGGCGGTAGTTCAGGCTCTGGTGGTCGGGCAGCAACATCACTACCGCTACCACCAACTGCCTTACGAAGCCAATGAGGTAACTTGTTT…	YP_009325802.1	ATP-dependent SNF2 helicase [Only Syngen Nebraska virus 5]	26.1	6.6e-30	134
NODE_65407_length_358_cov_4299.557895	CCGTCTTCAAGCTGTTTCCCAGCGAAGATAAGCCTCTGCTGGTCTGGTGGAATACCTTCCTTGTCTTGAATCTTAGCCTTGACGTTATCAATTGTGTCGGAGCTTTCAACCTCCAAAGTAATCGTCTTTCCAGTCAATGTTTTAACGAAGATCTGCATCCCTCCTCTTAACCGAAGAACAAGGTGAAGAGTGGATTCCTTCTGGATATTATAGTCAGCGAGGGTTCTGCCGTCCTCGAGCTGCTTTCCGGCGAAGATAAGCCTTTGTTGGTCAGGGGGAATCCCTTCCTTGTCCTGGATCTTAGCCTTGACGTTGTCGATGGTGTCGGAGCTCTCCACTTCGAGAGTGATTGTCTTTC	YP_007676278.1	ubiquitin [Micromonas pusilla virus 12T]	97	6.8e-30	130.2
NODE_30697_length_644_cov_4.970228	CCCTGCTGCTCGGAAAAATGTCATTGAACAGATGAGTCGAGAGTTATTGGACTCAGGAGTCATCAGGAACAACACTAGTTCCTTTGCTGCTCCAGTGGTCCTAGTAAAGAAAAAAGATGGATCTTGGAGAATGTGTATAGATTACAGAAGATTGAATGAGGCTACAGTCAAGGATGCTTTCCTAATTCCTTTGATTGGTGAGCTATTAGATGAACTGGGGGAGCAACTGTCTTTTTCTAAGCTTGATCTCAGATGAGGCTATCAGGTTAGAATGGATGAACATGATATTCCCAAGACGGCTTCCAAGACACACCATGGCCTTTATGAATTATTGGTTCTACCTTTTGGTTTAATTAATGCTCCAGCTACATTTCAGGCCTTAATGAATGCTACCTTCAA…	YP_009552737.1	polyprotein [Birch leaf roll-associated virus]	36.6	7.2e-30	131
NODE_114001_length_243_cov_2.917647	GCCCGGGTTGACAATCATAGCCATAGTCCTGTGCCTGCTTTTACTTTCTCTAATTACTCCGAGTTTTAGCAGTGCGTCTACATGTCTTTTGAATTGTTCTTTGAGTAATGGTGTGACCTGCTTCAGTGGTTTGTCTTGAATAGTTATCCCTGGGTTTAGGATTTCTATTTCACAGACAACCTTGTTCTTTTCCCAGTGCTTTAAAGGGTTTTCTCCAATAAAACCTTGATCTTTAAGCCTTTT	YP_009408594.1	P3b [Jujube mosaic-associated virus]	73.8	7.9e-30	129.4
NODE_18834_length_907_cov_5.039568	TATAGTAGCTGCATCCATAACCGCCCTTCTTTGAAGATCGGTGAAATAAATAGGTATCCCGATGCAGCAATCCACAACCGCTGCATTTAAATTCTTTTCCGCTATTGTCTTCATGTTTGAAAAAACCATACCCATAACCTGTGTCGGGGTAAACGTCTTTGTTTCCCCAAGATACTGGGCATGGATCAATGGGAAACCATCAGGTCCCTCGATAACAGAAAAGGGCAATGCCTTGAGATCCTGTTGCAACTCAGGGTCCGAGAAGGGACGACCTATTAACCGCTTAATCTGGGAGATAGTATTCTTCGGGTTCATCATACTGGTAGCTGCACCAGCTGTCCCAAGGAACCGCTGATTGTCACCAAAACACACAAGAGCAGGAGTCTCACGCTTTGATTC…	QOR60303.1	hypothetical protein [Bathycoccus sp. RCC716 virus 1]	40.3	1e-29	131
NODE_29521_length_662_cov_7.101868	AATTTATTCACGTACCGAAGAGGATCATGGTCGGCATCTTCGGGAAATGTTGGAGATCCTTAGAAAAGAAAGGTTGTACGCAAAATTTTCTAAATGCGACTTTTTGTTAAGGGAGGTTCATTTCCTCGGTCATGTAGTGAACTCGGAAGGCATATCAGTTGACCCCACCAAGGTTGAAACTGTGATGAAATGGTCTCCTCCAAAAACACCGACCGACATCCGGAGTTTCTTAGGACTAGCCGGATATTACCGAAGATTCATTCAAGATTTCTCAAAAATTGCCTCTTCCTTGACCAAACTCACGCGGAAGAAGGTGAAGTATGTTTGGGGTCCAGATCAAGAGATGGCATTCCAAACCTTGAAAGAGAGGTTAACTAAGGCCCCGATTTTAGCCCTACC…	CAA73043.1	polyprotein; reverse transcriptase, RNase H, partial [Pineapple bacilliform virus]	41.7	1.3e-29	130.2
NODE_9970_length_1309_cov_6.250809	TAGTAGACAGAATCCACATTCTGACGTGAGTATCATTGGTGATCCAGACTGCTTGATTAGGGTTAGGGGTAACGGTATCGGTGGTGTCTTTTCCAGATGACGAGGATGCAACCGTTGTCGAGGGACACGGAATTGTGCCATCAACGTATCCGAACAGATTGTTTGTAACAAGAAATGGTTGGATCATTGTCTTCCAATAACCATAATTGGTTGGAGATAGGGTGAATCCGAATTTGTGAGAATTGTGGGCTGATTTTTCGGTTTGAGAGAAAGCTGCGATGAGAGCCATGGCTTTGGAAGAAGATAAAAAAAGAGGGGTTGTGATTGTGGTTGTCCAGCGATTGTCCGGTGACCGGAGGCTGTTGATTGTCTAGCAACAGTTTGGAGATCGCGAAGAGG…	AAN40005.1	polyprotein, partial [Stilbocarpa mosaic bacilliform virus]	59.8	1.5e-29	131
NODE_23758_length_774_cov_28.691869	GTGTCATGGGGGAGGCAACTATAATGTATTTTTGCACCACATAATGCATCTTTAATCTGCCCACCATCAAGATTCAAAGAAAGACACTTGTTTAAAGGACAAAATGCATACCCAAAGAAAAAAGCAAGAAAATGTAACCAAACACATAAAGGATTTTCATAATTTTATAAAATATAAGCATGCAGACACCCACAAAAAACACTACTGCAGTATAAACAGACAGAAAAACAGATAGACCATTGATGATTTACTCGAAAGCCCATGCGTTCTCCCTGCGCACCTCCTCCTCCTCTTCAGGAGTGAAATCATTCTTGATGTTGAAGGTCTTGCGGATCTCTTCAGGAGTCTTTCCCTTGATCATGTCAGCCACCGTCTGACAGGTCAGATCAAGCAGCCCCT…	AGE51371.1	SKP1-like protein [Paramecium bursaria Chlorella virus CviKI]	44.9	1.5e-29	130.2
NODE_33252_length_607_cov_8.745318	GTTATTGTGGAGAAGGCTGAAAGAACCGACATACCTGATATCGACAAGAAGAAATATTTGGTACCTGCTGATCTGACCGTTGGACAGTTTGTTTATGTGGTGAGGAAGAGGATTAAACTGAGTGCTGAAAAAGCCATTTTTATCTTTGTGAAGAATATTTTGCCACCTACTGCTGCCATGATGTCTGCTATCTATGAGGAAAACAAAGACGAGGATGGTTTCCTGTACATGACTTACAGTGGGGAGAACACGTTTGGAGCATGTTGAAGTGGGTGCTGTGGAAGCTGAATGGCTGATGTAAATATGGTTCTTGAAGAAGACATGAAAATGTACATTCTTTTGACTATGGTGTTCTGTTATTAAGGTCAAAACCACTATCTGCTTTTCTGTTTTGCCTTG…	QOI90342.1	hypothetical protein HWQ62 00205 [Pyramimonas orientalis virus]	68.6	1.5e-29	129.8
NODE_3614_length_2007_cov_20.259566	GCCTGCTACTACCTATGCTAAAATTTACCCGTTTTAAATGACAACTTCTTAAAAACAATGTTTTATGTTTCCATAATCATCATTCGAGCATGAGAATAAAATGACATAATTTGCATTCCATGTTTCCTTACTCACGCCTAAAATATTTCAATTACAAACAAATAATATGCTTCAAAACCTCACCATTTTGCTTATGCGTGGGAGGGACACCAATTTTGCCCCATTGTGATTTGCCTTGGCGCAACCATTAAGTTGGAGGTTGTGGTTTGGCTGTGTGCTTGGATTGAACCAAACCTACATTTCCCAAACCACAATCATTGCTTTCTTTTTCAATCTACAACAATCTCTGCCCTCTTTTCAAGCCCAGTGTATGAATAATACAAGAATGTGTTATTGACT…	QOI90579.1	tyrosine-protein kinase transforming protein Abl [Pyramimonas orientalis virus]	29.7	1.7e-29	131.3
NODE_10957_length_1245_cov_27.760239	ACAGAAATGAACTTTTTACACTTGTCTATGCAACGGGTGGTACATATGTTTCTTCTATATCCATCGCCTTTGTACTCGTATGTCACAACATGAAGCAATGCAGTTTTTGCTATAGGATCCTTCCTGTTGTATTGAGATAATGAATGTTGGAATCACATCCTACTTGAAGAAATCCAGCTGACGTCAAAGAGTTTTATGAATGAGCTGCCCCCGGTCGAGTGCTGGTTTTAATACCTTTTATTGCTTCGGCATAATCTTTAGCTCCAAAGACAGCAGAACCAGCAACCAACGCATTAGCCCCGGCTTCAATAACCTTGTATGCATTATTGGGACCAACTCCACCATCTACCTCAATCCATGGGTTCACACCCTTCTTGATACACATTTTTCTCAAGTCTG…	QOR60534.1	hypothetical protein [Bathycoccus sp. RCC716 virus 2]	35.4	1.8e-29	130.6
NODE_25708_length_730_cov_7.794521	GATTAGTCAAGGGTTTGGCTATGACTCCAAAAGATCTTATAAACCTTCTATAGTAGCCTGCAAGCCCAAGAAAACCCCTAAGTTGTTTAAGGTTCTGAGGTGTAGGCCATTGTTGAACTGCTAGAATCTTGCCCGGATCAGTAGCCACTCCTTTACCAGAAATGACATGTCCTAAATACTCTACTTGAGAACCCCCAAAAGAGCATTTCGATTTTTTGCATATAAAGAATGGACCCTTAATAGAGATAACACCTCCTCCAAATCACTTAGGTGTTGAGCTAAATTAGGACTGTACACTAATATATCATCAAAAAAGACTAAGGTAGTCTTTCTCATTAATTCTTTAAATGTAGAATTCATGAGAGCTTGGAATGTAGCCGGGGCATTTGTAAGCCCAAA…	YP_009552737.1	polyprotein [Birch leaf roll-associated virus]	39.4	1.8e-29	129.8
NODE_13264_length_1123_cov_60.537143	AGGGTTACCACAAACTTTTGCCTATATGGTCCTGGTGCAAAAGAGAAGCACAACTACACTCTTCGAGAGAAGAACGTTTGGCTTACCTGAAACCGTTTCAACCCGAACTACTCCCAATCCGATCCAAAATAACTCTTATTTGACCTGAACTTGTTCTGACCCATAACCCAAACCCGCCTGATCCGACCTGTTTGCCAGGCCTAATAGCAAGACATTCCATGATTATGTTAGGCTCACTCAAAGTTAAGTCATAATATGTTCCTACTTCAACATATAAACCACAACATATCTCAACTGTTGCAGAACTGTAGAAGTTCAAAACTCAGATCTCAAAGCAAAACCCATATTCCAGACAGCAACGTTCGTCTATAGAAGCAGATTAACACAAGTGTTGCGATT…	AGE54140.1	SKP1-like protein [Paramecium bursaria Chlorella virus IL-5-2s1]	44.4	2.1e-29	130.2
NODE_679_length_3335_cov_18.528510	AGGGCGTGCAGTGTGTGTCCACAGTGTGTTTTGTGTGACTGAGAGAGATCAGTTGGGCCTAGAGAGAGATCCCCTGGGGTCAGCAAACGAGAATAAACAAGAGATGTAAACTCCTTCGGTATTAGATGATGTAAATCATCAATGTAATGGATGTATTCATTTGGATCGGTTTGCATCTATATCTTTCTGTTTTTGTTCGTTTATTTTTATATGATCTCCACACCCTTCTATTTCATTTTTATTGAAGAACGATGTTTAACCAAGGCTCGGGATTGCCCAGATCCAACAACGTTATTGCTACGTTTTAGTGGATAGCCTCAATGGAAGCAGTAATTGATATCAGTGAATGCAAGTCAGATCAAGCAGTCAAGTATTTGGCACATTCGTTTAGGGGTGAAT…	ABY53448.1	polyprotein, partial [Ambrosia asymptomatic virus 2 UKM-2007]	70	2.2e-29	131.7
NODE_6198_length_1627_cov_78.722651	GCCCCATTTTACCAAGAACAAGTTTGGAAATTGCTGGTGGAGTGTCGAGTCCCATGCTTCGGCTAAACTCGTTCGCGAGCTCCACAAGCTTGCTTTTGTCCCTGGCAACAGTCTTATTCGAGTTGTAATAACCCAGCCATGCCTGGTATGCCGATTCTTTAATTTTCATATCCACATAAGACAATGATTTTGCCACCTTTTTCTTTGTGTCTGGATCAATAAGAGGAGGGTCAGCTTTGGAAATTGGCAAATCCCCAAGGGTAGACAAGAAAAAATCTTCCCATGGTGCCAACAATAATATCCCTTCCCCTTCTTTTCCTTTACGCCCGGTTCTTCCAAGTCGATGTATATACTGGGCTTTATCAGATGGAAGTCCAATCTGAATAACAAGTGTTACAT…	AUF82405.1	putative DEAD/DEAH-box RNA helicase [Tetraselmis virus 1]	27.3	2.4e-29	130.6
NODE_96124_length_270_cov_1.502538	TAACATATTTGCTTGCAAGGCAAAGACTTGCCCCTGTGTCTACATAACAATGTAGGGTTATTGTTTTATATTCTTTTAGAAAAATTTTTCCTTTGATATAGATAGAATTTGGATTAGTTATGTTGGAATAAACTAATTCATTTTGACAACAATGAACCTGTTCATTATTATCTTTCTTCTTTCCCCCCAAATTAAAAAAATGGGATTTGTTCATGACGAACCGTCTGAGCTAGTATCAGAAGGAGAGTCATATATTTCTAATGAATATAC	AGQ49469.1	reverse transcriptase [Dahlia mosaic virus]	88.6	2.5e-29	127.9
NODE_45666_length_478_cov_3.923457	AGAAAACGCTGATGTGGTAATTATGGATGACAATTTCAAGACAATAGTAGTCGTTGCTAGATGGGGTCGTTCGGTCTACATTAACATCCAAAAGTTTGTGCAATTCCAGTTGACAGTTAATGTGGTTGCACTCATGACCAACTTTGTATCTGCTTGCACATCAGGGTCTGCACCACTTACTGCTGTCCAACTGCTTTGGGTGAACATGATAATGGACACACTTGGTGCTTTAGCTTTAGCTACAGAACCACCTCATGATGGTTTAATGAAAAGGCCGCCAATCGGGCGGGATGTCAATTTTATTACAAAGGTTATGTGGCGAAATATCATCGGTCAAAGCATTTATCAGCTTATTGTTCTTGGCATTCTCCAGTTTAATGGGAAAACTCTTCTTAACCT…	YP_009665578.1	calcium-transporting ATPase, plasma membrane-type [Paramecium bursaria Chlorella virus NYs1]	42.6	2.6e-29	128.6
NODE_1707_length_2583_cov_57.079283	TCAACAATCAATCCTACGAAACCGATATTCTTCCTTCATTTCTCTCTCGCTTTTCCTAATAATCGACAAGATCGATCGCATTGTGATTACGTCACCAAAAGTATCACAAATCGTTTTCGCATAATTTGATTCGATCTCTCTGAGTTTCGTTTCGACAATGGCGGGGAGGTCAGGATCATCGTCGACGATGACCGTCACAAATACACCGGCGAAGGATCTCGCATACACGAATTGCGCTTATTGTTCCCCTTCCGATCTTCGTCAATTTGCCGTTCCTAGATCCAATCTCGCTTTTGCTCTTGTTGGTGACGTCTTCGTTCTCTCTATAGTTGCCTATGATACCATACAAAGTGGGCAAATTGCACTTAATGCTATCCAGCGGCGTCATGCTAGGGTTTC…	YP_007676316.1	ATP-dependent metalloprotease FtsH [Micromonas pusilla virus 12T]	37.7	2.9e-29	131
NODE_104881_length_256_cov_0.732240	GGTTAGTCTGTGTAATAAAAGTGGTGTTTATTTACCTAGGGAGATAATTAGTAATATTTGTGCCCGTGTGTCGCCTTTCTACGTGGGTAGGGGCGTGTCTACCTACGCTCGGCGTAGAAGAGCTAGGAGTATTGGTAGGTGTGAGCGGTGTTACCGCGTATACCCACCTTTATGGTTTTCCAAGAAGTGCGATAATCGCACATGTGTGCCTGGTATTTCTTATAATGTTAAGGTGCATGATTACATCCGGTGGGGA	UOF93302.1	nucleic acid binding protein [Helenium virus S]	69.3	3.1e-29	127.5
NODE_91965_length_277_cov_0.745098	TCTAAAGAAAAAAGATGATTCTCTTAGAATGTGCCTTGATTACCGGTAACTTAATAGAGCTATCATCAAGAATAAGTACCCTCTACCAAGGATTGATGATCTTTCTGACAAACTTCAAGGGGCTAGTCACTTCTCTAAGATTGATCTTTGGTCCGGGTATTATCAAGTGAAAGAGAGGGAGTGTGACATCCCCAAGATGGCCTTCTAAACTAGGTATGGGCACTACAAGTTTGTGGTTATGTCTTTTGGGTTGACCAATGCATCGACTATCTTCATG	ABY53448.1	polyprotein, partial [Ambrosia asymptomatic virus 2 UKM-2007]	68.2	3.4e-29	127.5
NODE_45385_length_480_cov_7.260442	CTGATATGTGGACGATTACTGCATACGGGGGCACATTTTCTGACTAAAATAAGCAATGGGCTGCTTATCTTGGGATATAACCGCCCCTATACTGGTACCCGAAGCATCAGTTTCAACCGTGAACGGTTTGGAAAAATCAGGCAAACGAAGGACAGGGGTGTTGCTAAGTAAATCCTTGAGTTTATCAAAAGCAGCTTGAGTGGTGTCAGTCCACAAAGAAGCATCTTTACAAAGCAGGTCAGTCAACGGTCCGGCTATGGTAGCATAAGAACGAATGAACCGACGATAGTAGCCGGTAAGTCCTAAAAACCCGCAGACTTCCTTTACTGTAGTTGGAACTGGCCATTGTTGAATATGAACAATTTTAGATGGATCCACTGCCACGCCTTTTGTCAAAAT…	AAN40005.1	polyprotein, partial [Stilbocarpa mosaic bacilliform virus]	48	3.5e-29	128.3
NODE_25_length_7687_cov_22.515104	TCAAGAAATTGAGAGTTTGGATCTTCCGAGGATTGATAAAATGATTCGGTGCTCGTTTCAGTCACATGGGCTACCGACGGCTGCTATAGAGCCGGTGCCGGAGGATTATGTGTCAACTGTGGAAAATAGAAAGCTTGAAGACAGGGAAAGATGGTGGAAGATGGGGTTGAAGGCTATTTCAGATGGGAAGTTAGCGGTCTTGCTTTTATCAGGTGGACAGGGGACGCGGCTTGGAAGTTCTGCTCCAAAAGGATGTTTTAATATTGGACTTCCATCAGGAAAGTCACTTTTCCAACTTCAGGCTGAGCGAATTATGTGTCTCCAGAGATTAGCAGCTCAATCATTAGACGAGGGTTCTGGTAATGTTGTACCGATACATTGGTACATAATGACCAGCCC…	AET84641.1	helicase [Ostreococcus lucimarinus virus OlV4]	26.7	5e-29	131.7
NODE_22029_length_817_cov_1.973118	AAAGCTTGTTGAGCCCCATCATTCCAACCAAAAGCATCCTTTTTGAGGAGATCATTCAAAGGTTTGGCCATTAATCCAAACGACTTGATAAATCTCCTGTAATATCCTGCTAGCCCCAAAAAACCCCTCAATTGTTTAATAGTAGTAGGATTAGGCCAATCTTGGACTGCCTGAATCTTCTTAGGATCTGTAGCAACCCATGGTCCAGTAATAATATGGCTTAAGTATTCCACCTGACTGCCCCCAAAAGTGCATCTAGACCTTTTTTTTGCCCTTAATGAATGTAATCTCATTAATGACAAAACTTGCTACAAATCTTTCAAATGCTGGTCCATATTGGTGCCATAAACCAATATATCATTATAAAAAGACCATGGCACATCTCTTTAACAGTGGATT…	CAA73043.1	polyprotein; reverse transcriptase, RNase H, partial [Pineapple bacilliform virus]	47.9	5.9e-29	128.3
NODE_62763_length_371_cov_1.033557	GGCCACCTTCGTATTGTGTTTCAAACACTTTTAGCTCATCAATTAGTTGCAAAGTTATCTAAATGTGTGTTTGGACAAACTCTAGTTGGGTATTTGGGACACTTGATTTCGGCCGAAGGGGTGGCTGTAGACCCAGCCAAAATTGCATTCATTCAGCAGTGGCCAACTCCGAAAACCGTCAAACATGTTAGGAGCTTCCTCAGGTTAGCGGGTTATTATCGCCGGTTCATTAAAAACTATGCATCACTAGCCGGTCCTCTCACAGATTTATTACGAAAAGATGCCTTTTATTGGACACCACAAACAGAAGCTGCATTTAACAGTTTAAAGGATCGACTTAGTACTACACCGGTACTTCACTTACCTGATTT	CAA73043.1	polyprotein; reverse transcriptase, RNase H, partial [Pineapple bacilliform virus]	47.5	5.9e-29	127.1
NODE_655_length_3364_cov_52.740808	AAATTGTCTCCTTTGATTATTAATTTTCTCTGGCGGAATTCTTCTCTTTTGGCCATCTTTGACTCTGAACTTGCTTCCACGCCACCTTCTTCTTCTTCAATCGGATTCTTTCTCTCCGGCTGGAGCCACCACCAGCGATCCTCTCCCCTCTCTTCACCGCTTCTAGTCACCAGCCGACTTGATCATCTCAATTTCCCCCAATTTCTCGCAAACGACGATTCAAAATTAACAGAACGCCGATGCTTTGAGCTCAAATTTATAATCGCGGTGGTTTTGTAGATCTGAGGGGTGGATTTGGTGGTTTCTAGTGTTTAAAAGGAGTTTTTGATTGTTATTAGCTCTGCTGTTACGATTATTGTTCTGATTTTGCGTTTTGTGAGGGTTAGATGTGAGGGTTGA…	QOR60750.1	hypothetical protein [Bathycoccus sp. RCC716 virus 3]	28	6.4e-29	130.2
NODE_50599_length_442_cov_1.252033	GTCGGTTTGTGGCCATTATGATTTTTGTCTTTCCGAGGTAATCAAATCCATCAAGTTGATTGAGAAGTTCCATCAGGGTTCGCTGAATCTCTCTATCAGCAGAAGTCCCCTCAGAAAACCTTCTTCCTCCAATGGCGTCAATTTCGTCCATAAATATGATACATGGAGCATGCTCTTTTGCATATCCAAACATCTCTCTGATAAGACGTGCTGATTCTCCAATATACTTATCGACGATAGCAGATGATACAACTTTTAAGAAATTCGTCTCTAAACTGCTAGCGACGGCCCTTGCAAGTAATGTTTTACCCGTCCCCGGAGGACCGTAGAGGAGAACACCTTTTGGAGGCTTTATTCCAACTCTCTGAAAAAGTTCTGGATTCTTTAAGGGAAGCCCTA…	QOR60687.1	hypothetical protein [Bathycoccus sp. RCC716 virus 3]	42.2	7.1e-29	127.1
NODE_20468_length_857_cov_4.622449	ATTAATATTTCCGGATAATAATAATAATAATAATAATAATCATAATGTTTAATTGGAATGGCAATGATGATCAAGTTGGAATATAAACTAAAAAAGCGATAATCGTCTCTAAAGGAGTAAGAGGAACCATATCTAGCCAGCATGCAGAAAAACCGTTCTTCTACCTTGGTACTTGTTATATTCGGGCCGGTCAAACAGACTTTGTTATAACCGGGCTGGTCAAACGGGCCTTGTTGAAGAACCTTGGTCACCAAGTGTAGACAAATAAGTAACCCTGGTACCATTGCTGCAGCTTATGCATAAACCATACAAATTCAACCAAGTTCACAAGAACCAAACTGTATCCTAAGCATAATAATTTAAGCTTGCTTTTTTCTTGGCCTGCACTTGGATGATCCC…	YP_007676316.1	ATP-dependent metalloprotease FtsH [Micromonas pusilla virus 12T]	43.5	8.1e-29	127.9
NODE_73837_length_325_cov_2.666667	GGCTTGTGTTAGTATTATGTCAGGGAGTTTGTATGATAAGCATGAGTTTGGTCCATTAGAAACGGTTAACACCACAGTGGTGTTAGCTAATCAGGCTCGTACGACTCCCCGAGAGATGGTTAAGGATATTAAGGTTAGAGTTAAGAATTTTATTTATCCTGTTGATTTTCTTGTTTTGGATTACACCCATAGCACCACTAGTACACAGCCGAATATTATTTTGGGTAGACCATTCTTGGCTACATCCAATGCTGTAGTTGATTGTGCCAATGGAATTATGGAGTTAACATTTGGTGATAGTAGATTACGGATGAATATTTTTGCC	ABY53446.1	ORF1-2, partial [Ambrosia asymptomatic virus 2 UKM-2007]	52.3	8.9e-29	126.3
NODE_19699_length_879_cov_51.573201	ATTGACTTTCTTCGTTCCCAATATTATCACCTAGGGTTTTCACTTTTCATCATCCCCAAATTTTCCCGACCTAAATTCCGTCTGATCAAACCGTCATGTCGTCGCCCAAGATCATCCTTTTGAATAGTTCTGACGGACAAACCTTCGAGGTTGAAGAGGCTGTGGCGTTGGAATCACAAACGATCAAACATATGATCGAAGATGACTGTGCCGACACCATCATCCCCATCCCCAACGTCACAAGCAAAATCCTATCCAAAGTTATCGAGTATTGTAAAAAGCATGTGGAATCATCGAAGAATCAAGACAGGACAGCTGATGAGGATCTGAAATCTTTCGATTCGGAGTTTGTTAAAGTGGATCAGGGGACTCTGTTTGATCTAATTCTGGCTGCAAACT…	AGE54140.1	SKP1-like protein [Paramecium bursaria Chlorella virus IL-5-2s1]	44.5	1.1e-28	127.5
NODE_6031_length_1647_cov_77.594028	GCCCTAATCTTTTTGAATAATGCATGCAGCCTATTCAACATGCATCATAAACAGGAATCAAACATTAGTTTTCTAGAAAAACGAAGTCTGAGAATCTATAATTTACAACAAAAGAGTGTCATCAAAGTGAAGTGAATACTCGTTTGAGTTGCACGCGAAACGAAAATTATGAAATCATGAATATACTCACAACATGGTAGGAATTTGGCAACTGGAGAATCATGTTTGTTCTTGATAATATATCAAGATGTAAATATGTTCCAATGGTGATCTGTTGCCATCTTTTCCTTGATTTGTTCAAGCCTCTTTAAAATCTCCAAGAATGAAGGTCTCTTGTTCATATCTGTATCCCAGCAATGCTCAGTCAACTCTCTGAGGTCAGGGGTGTAATTTTTTGAT…	QOI90579.1	tyrosine-protein kinase transforming protein Abl [Pyramimonas orientalis virus]	30	1.2e-28	128.3
NODE_25599_length_732_cov_140.895296	TCTTCCTTCTCATAATTCAATTCTCTCCTCTCCTCTGCTAGGGTTTCATCAATTCATCCCCAAATTCCCCTTCCCTTTATTCCGATCAATCAAAACACGATGTCGTCGGCAAAGATCATCGTCCTTAAAAGCTCCGACGGCGAGACCTTCGAGGTTGAGGAGGCCGTGGCGGTTGAATCCCAAACGATTAAACACATGATTGAAGATGACTGTGCCGACACGACCATCCCCCTCCCTAACGTCACCAGTAAGATCCTCTCTAAGGTTATTGAATACTGTAAGAAGCATGTCGAATCTACCAAGGATGAGGAGAAGACCACTGCTGATGAGGATCTCAAATCGTTCGATTCAGAGTTTGTTAAAGTGGATCAAACCACTCTGTTTGACCTAATTCTGGCT…	AGE54140.1	SKP1-like protein [Paramecium bursaria Chlorella virus IL-5-2s1]	44.9	1.5e-28	126.7
NODE_3438_length_2045_cov_22.270791	GCTTGGTTATTTAAAATTATCTACGGTTGAAGGTGGGTCGATAGACAAACCATGTGGCAAGAAACAAAGGAAAACACGTGTCGTCGTGTTATTCGATTTGAACAAATGCTGGGTTTTGATTTGAAGAAAGGTTGGTACAACACAAGACAAGACAAGTAGGAACATTAATTATGATAAGGAAACATACATAGAAATGCAAATGCTGGTGGCTTATTCTCTGGTAGTGTAATTAAGGGATTACAGGTTGAGGAACACAAATTCTTCTACAGCGGGTACATGCCCTATTTTGTTGAGGGTATCCTTGTCAGGTTCCTCGTCCACACCAATTGCCATGATGGCCTTTTTCCTCCTAACGTTCCTTCCAACACTCATAAAGCTCACATTCACATTCTTCTCCCC…	AGE57176.1	D-lactate dehydrogenase [Paramecium bursaria Chlorella virus NE-JV-4]	29.3	1.9e-28	127.9
NODE_40349_length_526_cov_4.048565	ACGGTGTTTTCTAAGATTGATTTAAGAAGTGGGTACCATTAGATTCGGATTTATGAGGGAGACGAGTGGAAGACAGCTTTTAAGATCAAGGATGGGTTGTATGAGTGGTTAGTCATGCCATTTGGTTTATCAAACGCACCCAGTACGTTTATGCGCCTGATGAATCAAGTTTTGAAGCCATTTTTGGGGCGCTTTATTGTTGTCTACTTCAATGATATACTCGTGTATAGCAAAACAGAAAATGAACACCAATCCCATCTTTTACAACTGTTTCAAGTACTCAAGCAGGAGAGCCTTTATGGGAATTTGGAGAAGTGAGAGTTTTTTACTAACCAGGTTACTTTTCTTGGTTATTTTGTTTCTGAACAGGGCATACGAGTTGATGATAAAAAAATCCAA…	YP_003208050.1	putative polyprotein [Pelargonium vein banding virus]	39.5	1.9e-28	125.9
NODE_295_length_4068_cov_23.090113	AAGCCGGAAAAATGGAAAAGCCGGTGAATATTAGATGATATCAAACTACAAGCAATCAGAAATATTCGGAGATATGTGACAACTTTGGAAGCTAAGAAAAAAAAAACAGTCAAATATACACTGTAGCAGCTTTCTGGAAAAACCTACAATGAATTTACATATTCATCAACCCTAAAAACAGAAAACAATGGAAGACAGAATCACAACCAAATCGATCTCTTGTTATAGAAAACCTTTTCTTCCAACCCACGACAATTCAAATCAACACGACACTGGAGAATCACAAGAATCAGGAAAAAATCCATTTACATATATGATGTGTCTACATGTCACTGTGCCAGGTCATCACTTGCAACGCCTATGCTTGATTTATCAACCACTCTGACATTATAGCGTTGA…	QOR60750.1	hypothetical protein [Bathycoccus sp. RCC716 virus 3]	27.6	2.2e-28	128.6
NODE_21948_length_818_cov_24.829530	ACCTGCTCAGGCTTGACACCACATGCATCACGAGTGTTCTTTTCTAAATAATCTCTGGCAATATGCATTTTTTCATCAGTAATATAACCGGCAATAGGAATTATCTCCATTCTGTCCAAAAGTGGACCTGGTATTGTTTCCACTACATTTGCTGTACATACAAACAAAACCTTTGATAAGTCAATTGGAACATCAAGGTAGTGATCTAAGAAATTAGCATTTTGCTCTGGATCAAGCAGCTCCAACATAGCACTTGCAGGATCACCTGCGTGTCCCCTTCCCAACTTGTCAATCTCATCAATAAGAACAAGAGGGTTTGCAGTTCCCACACTTTTCAGACACTGCACCATTTTCCCGGGCATTGCACCTATATAGGTACGACGATGTCCCTTGATTTCA…	AUF82355.1	AAA family ATPase [Tetraselmis virus 1]	35.6	2.2e-28	126.3
NODE_45364_length_480_cov_12.292383	GTTCTAAACCCCTTTTCTAATGTAAAATCCAAATCAAACGAATTAAAAACCCTAAACCTATACTACAACAACCGGTACTACGCCAGAATCGTTGTTATCCTTCATCCTCTTTACATCCTTCCAATACTCAGATTTCTTCAATAATCTCAAGATGCAGATCTTTGTGAAAACCCTAACTGGTATGACAATCACTCTCGAGGTCGAGAGCTCCGACACCATCGATAACGTCAAGGTCAAGATCCAGGACAAGGAAGGAATTCCTCCAGACCAGCAGCGGTTGATCTTCCCCGGAAAGCAACTTGAGGACGGCAGGACCCTTGCTGACTACAATATCCAGAAGGAGTCCACTCTCTGGAAATCTTCTTAAAGTTCATGCTCTGCGGGTTCATATTTGTAATT…	YP_007676278.1	ubiquitin [Micromonas pusilla virus 12T]	92.5	2.2e-28	125.6
NODE_39392_length_536_cov_4.330454	GTTATAAACGAGCAAAATTCCCTCTTTGCATCCATACACTACAAGACAACTTCCAGCTACCTACAACATTGAGAAAGAAATTTCAGGCCACTCCTTTTGAAAAACCCACCAAATCAATAAGCGTTACATCACTTTTTATCTTGATCGAAAGATCTAAACCGCGAACATGCCTTCGCATACTAATAGAAGCTCTTCTCTAATCGGGATATCTGCATTGTTTTACACAATCTTTCTCTTTTCACCTTTGGCTTTCGTAAGCTCTGTTGGAGCATCCGATCAAGCACCATTGCAAGAGAACCTTGGCACCGTTATCGGGATAGATTTAGGCACTACATACTCTTGTGTCGGTGTCATGCAAAAGAGTAAAGTTGAGATATTGGTAAACGATCAGGGAAACCG…	YP_007676312.1	heat shock protein 70 [Micromonas pusilla virus 12T]	74.7	2.5e-28	125.6
NODE_2165_length_2394_cov_4.161999	GCGCCGGTGTTTGAATGACTTGGTCCTATAAATTCTTGAGTGATTGTTGGTCTGTAGCGATAGTGAAAAGCTGTCCGAGAAGGTATTGTCTCCATTTTGCCACCGCCTGAGTGATGGCATACATCTCGCGATGATAAGCGGAAGCATTTTGCATTCTTGGACATAACTTTTAACTATAGAATGCCAAGGGATGCTTATCTTGGGATAAGATAGCTCCAATACCGGTATCCGATGCATCAGTCTCGATAGTGAAAGGCTTTGAAAAATCCGGTAAACGCAGAACCGGGGTCGAACTCAAAAGGTGTTTAAGATTGGTAAAATCTGTAAGGGTGCGCTCATCCCATTTAAAAGCATCCTTTTTTAGCAAATCCGTAAATGGCCCCGAAACCGATGCGTAAT…	ABY53448.1	polyprotein, partial [Ambrosia asymptomatic virus 2 UKM-2007]	60.2	2.9e-28	127.5
NODE_7016_length_1541_cov_8.636240	AAAACCTGTACCACCATCAAAATCAGAATCAACATCAACAATTTCAGCATCAAGGCTCAAGTAGTGGTTCACAGTCTGATAATAAACCAAGTGTGGAAGATATGTTGGCACAACTACTAACCAATTCCAAGAGACAAAATCAGTTAGCCGAAAGCCGTCACAATCAGTATGAAGCCCGCCATCAACAACACGAAGCTGAGCTGAGAAACCAACAGGCATCCATTCATAATATTGAAAATCAAGTGGGGCAAATTTCAAGGATGTTGTCTGAAAGGCAACAAGGTAAACTTCCTAGCAACACCGAACCGAACCCTAAAGCACACGTGAATGCCATCATGTTAAGGGGTGGCATGACCACTGGATTTGACGAGTCAGCACCCAAAGTGCAGCCGATAGTTG…	ABY53446.1	ORF1-2, partial [Ambrosia asymptomatic virus 2 UKM-2007]	36	3.2e-28	126.7
NODE_54686_length_414_cov_377.023460	CCACCGATCACGTATGCACCCCAAACACAATATATTTAATTCCTAAGCTAATTTAAGCATAGAACAAGTAGATTAATATCCAAACAATTCTTCCAAAAAGTATTTTAACAAAAACACAAACCAAACCAAATCCACAAACAAGCCTTTATTCAACCCACAAAACAATCAACACAAAAGCATCACAAACTGTTCCAAACACCCAACACCAACCACAAACCATTCAAAAACCACCACGAAGACGAAGCACAAGGTGCAAGGTAGACTCCTTCTGAATATTGTAATCAGCAAGAGTACGCCCATCTTCAAGCTGCTTCCCTGCAAATATCAACCTCTGCTGATCCGGCGGAATCCCCTCCTTATCTTGAATCTTCGCCTTCACATTATCAATCGTATCCGAAC…	YP_007676278.1	ubiquitin [Micromonas pusilla virus 12T]	96.8	3.3e-28	124.8
NODE_68102_length_347_cov_3.828467	GGCACATCATATCAGGAAAGGGTGTGGAAACAGAGCCGTCTAAAATCGAAGCAATTCAACTGTGGCCACCTCCGAAAACATTGAAGCAATTACGTGGGTTTTTGGGGCTAGCGGGTTATTACCGGCGTTTCATACATTCGTTAGGGCTTATTGCAAAACCCCTTACCGACTTATTAAAAAAGGATGCTTTTGGATGGGGGGAAGAGGCTCAGAACGCTTTCGAGCAACTTAAGACTGCTCTCTCGTCGGCTCCGGTTTTAGCTCTTCCGGACTTCTCAAAAAAATTTGTAGTTGAGACCGACGCCTCGGCTTCTGGATTGGGGGTGGTCCTCATGCAGGAAAAGCAC	CAA73043.1	polyprotein; reverse transcriptase, RNase H, partial [Pineapple bacilliform virus]	57	3.6e-28	124.4
NODE_65979_length_356_cov_3.219081	TCCGGTATTACTCGTGCGAAAAAAAGATGGCACATGGCGATTCTGTGTTGATTACCGCGCCCTTAATGCGTGTACTATTCGAGATCGTTTCCCTATTCCTTCGATTGATGAATTATTTGATGAGTTGTACGGTGCAAAATATTTTTCAAAATTTGATTTGTTGGCGGGCTATCATCAAATTCGAATTCATGAAGGGGACGCATTTAAGACGGCTTTTCGAACGCATGATGGCCATTACGAATTTTTGGTTATGCCCTTCGGCTTGACCAATGCTCCGTCGACCTTTCAACGCATTATGAATGATGTTTTTCGTCCATATCTTCGCAAGTTTGTTCTCGTATTTTTCGATGATATTT	ABY53448.1	polyprotein, partial [Ambrosia asymptomatic virus 2 UKM-2007]	63.9	3.7e-28	124.4
NODE_60060_length_384_cov_4.932476	GGGTCTAGGGTCGAAGGTCTATTCGTTGCAAACATGACTTTAATATTTCCACGGGCATCGAATCCATCCAACTGAGTTATGAGTTCCAGCATAGTTCTCTGAACTTCATTGTCACCTCCAGCACCATCATCAATCCGAGCCCCTCCAACAGCGTCAATCTCATCAAAAAATATTATGCATGCTTTTTTTGTTCGGGCCATCTCGAAGAGCTCACGAACCATTCTGGCACCTTCTCCAACATATTTCTGCACCAGTTCACTACCGATGACTCTAATAAAGGTTGCATCAGTCCTATTGGCCACAGCTCTAGCACAAAGAGTTTTTCCAGTTCCCGGAGGACCATAAAGGAGAGCACCCTTTGGTGGATCGATACCAAGATTGACG	QOR60299.1	hypothetical protein [Bathycoccus sp. RCC716 virus 1]	48.4	4e-28	124.4
NODE_57412_length_398_cov_271.738462	CTCTGGAGGTGGAGAGTTCGGATACGATTGATAATGTGAAGGCGAAGATTCAAGATAAGGAGGGGATTCCGCCTGATCAGCAGAGGTTGATATTTGCAGGGAAGCAGCTTGAAGATGGGCGTACTCTTGCCGATTACAATATTCAGAAGGAGTCTACCTTGCACCTTGTGCTTCGTCTTCGTGGGGGTTTTTGAATGGTTTGTGCTTGGTGTTTGGAACAGTTTGTGATGGTTGTGTTGATTGTTTTGTGGGTTGAATAAAGACTTGTTTGTGGATTTGGTTTGGTTTGTGTTTTTGTTAAAATACTTTTGGAAGGAAGAATTGTTTGGATGTTAATCTACTTGTTCTATGCTTGAATTGGCTTAGGAATTAAATATATTGTTTTGGGATAACATTAT	YP_007676278.1	ubiquitin [Micromonas pusilla virus 12T]	96.8	4.1e-28	124.4
NODE_26153_length_721_cov_5.131173	AGGGGGGTTGCATGAGACCCGTAGGCCGTCTATAAATATATATGAGAAGGCCATGACGAGACCAAATGCGAAGGATGGCGGGTGATGATCTATCAAGCGGAAGGAAAGAATGTCGTAACAACCACGCAAGTGGGGGAGAGGGTATACAATACTGGAGAGAGATGTCGTCCAGCGCCAACTAGAAAGGGCCGAAAAGCAGAAGTGACCACTGACCGTCGCCGCGAGCCATGTTTTCGACAATGGTCCATGAACGACGGCGAGACTGCTCAAATCGTCTAGAGCTCCTCATCAGTGAACACCTCCTCGCCTCGTTTACGCCTAAGCATTCGGTCCTTCTTGGCCTTTCGCAGCTCAGCGGCGGACTTCTTCTTCTCCTTCTTGGCAGCGGCGATCGGGTTA…	AGE56084.1	elongation factor 3 [Acanthocystis turfacea Chlorella virus MO0605SPH]	47.3	4.4e-28	125.2
NODE_117290_length_239_cov_2.783133	GTTTTCTCATATAGTAGGGCTAGCATTATCCCAAGCCTGGGGATATAGCTTCTAGCATAATTGAGAATCCCTAACCATGATCTTAATCCCTTCTTTTCTTTTAGATCTTCATCCTTAAAATCTGCTATCTTCTTAATGATGTGGGGCTGTAACCTGATTGTGGAATTGGTTATTACAGCTCCAAGGAATTCAATTTCTTTTTCCGCAATTTTCATTTTGCCGGCACTAAGAACCAGGCC	AIL82379.1	polyprotein, partial [Dioscorea bacilliform virus]	78.5	5.5e-28	123.2
NODE_1526_length_2665_cov_11.430941	TTTCGGAATGTTACAATAATACAAGCACACGACATATCCTTGAGGGTCTGGATGGTCCTTTAAGACTGTCCATTCGTCTGAGGATGATACGCGGTGCTTATATGTAGTCTCGTTCCCATAGCGCAGTAGAATTTATTCCAAAATCTAGATGTAAACCGAGTGTCGTTGTCCGAGATAATCGACACTGGCACGCCATGACGAGCTACTACTTCATTGATAAACATTTCTGCCAATCTTTTTGAAGTAAACATCTCACAAATTGGCACGAAATGAGCATTCTTTGTCAATCGGTCCATGATCACCAAAATGGATCATGATCTTTAGATGTACGCGGTAGCTTGGTTATCAAATCCATGGTGATGTGTTCCCACTTCCATTCTGGTATCTCCATGGGTTGGA…	ABY53448.1	polyprotein, partial [Ambrosia asymptomatic virus 2 UKM-2007]	35.6	5.6e-28	126.7
NODE_26989_length_705_cov_172.169304	GCCGAAGAATAAGGGAAAGGGAGGAAAGAATCGCAAGAGAGGTAAGAACGAAGCCGATGACGAGAAGCGTGAGCTCGTATTCAAAGAAGACGGTCAAGAATACGCACAAGTCCTCCGTATGCTCGGCAACGGCCGCTGTGAAGCCATGTGTATCGACGGCACCAAACGCCTCTGTCACATCCGTGGTAAGATGCATAAGAAGGTATGGATCGCCGCCGGTGACATTATTCTAGTCGGTCTGCGTGATTATCAGGATGACAAGGCTGACGTCATCCTCAAGTACATGCCTGATGAGGCTAGGCTGTTGAAGGCGTACGGTGAGTTGCCGGAGAATATTAGGCTTAATGAAGGTATCGCCGGTGGACTTGATGAGGAGGATGATAACGCCGGTGATGATTA…	AUF82151.1	translation initiation factor 1A [Tetraselmis virus 1]	47.6	7.4e-28	124.4
NODE_54036_length_419_cov_3.375723	TCTAAGTGATCCGTCCATGAAGCACTGTAAATCAAGATATCATCAAAAAATACTAAGACGAATTTACGAAGCCATGGCCGAAAAACGTCATTCATAAGGCGTTGGAAAGTGGACGGTGCGTTAGTGAGACCGAACGGCATTACCAAAAACTCGTAAGGCCCGTCGTGAGTGCGGAAGGCCGTCTTGATTATATCAGTTTCGATGAGGCGGATCTGATGGTACCCGGCCAATAAATCCAGTTTAGAAAAGTATTGGGCACCATGTAGCTCATCAAAAAGTTCATCGATCGATGGAATCGGAAAACGATCACGAATAGTAAGTGCATTGAGGGCCCGATAATCGACACAAAACCGCCACGTGCCATCCTTTTTGCGAACCAACAATACCGGGGAAGAGAAA…	ABY53448.1	polyprotein, partial [Ambrosia asymptomatic virus 2 UKM-2007]	61.4	7.4e-28	123.6
NODE_10600_length_1268_cov_23.026778	CTTCACTATAGTGATATTTTCTTAAATATTTTAAAATCTTGAACCTCACATATTTTCTTCCAAGATTAAATATTGCTCGTCTCAATAATATGAGTTTGCATAGACTAGTTTGATTATCATATTCATTATTCATCTGAGCATGAAAATTTGACAATTTGTATTTCACGATTCCTCGGTTGGTTACACTTACCCTAAAACATTTCAATCCCAAAATAAATAACGTTATCGTATGTGCTTCACAAGAACAAATAACTAGGAAAAGACACTTTTGCCCCCCTTGGAACTGCACTTGCCACAACAATGGATTCGGAGGTTGTGGTTTGGCTGTGCTTGGTCGTTTTGATTAAACCAAACCTACACAACACTTCCCAAACCACACCTTTTGCTTCTTTCTCATTT…	QOI90579.1	tyrosine-protein kinase transforming protein Abl [Pyramimonas orientalis virus]	34.5	7.7e-28	125.2
NODE_24134_length_765_cov_4.835260	GAACTAGAAAAAGGGAAAGATGTTACAAAAAGTATAAATCATCCTATAATATTACATCTAGAAAAAATTGGTCTTATAGGAGAAGATATTACAAAAAAAAAAAGGTTGAATACATTTGTAAATTCAAACTAAAAAATCCAGATATTACAATTAGAACTACTAACATTGGAAATACAGATACCAGAAATGATAAAACAAGGGTTAATTAAAAAATCTGAAAGCCCACATAGAACAACAGCCTTTATAGTAAGAAATCACAGCGAAGTTAAAAGAGGAAAGGCTAGAATAGTATATAATTACAAAAGACTAAATGATAATACAATAGATGATGGGTATAATATTCTCAATAAAGACAGCCTACTAAATCTAATACAAGATAAAAAAGTTTTTTTTCTAAAT…	AGC25937.1	hypothetical protein, partial [Piper DNA virus 1]	52.6	8e-28	124.4
NODE_2551_length_2265_cov_19.018704	CGAAATTCCACTCTCCTTCTTTGTTCCTCCGTTAAAGTATTTTCAAGCTTTTCCACCTCCGTGAGAAGACGGGTTTCATCAATGAAAGGCAAAATTGCTATACCCTGCCATTCAAACCGCTTTCCGTTCATGTCTATTTCAAAATCTGTTGGATAAAAGTCAATAATTGGCGAGTTTGGATCTGACATCAGTTTTCTATATTGCTCCGGAAGCGCATGGGCACTTGCAGCAGGGAAAACCGCTAATAATTGATCGAATGGTTTGAATGGTGAACCGAGCTCAAAGCTTATATTGAATTCACTAAGATCTTTGAGATCAGAAGCAAATGGAGCATAGTGGTATGGATAAAACCATGTCCAGGAACAAACACCATGATAGTAATAATGCATCACCCAACAT…	QOI90388.1	hypothetical protein HWQ62 00251 [Pyramimonas orientalis virus]	28.2	8.1e-28	125.9
NODE_31284_length_635_cov_10.056940	TGGGGGTTTGAAACTGATTACCTTAACAGATAATGTTGAAAAGTGGCCTAAATCAGCAAACATGGTCTCAACGCCTGTGATCGAGAGGACGACTCCTCCTAAAGATAACCAACCTTCACGACGGGTCCTTTTTAGTAATTTTATCATGTAAACAGGTGAAAGAGCGTGAAATATTCGCGGGTTCCATTGAATTATGTTATATATTCCAATGCCCGCAATCGACAGCAGCCACGCTGTGACAATTGGTGCAAACAAGAAAGCAACCCGGTGGGTCCCGTGATGTTGAATCGAGAAAAGCCCGACTAAAATAACACATGATATCGCCACTACATAATTCTCATGAAGCCCTGCAACTTTAATCCGAACTCCCGAAACAGCTGAAAGAACCGATATAGCAGG…	AGE49283.1	potassium transporter [Acanthocystis turfacea Chlorella virus Br0604L]	37.5	8.6e-28	124
NODE_78862_length_308_cov_3.093617	TTAAACAACCGAATGTTATTTTGGGTAGACCTTTCTTAGCCACTGCACATGCATTGATTGACTGTCGTTCTGGTACAGTTGATTTGACTTTTGGTAATAGAAAGGTCCGTCTTAATGTTTTTTCCAATACATCTGATTCTCTGGTTGGTGATGAATGCTTTATGGCAGACATTATTGACGGGTGCCATCCTCATCTTGAGGATGAAGCCACAGAGACTTGTTGTGTTTGTGACAGGTATGAACAGGAACATGAGAAGGAGCTGGACCAGGAATTTAAGAGCCTGGAAGCTATGGCATTACAGGAGGGC	ABY53446.1	ORF1-2, partial [Ambrosia asymptomatic virus 2 UKM-2007]	56.4	9.3e-28	122.9
NODE_11853_length_1193_cov_382.209821	ATAATAACATGCACCATCATCCACCACAATTCAAATCGAACGACTCCTTCCACATATTCCAGTAGTCCTCCCACACCCGATCAACCCAACCAGCAATTTGAATAACCTTCACAGTGATCAAACTCAGACTCATTTCACCCGCGAATTCCTTCTTCTCCGTTAATAATGGCGAAACCAGTATCCATTGAAGTATGGAACCCTAACGGAAAATACAGAGTTGTTAGCACCAAATCCATGCCCGGTACGCGATGGATTAATCTACTGGTTCAACAAGATTGTCGCGTTGAAATATGCACGGAGAAGAAAACAATATTGTCTGTGGAAGATATTATTGCTTTGATCGGAAATAAGTGTGATGGAGTTATCGGTCAGTTGACAGAAGATTGGGGAGAGACATTA…	YP_009325533.1	D-lactate dehydrogenase [Only Syngen Nebraska virus 5]	27	9.5e-28	124.8
NODE_418_length_3763_cov_32.675339	GCAATTAATATGAGACCATAATTTCTTTTTATGATTAATGCAAAGGGGAATTAGGAAAATTCATTTACATACCATGTACATGTCCATCAGTTTGTCGCGGGCGGGCTGCTACGTTTTGTTTGGGATGCCGATACTTGACTTATCAAGCATTCGAACATTGTACTTTTCATAAACTCGTGTCCGGTTCTCGGCCCACCACTGTTCTGCTTGCTTTTCACTGAACCGTTTCCGGCTGAAGCGGACCCGTCTAAGATCTTTTGCGCCTCCAGGTAAAGATATGAGTGTAATATACACACCGGGTTCATCCTGCTCAACCCATTCATCAACACCACCCTGAGATTCACCATTGTTGCTTCTGCTACTGTTTCTTTCTGCTACTGCTGCTGCTGAGTGGACAGG…	QOR60750.1	hypothetical protein [Bathycoccus sp. RCC716 virus 3]	25.1	1e-27	126.3
NODE_459_length_3683_cov_21.019668	TTAATCATGTTAAAAATCTCAACACTAGCCCCGACATGGTATATAACGTGAACATGAGCCCTCTAGTTCTTTTATATGTAAGGGTCGACCAGACTGGCGTGTCAAATAAGATTCACCAGTAAAAATGTGTCGCCATGTCAAACGAGTTGGGGGACCACCCCTACTTAAATATTAACATGTTTAAATTTAAGAATAATAATATATAAAATAAACTCTAGTACAAAATCAAATCCAAACAGACAACCTGAACACAACCCGTTTACCCATTTAATCTCAACCCAAAATTAAAAACCTTGGAATAAAGATGTTCTAAGTTTTACTAACTCAACAAAGTGACAACTGACAAGCATCCAATTATCTTCTGGACCTAACCTATATGTAAACCATTGGTGGGGATTC…	QOI90388.1	hypothetical protein HWQ62 00251 [Pyramimonas orientalis virus]	27.9	1e-27	126.3
NODE_25432_length_736_cov_4.634992	ATGAATCCTAAGGAATATGAAGAGTTACACTGCCAGGTCACAGAACTCCTCCAAAAGGGTCTTATTCGTGAAAGTATGAGTCCATGCGCCGTTCCCGCATTGCTCGTTCCTAAACACGGAGGCGCCTATAGAATGTATTGATAGTCGGGCCGTCAACAAAATAACGGTCAAATATCGGTTCCCTATCCCGCTACTTGATGATTTACTTGATCAGTTACATGGGACAAACAATATTTTCAAAAATTGACCTCCATAGCGGGTACCACCAAATCAGAATACGACCCGGGGATGAATGGAAAACGGCTTTTAAAACACGTGATGGGTTGTACGAATGGATGGTAATGCCCTTCGGGTTATCGAATGCTCCGAGTACATTCATGCGGTTGATGAATTATATAT…	YP_009553219.1	ORF3 [Dioscorea nummularia-associated virus]	39.3	1e-27	124
NODE_36554_length_567_cov_110.613360	ATCTAATAAAATTTGGTCCATCCTTCGCTAGGGCTAGGGTTAGGGTTAGGGTTTCCCTTCGTCCCCAAATTATCTCCGGCGTTCCAATTCCGGCCGATCAAAGCACCATGTCGTCATCATCGAAGGTCATCGTTCTTAAAAGCTCCGACGGAGAAACCTTCGAGGTTGAAGAGGCGGTGGCGTTGGAGTCACAAACAATAAAGCATATGATCGAAGATGACTGTGTCGATACCAGTATTCCCCTCCCCAACGTCACCAGCAAGATCCTCTCCAAGGTTATCGAATACTGTAAGAAGCACGTCGACACACCCAAGACCGACGACAAGGCAGCTGAAGACGATCTCAAATCCTTCGATTCTGAGTTTGTTAAAGTGGATCAGAGCACTCTCTTTGATCTTA…	AGE54140.1	SKP1-like protein [Paramecium bursaria Chlorella virus IL-5-2s1]	45.1	1.3e-27	123.2
NODE_331_length_3957_cov_13.080072	CAACTATGAATATACAGCGTAGCAGCAGCAGCAGCTTTCTAGAAAACCTAGGATCAATTTACATATTCATCAACTCATCAACCTCAATGAACACGATAAACGGAAGGCTAAATCAAAACCGAATCTCCTGTTGTTATAGGAAACCTTGCGATGATGAGATGATGTGGCAAACCAGACACTCAAATCAGTACAATCTTTGCTTAGCAGAAACGCAATAGTAGAATATAACCGAGAAAAAATCATTTACATATGATGTGTGTACGTGTCAGTGTGCCAAGTCATCACTTGAAACGCCTACGCTTGATTTTTCAACCGAACGTACATTGTAGCGTTGATAAACTCTGGCCCGGTTCTCAGACCACCACTGCTCTGCTTGTTTCTCACTGAATTTCTTTCGAC…	QOR60750.1	hypothetical protein [Bathycoccus sp. RCC716 virus 3]	26.5	1.4e-27	125.9
NODE_947_length_3062_cov_32.910003	GATAATAAAGATATAGCACCAAACAGCGCAAGCGACGGTTCCATTTCTGCATCACGAGATTTAAGTTCCCCAGACGCTTCTGTTAGCTCAAATTCAAATACTTCCCCCATGAATTATCGTCTAGAAAATCCTTCCAACTTTGAGAAGTCAAATGCACCTTTTGACCAAACAACAATGCAAGTCAAAGGATTCGGTTCAGATGTTTCTAGGGTTAGTGTTTCTAGTCAACCAAGTACTTCCAGTCATGGGTCAGCCCAAGATGATTATGATGCATTAGGAGACGTGTATATATGGGGTGAAGTAATCTCTGATAGTATTATCAAAGTGGGTCCTGATAGAACTACTAATTCTTTAACCACAAGAACTGATATACTTCTACCCAAACCGATAGAAACAAAC…	QOR60750.1	hypothetical protein [Bathycoccus sp. RCC716 virus 3]	25.4	1.4e-27	125.6
NODE_47787_length_462_cov_1.920308	GCCCATCAGCCATACTAACACAAATCTCCCATCTTTCATTAACTTTTTCATAAATCCTTAGGGTATCCGTTGACGGTTGAAGATAAAGTTTTACATAGTCCTCAAACGTTTTAGGTGGGACCCGTTTTCCATCTAGTTCAACTTTGACAGTCTTTCCAAGGCAGCCTGCTAAATCGACCACACGCTTCTTCATCAAAGCAACAACATCGTCTTCAAGACATTCCATGCCAAATTTTGATAAATCGGGCTTAAATGAAACCATAGTCCAGTTTTCAGAATTCTTGCACTTTGTTATGGTTGGTTCAGCTTTAGTCCCCATATTGTTTGTAAAAACCTGCTTATATCGCCTGTTACGCTTCCCGTCTGCCGTCTCAATAATAAACTCAGTAGAGAAGATGT…	QOR60681.1	hypothetical protein [Bathycoccus sp. RCC716 virus 3]	39.6	1.4e-27	122.9
NODE_67275_length_350_cov_23.844765	AAATTTCCGGAAGTGTTCCCGAAGGACCTCCCTGGAATGCCACCTGATAGAGAAGTCAAGTTTCAAATTGACCTGATGCCAGGAGCTCTGCCTGTTGCGAAAAGTCCCTACCGTCTGGCCCCGTTGGAACTGAAAGAGTTGGTGTTACAGTTAGAAGAGTTAGTTGAGAAAGGTTTCATCAGGCCGAGTATATCCCCATGGGGAGCGCCGGTTCTGTTTGTGAAAAAGAAAGATGGAAGTATGAGAATGTGTATAGATTATCGGGAGTTGAATAAGCTCACGATAAAGAATCGGTACCCGCTACCGCGAATAGATGACTTGTTTGATCAATTGCAAGGGGCAAGTTGGTT	ABY53448.1	polyprotein, partial [Ambrosia asymptomatic virus 2 UKM-2007]	50	1.4e-27	122.5
NODE_67827_length_348_cov_6.200000	GCCCCATTCGTATTTCACTTCCTTTCTTGTCAACTTCGTTAACGGCAAGGCTATCTTCGAGAAGTCCTGAATGAACCTCCGATAGTAGCCTGCCAAACCCAGAAAACTTCGTATTTCCGTAGGTGTCTTCGGAACTTCCCAATCTCTTACCGTATCAATTTTATCCAGATCCACCATGATCCCGTGCGAGTTAATCACATGACCTAGGAACTGAACTTCCCTAAGCCAAAACGCACACTTCGAAAATTTCGCATACAACTTCTCCTTCTTCAACACTTCTAATACTTCTCTTAAGTGACAAGCATGGTCACCTTTATTCTTCGAATAAATTAGTATGTCATCGATGAA	CAA73043.1	polyprotein; reverse transcriptase, RNase H, partial [Pineapple bacilliform virus]	44.3	1.4e-27	122.5
NODE_90499_length_279_cov_2.233010	GCGCTTCTGTGTTGATTACCGCACCCTTAATGCGTGTACTATTCGAGATCGTTTCCCTATACCTTCGATTGATGAATTATTTGATGAGTTATACGGTGCAAAATATTTTTCAAAATTTGATTTGTTGGCGGGCTATCATCAAATTCGAATTCATGAAGGGGACGCATTTAAGACGGCTTTTCGAATGCATGATGGCCATTACGAATTTTTGGTTATGCCCTTCGGCTTGACCAATGCACCGTCGACTTTTCAACGCATTATGAATGACGTTTTTCGTCC	ABY53448.1	polyprotein, partial [Ambrosia asymptomatic virus 2 UKM-2007]	62.7	1.4e-27	122.1
NODE_78_length_5365_cov_29.962396	ACCGGATAGTGTACAAATTCGGATACATACAAACTGTTTGCTATATCTCAAAATGGGGCAGGCTACCAAATCCGTCTCTATATAGAAAACCGAACCAAGTGCCTACATTAAAAGTAAGAAAAAAGCAGAGATAAAAACATTTGTGGTTGCAGCATGATTCCATTTACTATGTCCTTTGTTTCTTGTGAAGCAGATGTTCAATAATCTTCTTTATCACCACCTGCTAATTACTGGATTATCCAACAGAACACCTTCAGAAAGGAATATGTTTTTATTTCCATGAGATAAAAAGAAATCCCAAACTGGGGTTTATGGTTGAGCAAATTGTTTCTCATGTGAAACCTTGTTTTGGACCAAAAGCAGACTGGCGGGTGCGTTGAGCCCTTTCTTCACTAATGG…	AGE53998.1	ATP-dependent helicase [Paramecium bursaria Chlorella virus IL-3A]	23	1.9e-27	125.9
NODE_14780_length_1056_cov_23.200407	AACACACCCTACTACAATGAAGGTCCAAGGTAAACTTCATTCTACTGAAGTTTTAATTTTAATTGATGGTGGTTCTACACATAATTTCATTCCTGATGTCTTGGTGAATGAACTTAAGTTGGTTTCTAAACCGGTAGCGCCTTTTGGTGTTCAAATCGGTAACGGGGATGTAATTCGGTGTAGCCATATCTGCAAAAATCTTCCAATACAGGTTAATGACCTCAAGATCATCCAAGACTTCCACCCATTCTCTCTTGGGGGAGCTGATCTAGTTTTGGGTATTCAATGGTTAGCTACATTAAATACGGTTCAAGCTAACTGGAAGGAGATGTTCATGATTTTTTCAATAGAGGGGAAGCGATACAAGTTACAAGGTGTTGCATCCGGCCCCCAAAAATC…	ABY53448.1	polyprotein, partial [Ambrosia asymptomatic virus 2 UKM-2007]	40.1	1.9e-27	123.6
NODE_113893_length_243_cov_4.011765	GGCATGGGTACAATGGAGAATGGCGTACCAGGACGAATATAATGAGTTGGAAAATATGGCAGATGACACCCAAAATGTCATCTCACATATCAGAAGAATATTCTTGCTCCAAGATCCATACCAAGGAAACACAGATGAACAAGAAAGGGCGTATAATGATATTGAAAGATTGTCTTGTGAAAATATAAAGGACATTTGGAACTACCTCAATGACTTCAAAAGACTAGCTGCTAAAACAGGAAG	USH10133.1	ORF3 [Gulupa bacilliform virus A]	62	2.1e-27	121.3
NODE_15413_length_1029_cov_6.958159	GCCCATTGAGGATCCACGTCTTTTGGGATATCTAGCTGTTGGTTCATGAACCCTACGGCTCCGATTACCTGCATCGAGTTAAGAGTATCCCAAGGGATCTTCTCGGTGGTTAGCTCCCATAATACCACCCCGAAGCTGTATATATCAGACTTTTCATCAGCCTGTTCATTCCGAAGAACCTCAGGAGCCATCCATTGCGGCGTTCCCTTCCCAGTCTTTGTTGTAAGGTATGTTTCATGTTTGAGACGCGAGAGACCAAAATCTCCAACCTTCACATTCCAATTCCTGTCAACAAGAAGATTTGAAGATTTCAAATCGCGATGGATGATGGGCGGGTGACAATGATGAAGATAGTTCATGCCTCGAGCTATATCCATGGCCATATGCACTCGACGTCTC…	QOI90579.1	tyrosine-protein kinase transforming protein Abl [Pyramimonas orientalis virus]	32.1	2.4e-27	123.2
NODE_97536_length_267_cov_9.350515	GCGCCTTGCAAACAGCTTCAGAGCAATCCAAATGTGTTCTCACCACTGTATGTCATGTATAGGAAACCAACTTCATCTTTATTTTCCTCATAGATTGCAGACATCATTGCAGCAGTGGGTGGAAGGATGTTCTTAACAAAGATAAATATAGCCTTTTCAGCACTGAGCTTAATCCTCTTTCGGACCACATAAACAAACTGTCCAACAGTGAGATCAGCAGGAACCAGATATTTTTTCTTGTCAATGTCTGGTATGTCGCTTCGTTCA	QOI90342.1	hypothetical protein HWQ62 00205 [Pyramimonas orientalis virus]	71.8	2.4e-27	121.3
NODE_60975_length_379_cov_16.849673	ATTGGCAAGAAGTTATTGGGGTGGGAAGAACGACCCCGGCTGTATAAGCAGCTTGCCATATGTTTTCCAAGTGAACCCTTCTTGTGACCTCTTTGATCATGACAGGGGCCAATCGTTTCGACCTTAGTTTCTTATGAACACACAAGAAATTAACCTCTGCCATGCTCACAATTTCACTACGAACCCGCATTCTTGCAGGGATCCCTGTTATGAACGCCACAAGCTTTTTCGAAGACTTTACGCGAACCCCAATGTGCCAGGTTTTATAGTAACCGGGAGGATGAAGTGCCCAGCGGAGAAACTCCCTCGAGTAATTAAACCTGAACATGTTTTCATCATCTTCCACATAATTATTCGAAAGAAGGTTATAAACCTCAGC	QOR60474.1	hypothetical protein [Bathycoccus sp. RCC716 virus 2]	44.3	2.6e-27	121.7
NODE_9462_length_1345_cov_7.360849	CAGTTACAACAGTAACCAACATGGTTTTACGTTGTTTCAAACCCAGCAAAAGGCAGCAAATCAGCTTCAAAATGATGAAAATCATTAGCAAACTTAATCAACTGAGGAGCAACCATGATGGCGGCATCAACTTTCTTTATGAAAGTTGCTGAATATAGACTTCCTGAGACGGTCACCGTCTGTTGCTTTGCATATTTTCTCCCTTGATATACACCTATATAATTTACCATATGTACTATATTAACTTATACTTCATGAATTAAAACTTGTACATTAACAAATTCATGTGATATCCTTTAAAACAGCTCCAAAGAACAAAATAGCCATCGTGCATTTTTATTAAAGAAACAAATGAATATGAAATCATCAATTAATCTTTCAACATCAGGCACAAATTTC…	QOI90388.1	hypothetical protein HWQ62 00251 [Pyramimonas orientalis virus]	35.1	3.1e-27	123.2
NODE_6924_length_1551_cov_16.728687	CAATGATCTAGATATTTATTTTCATGATGGCCGATTAGAAACAAGCATCTTGTCACATGACGAAATTGTTCTCCGATTAACCCTTGTTTATTCACTCTACACCTTTCCAAGTATCTTCTGCTTGATTCTACTCAACGATTCTTCTCATTTCACCTAAATCCGATTGGCTTAACGACAGAACACACACGCATCCAGATCTCCAATTTTCAACTGCTTTTCTCTTATTCCTGCTGAGATTCATCGTATTCAAGAGCAGAAACAATGGCAGACGAACCTTCACTCACTCGCTGGTCCTTTCAGGATTTTAAGATGTTTTATGATATTAAGTTTGGGAGGAAGAAGGAAGTCAATCCAAATAGTCAACAGACTAATGGTCAAGCTTCAAGTAATGGAAACTCT…	QOR60688.1	hypothetical protein [Bathycoccus sp. RCC716 virus 3]	37.6	3.6e-27	123.2
NODE_103015_length_258_cov_149.740541	ATGGCAGAACCCTCGCCGACTACAACATCCAGAAGGAATCTACTCTCCACTTAGTCCTTCGTCTTCGTGGTGGGATGCAGATATTTGTGAAGACGTTGACCGGCAAGACGATCACTTTGGAGGTGGAGAGTTCGGATACCATTGACAATGTCAAGGCCAAGATTCAAGATAAGGAAGGGATCCCACCGGACCAGCAGAGGCTCATCTTTGCTGGAAAACAGCTCGAGGATGGTCGTACCTTGGCGGATTACAATATTC	YP_007676278.1	ubiquitin [Micromonas pusilla virus 12T]	96.7	3.9e-27	120.6
NODE_1799_length_2537_cov_5.284497	CTCCTTTACAAGATTAGCTTTAAGTATGGACAACACCTCATGTCTTTCAAGTAACAGGGCTGCCACCAATGAGCTACCGGTGGCGTCTCGAACAAAGCGGGTAACGGTAGGTGGTTTTTGACCATATAATACCTCAAAAGGGGCCATCCGAGCTGCTGTTTGATAAGATGTATTATACCAAAATTCTGCCCATGGTAAGAAACGAAACCATTCTTTAGGTCGATCCGTGACAAAGCAACGGAGGTACATTTCCAGACATTTATTGAGTGTCTCCGTTTGACCGTCCGATTGAGGGTGGTAGGCCGTACTAAACGAAAGGTGAGTGCCTTGACGACGGTGTAAATCCTTGAATAAAGACGTCTGCCACACTTGAACTAGTAAAATAAGTAGGCAGGCCGA…	YP_009553219.1	ORF3 [Dioscorea nummularia-associated virus]	36	4.5e-27	123.6
NODE_53529_length_422_cov_10.444126	TGAGTTCTTGGTTATGCCTTTTGGACTAACCAATGCTCCCGCAGTCTTCATGGACTTGATGAACCGAGTATTCCATGAGTTCTTGGATAAGTTTGTTATCGTTTTCATTGATGATATACTGGTGTATTCTAAGAGCAGGGAAGAACATGAAGAACACCTGCGTAAAGTGCTCGAGATATTGCGGCAGAAAAGGTTGTATGCAAAGTTTTCAAAATGTGACTTTTGGCTTAATCAAGTAGCATTCTTAGGTCACATTGTATCGGCGGAAGGAATCAAAATGGATCCTGCAAAGATCGAGGCAATTACAAAATGGCCTAGACCGACTTCTGCTACGGAAGTTCGAAGTTTCTTAGGTCTAGCTGGCTACTACCGAAGATTTGTTGAAGGATTTTCAGTCAT…	CAA73043.1	polyprotein; reverse transcriptase, RNase H, partial [Pineapple bacilliform virus]	53.8	4.8e-27	120.9
NODE_25413_length_736_cov_11.061840	TTAATAAACCGCCTATAAAATCCCGCATGTCCCAAAAATGATCTAATCCCCTTAACGTTCGTGGGATGAGGCAAGGTAGATATAACTTGCACTTTTGCACGGTCTACCTCAATCCCACGACTCGACACAACATGGCCCAACACTATCCCTTCCTGGACCATAAAATGACTCTTTTCCCAACTTAAGACCAAATTAGTTTCAACACATCTTTTTAGTACTCTATCTAGTTGATTTAAACAAGACTCAAAAGATGGACCGAAAATGGAAAAGTCATCCATAAAGATCTCCATAGACTCCCCCACCATATCTGAAAAGATACTCATCATACACCTTTGAAAGGTGGCGGGGGCGTTACATAACCCAAATGGCATTCGCCTGAATGCGAAAGTACCATATGGG…	QOS14488.1	polyprotein [Chestnut mosaic virus]	35.7	5e-27	121.7
NODE_71052_length_335_cov_6.912214	GGTGGCCAAGTACTCCAAGTGTGTTTTTGGCCAAACTATTGTTAGCTATTTGGGTCATCTAATTTCGGTTGAAGGAGTAGCTGTTGACCCTGCTAAAATTGAGTCTATTCAAGCGTGGCCTGTTCCTTCTTCTGTTAAGGACGTCCGAAGTTTTCTCGGGTTAACCGGGTATTACCGTCGTTTTATAAAAAATTACGCATCTATTTCCGGTCCCTTAACTGATCTCCTTAAGAAAGATGCATTTAATTGGACAGTTCAAACTCTTGAGGCGTTTAACACTCTTAAATCCTTATTGAGTTCTACTCCGGTTTTGCGATTACCGGATTTCTCAAAAC	CAA73043.1	polyprotein; reverse transcriptase, RNase H, partial [Pineapple bacilliform virus]	50.5	5e-27	120.6
NODE_1873_length_2502_cov_5.634829	GGGCCGGAAAAGATCATTCATCAAGCATTGAAACGTGGCCGGAGCGTTTGTAAGCCCGAAAGGCATGACGAGAAACTCGTAATGGCCCTCGTGCGTTCGAAACGCGGTTTTATGGATGAAGTCTTCTCGAACCCGTATTTGATGGTAACCGTAACTGAGGTCGAGCTTAGAGAAAATCTGCGCGCCGTATAGCTCATCGAGTAGCTCATCAATCATCGGGATCGGATATTTGTCTTTAATGGTGATGTCGTTCAAGGCTTAATAATCAACACAAAAGCGCCACGAAGGATGTTTTACTAGTAACACCGGGGAAGAGAAGAGAAAGGGCTATGGCTTGGTCGTATCAAGCCTTGTGACAACAGTTCCCGTACTTGCTTCTCGATCTCATCCTTTTGGAAG…	ABY53448.1	polyprotein, partial [Ambrosia asymptomatic virus 2 UKM-2007]	60.2	5.8e-27	123.2
NODE_78369_length_309_cov_13.639831	ATTAGGAATAGCAAAAGTTCTTTTGCTGCCCCGGTTGTTTTAGTAAAAAAGAAGGATGGGTCTTGGAGAATGTGTGTAGATTATAGAAAGCTCAATGAAGCCACCATTAAAGATGGATTTCCTATTCCATTAATTGAAGAATTGTTAGATGAGTTAGGAGGGTCAGTTTTCTTTTCTAAATTGGACCTCAGATCTGGATATCACCAGATTAGAATGTTTGAAGGAGACATTCACAAAACAGCCTTTAGGACACATCAAGGTCACTATGAATTCTTGGTTTTACCCTTTGGGTTAACCAATGCCCCAGCC	ABY53448.1	polyprotein, partial [Ambrosia asymptomatic virus 2 UKM-2007]	60.5	7.9e-27	119.8
NODE_116091_length_240_cov_481.089820	CCGACTATAATATCCAAAAGGAGTCTACTCTCCATCTCGTCCTCCGTCTCCGTGGTGGTATGCAGATATTCGTAAAGACGTTGACCGGTAAAACAATCACTCTTGAAGTTGAGAGCTCCGACACAATTGACAACGTGAAGGCCAAGATTCAAGACAAGGAGGGGATCCCACCAGACCAGCAAAGGCTCATCTTTGCCGGGAAACAGCTGGAAGACGGTCGAACCCTAGCTGATTACAATA	YP_007676278.1	ubiquitin [Micromonas pusilla virus 12T]	98.3	8e-27	119.4
NODE_39169_length_538_cov_5.146237	CGGAATCGGATATCCCAAAAACCGCATTTCGAACTCGTTACGGTCATTACGAGTTTGTGGTCATGCCTTTTGGTTTGACCAACGCACCCGCCGTTTTCATGGATTTAATGAATCGGGTGTGTAAGCCATATTTGGATCGTTTCGTAATCGTATTCATCGATGATATCTTGATTTATTCGAAAACCAAAGCTGATCACGAGCAACATCTTCGTTTAATCCTCGAAGTCCTTCGAACCGAACACCTTTACGCCAAATTCTCCAAATGTGAATTTTGGCTAAAGGAGGTTCAATTCCTTGGTCATATCGTGAATGAAAACGGTATTCTAGTCGATCCAGCTAAAGTTGAAGCAATTAAGAGTTGGATAGCACCCAAAACAGCATCGGAGATTCGTTCTTTCC…	AAN40005.1	polyprotein, partial [Stilbocarpa mosaic bacilliform virus]	44.1	8.1e-27	120.6
NODE_76587_length_315_cov_6.210744	AACATGGCGATTCTGTGTTGATTATAGGGCCCTTAATACCATCACAGTCCGAGATCGATTCCCGATTCCCACCATCGATGAACTTTTTGATGAATTACATGGTTCTAAATTTTATTCTAAGTTGGATTTATTGGCAGGGTATCATCAAATCCGACTTCAAGACGGTGCCATTGCTAAAACAGCTTTTCGAACCCATGACGGTCATTACGAATTTCTCGTAATGCCTTTCGGGTTGACAAATGGCCCTTCTACTTTTCAACGACTAATGAACGATGTTTTTCGACCTTTTCTTCGCAAGTTCGTCTTAGTCTTCTT	ABY53448.1	polyprotein, partial [Ambrosia asymptomatic virus 2 UKM-2007]	54.2	8.1e-27	119.8
NODE_16505_length_987_cov_1.749453	AAGATAAAGGTACATGAACAGCCATTTGATCCCCATCAAAGTCTGCATTGAATCCCTTACAAACTAATGGATGTAAACAAATAGCACGTCCTTCCACTAAAATAGGTTGGAAGGCCTGGATGCCTAATCTATGCAGAGTAGGCGCTCTATTTAGCAATACGGGATGCCCCTGCATAACTTCCTGAAGTATTTCCCATACAATGGGTTCTTTTTCCCGAATTTTACTCTTAGCAACTCCTATGTTCGAAGCAAAATGTTGTCGAATTAGACCACGAATTAAAAATGTCTGGAAAAGCTCTATTGCGATTTCGCGAGGCAATCCACATCGATGTAATGAAAGTGAAGGCCCTACAACAATCACAGAACGTCCTGAATAATCGACCCGTTTGCCAAGCAGAG…	AUF82600.1	DNA-directed RNA polymerase II subunit Rpb1 [Tetraselmis virus 1]	29.8	8.7e-27	121.3
NODE_117901_length_238_cov_5.351515	CCTGGCATCAATCCCCTCTTCTTTAGCCAAAAAACTGAGCAAAAGCTTCCCGAGAAAAAAATTCCTTCGACACACGCAAAGGCAACGAGTCTTTCTGCAAATGAATTGGAGCTTTTAATCCAGTTCATAGCCCATTGGGCCTTTCTTCCAACACAAGGAATGTTTTCAATTGCATTAAACAATCTGTATTTTTCCTTGGAGTCCTTAATGAATGTCTCCAAAAGCAAGCTATACATTT	YP_007676142.1	ribonucleoside-diphosphate reductase small subunit [Micromonas pusilla virus 12T]	67.5	1e-26	119
NODE_75905_length_318_cov_1.885714	GGCCGTTTTAGGAATGTCTTGCTCCCTCACTTGCAGCTGATGGTATCCCGACCTTAGATCAATCCTCGAGAACCAACTAGCTCCTTGGAGCTGGTCAAACAAATCATCAATTCTCGGTAACGGATATTTATTTTTCACAGTCAATTTATTGAGTTCACGATAGTCAATGCACATACGCATGCTACCATCCTTCTTTTTAACAAAGAGTACCGGTGCACCCCAAGGGGAGATGCTCGGACGAATGAACCCTTTGTCGAGCAAATCCTGCAATTGAGTCATAAGTTCTTTCATTTCGGACGGAGCGAGGCGATAGGGTGC	ABY53448.1	polyprotein, partial [Ambrosia asymptomatic virus 2 UKM-2007]	53.8	1.1e-26	119.4
NODE_109410_length_249_cov_1.750000	GCCCGTCTTGAGTCCCCGCTTCCAGCCGTAGAAGTGCATCGACGTGAGCTGCGAGAAGGATGGGTTGGCCAAGTGGATGTTGAGCGATTGCGACTGATCGATGAACGCTCCTCGGTCCGCAGCGAGGTCGATGACGGCCTTTTGCGACACCTCCCACACCGTCTTGTAGATCGCCTTGAGCTCGGACGGGATGGTCGGGATGTTCTGGATGGAACCACCGGCGGCAATGATGAGGTTCTTCATGTTGTC	YP_004062022.1	hypothetical protein MpV1 139c [Micromonas sp. RCC1109 virus MpV1]	64.2	1.1e-26	119
NODE_21816_length_822_cov_2.594126	GTCCTTCTGTTACACATCCAATATCTTTCTTTACGCATACGTCATCTTCCTACCCAATAACTGACATGCTAGCAACTAACTGAATATTTTCTTCATCTGCATTTCCTTCGTTTTAGCTTGTGTAGTACTAACGCTTCATGTCGTGGTTACATTTCTTTAAAATACACGTCTCTTGGTCTTTCTGTCAATGTTCCAACATTTTGTCAACACTTAACCTGCATGTCTATGATCCACATGTCTTTCACGACTCTTAATGATATATACAAAACAGTTATATATATACTTACGCGTAAACATCACTATCTTGCAATTGTGAATGGTCCATTATCTGAACTTGGACCGAAACTTGACCCTTGGAATATCTCCATCAATTACACTTTCAATATGTTGATCATAGAT…	ABY53448.1	polyprotein, partial [Ambrosia asymptomatic virus 2 UKM-2007]	75.4	1.2e-26	120.6
NODE_32712_length_614_cov_105.502773	GCCGAAGAATAAGGGAAAGGGAGGAAAGAATCGCAAGAGAGGTAAGAACGAAGCCGATGACGAGAAGCGTGAGTTAGTGTTCAAGGAAGACGGTCAAGAATACGCTCAGGTTCTCCGTATGCTCGGCAACGGCCGTTGTGAAGCCACGTGTATCGACGGCACCAAACGCCTATGTCACATCCGTGGTAAGATGCATAAGAAGGTCTGGATCGCCGCCGGTGACATCATCCTAGTCGGTCTACGTGATTACCAGGACGACAAGGCTGACGTCATCCTCAAGTACATGCCTGATGAGGCTAGGCTGTTGAAGGCTTACAGTGAGTTGCCGGAGAATATTAGGCTTAATGAAGGTATCGCCGGTGGTGGAATTGATGAGGATGATGATAACGCCGGTGATGA…	AUF82151.1	translation initiation factor 1A [Tetraselmis virus 1]	45.9	1.2e-26	120.2
NODE_38100_length_550_cov_3.129979	TTTAACTCGGCAACCACATCTTCTTACGCCTTCCCCCATTCATACTTCACTTCTTTCCTTGTCAACCTCGTTAACGGCGAGGCTATTTTCGAGAAGTCCTGAATGAACCTCCGATAGTAGCCTGCCAGACCTAAGAAACTCCGTATCTCTGTGGGCGTCTTCGGAACGTCCCATTCGTTAACCGTAATTATCTTATTCGGATCCACCATGATCCCCTACGGGTTGATTACATTACCTAGGAATTGAACTTCCCTAAGCCAAAACACACATTTCGAAAACTTCGCATACAACTTTTCCTTCTTCAAGACTTCCAGCACCTCTCGCAAATGACAGGCGTGGTCACCTTCGTTCTTTGAATAGATCAGTATGTCGTCGATGAACACTATAACAGATCTGCCA…	CAA73043.1	polyprotein; reverse transcriptase, RNase H, partial [Pineapple bacilliform virus]	44.3	1.4e-26	119.8
NODE_7242_length_1520_cov_3.536973	GGCCGGGATTGTGGCTCGCTGCACCAACAGCTTTCTATAAGTGAAGCCAACAAGGGATCCACGTCTTTTGGTATCTCTAGTCTTCGATTCATGAACCCTACGGCTGCAATGACCTGCATGGGGTTAAGATCATCCCAGGGGATCTTATCTGTGACAATTTCCCACAATACCACTCCATAGCTGTATACATCCGACTTTTCATTTGCTTGCTCGTTACGAATAATTTCTGGAGCCATCCATTGGGGCGTTCCTTTCCCCGACTTTGTTTTGAGGTACGTTTGATGCTTAATACGGGATAGACCGAAATCACCAACCTTCACAGTCCAGTTCTTGTCAACAAGAAGATTTGAAGACTTCAAATCACGGTGAACAATGGGCGGGTTGCAATGATGAAGATAA…	QOI90579.1	tyrosine-protein kinase transforming protein Abl [Pyramimonas orientalis virus]	29.1	1.7e-26	120.9
NODE_7567_length_1492_cov_6.086681	CTAAATGTTGTTTCGGGCAAACTAAAGCCACTTTTCTTGGGCATGTTATTACTGCAGAAGGTGTACAGGTTGAACAAGAGAAGATTTCTGCTGTACAATCGTGGCCTATCCCCTATAATGTTAAAGAAGTTATGGGATTCCTTGGTCTTACAGGGTACTACTGGCGTTTTGTGCGAAACTACGGGGTGATCGCCCGATCCTTAACAGCCCTCACCAAGAAGGATGGGTTCGTTTGGTCTGAGGAGGCGTTGACCACGTTTAATACGCTAAAACATGCATTACTTTCTGCCCCTGTACTCCGGTTACCTGATTTTTCAAAGACATTTGTCGTTGAATGCGACGCGTCATCCGCAGGTGTTGGAGCTATTTTATCCCAAGAGGACCATCCCATTGCTTATT…	CAA73043.1	polyprotein; reverse transcriptase, RNase H, partial [Pineapple bacilliform virus]	46.9	1.7e-26	120.9
NODE_30400_length_648_cov_9.944348	TGTCTTCTCCCTTCTCCGCTCTCCTCGAGGCTCTTGCCGACAAGGCCGCCCCGGTCAAGGATGCTTCCCTCGCCGCTCTCAAGGCCGTCGTTCAGTCGATGAACCCGTGGGCCGTGTTCGTCATCCTCCCGGCTATCTTCGAGCAGATCAAGACTGCCGGCAAGTGGCAAGTCAAGGCTGGTGCGCTCGCTCTGCTCCAGCAGATGATCGTCTCGGCCCCGGCCCAGATCGGTCAGGCAATGCCCGACGTCATCCCCGTTCTTGCGGGCGCCGTCTGGGACACCAAGGCCGACGTCAAGAAGGCTGCCAAGGCCACGCTTGAGAAGGCCGTTGCCCTCGTCGAGAACAAGGATATCGAGAAGTTCATCCCCGCTCTCGTCAAGTCGCTCCTTAACCCCA…	YP_009665579.1	elongation factor 3 [Paramecium bursaria Chlorella virus NYs1]	36.8	1.7e-26	119.8
NODE_82648_length_296_cov_4.278027	ATTGCTTTAATACTGTAGAATTGTCAGTAGATATAAAAGATACTACAGGTGAAGTGTATTTACCACTTCTAACAAAAGGAGAAATAGCCAGAAGACTTCTACTATCAAACCTGAACTAAGAAAAACCATGAATATGGTGCACATCGGAGCAGTAAAAATCCTTCTGAAGGCACAGTTCAGAGATGGAATTACTTCCCGATAAAAAATGGCTTTAGTTGATAACAGAATTATCAACAGACAAGACGCTCTCCTAGGAGCAATTCAAGGAAATTTAGCCTACGGTAAATTTATGTTTA	AGQ49467.1	movement protein [Dahlia mosaic virus]	85.7	1.7e-26	118.6
NODE_55000_length_413_cov_2.291176	GTCAATCTCGTTAACGGCGAGGCTATCTTTGAGAAATCCTGAATGAATCTTCGATAGTAGCCTGCCAAACCCAGAAAACTTCTTATCTCAGTGGGTGTCTTAGGAACATCCCACTTCTTGACTGTCATGACTTTATCCGGATCCACCATGATCCCTTGCGAGTTAATTACATGACCTAGGAATTGGACTTCCCTAAGCCAAAACGCACACTTTGAAAACTTTGCATATAATTTCTCCTTCTTCAAGACTTCCAATACCTCACGCAAGTGACAGGCATGGTCGCCTTCGTTCTTTGAATAAATCAATATATCATCAATGAAAACTATTACCGACCTATCCAGCATCGGACGACATACCCTATTCATCAAATCCATAAATGCTGCGGGAGCATTCGTCAAA…	AAN40005.1	polyprotein, partial [Stilbocarpa mosaic bacilliform virus]	47.2	1.8e-26	119
NODE_51305_length_437_cov_3.046703	GTGGAGTTTGTCTCCTCAGATTCTTAAAGGTAGTGTTCATCAGAGATTGAAAAGTTGCAGGGGCATTAGTTAAGCCAAAAGGCATAACTAAAAATTCAAATAATCCCTGATGAGTTCTAAAGGCTGTCTTATGGATATCCTATTCATCCATTCTTATTTGGTGATAACCAGCCCTTAGATCCAACTTAGAAAATACAGAAGCAGCCCCTAATTCATCCAACAACTCCTCTATTAAAGGAATGGGAAATCTGTTTTTAATAGTAGCTTCATTAAGTTGTCTATAATCAATGCAAAACCTCCATGTACCATCTTTTTTTTACTAACACAACAGGGGAAGCAAAGTGACTCTTACTATTTCTAACAGTCCCTGCATCTAAAAGTTCTTGTGTCAGAGTTTCT…	ABY53448.1	polyprotein, partial [Ambrosia asymptomatic virus 2 UKM-2007]	60.2	1.9e-26	119
NODE_95571_length_271_cov_0.994949	ACCTGTTCGAGACCAAGAAGAAGAGGCACAACATCAAGCTTTACGTTCGACGAGTGTTCATCAGCGAGGACAACGAGGAGTTGATGCCCGAGTACCTCAACTTCGTTGTCGGTGTCGTTGACTCCGAGGACCTCCCCCTCAACATCTCCCGAGAGACCCTCCAGCAGAACAAGATTCTCCAGGTCATCCGAAAGAACCTTGTCAAGAAGGCCCTCGACCTCATCTCCGAGATCGCCGAGGACAAGGAGAACTTCGACAAGTTCTACACCGC	QOI90314.1	hypothetical protein HWQ62 00177 [Pyramimonas orientalis virus]	64.4	2e-26	118.2
NODE_4228_length_1892_cov_98.472787	TCCACTGTTTCAAAAACTGATCGGAGATGGGATCTGAGTTAATATTCCGTGGCCACGAAGCCCAAACGACGTCGGATTCATACTCTCCAAAACCTAACAAGCCATGGCTCTCCGTCATTCGCCCCATTCGCTACATGCTCCGTGAACAACGATTATTATTCGTCCTCGTCGGAATTTTAATCGGCGCCGCCTTTATCGCCGTCGTCCTCCCGTCCTCCTCCACCACCACCGCCGCCGCCGGCCGCCACATCACCTACCGCGACGCATACTCCATCTCCCAAACCGATATTCTAAACCCTAACCGACCGGTTTACCGGACCGGATTCGGATCGTTGAACTCCGGCGGCAAGATTCCGTTAGGTCTTAAACGGAAGGGATTAAGGATTGTCGTCACCGGCG…	AGE59831.1	GDP-L-fucose synthase 2 [Acanthocystis turfacea Chlorella virus TN603.4.2]	28.2	2.2e-26	120.9
NODE_13033_length_1134_cov_27.039585	TTCGCGGTAGCGGGTACCGATTCTTTATCGTGAGCTTATTCAACTCCCGATAATCTATACACATTCTCATACTGCCATCTTTCTTTTTCACAAACAGAACCGGCGCTCCCCATGGGGATATGCTGGGTCTGATGAAACCTTTCTCGACTAACTCTTCTAACTGTAACACCAACTCTTTTAGTTCCAACGGGGCCAGACGGTAGGGGCTTTTCGCGACAGGTAGAGCCCCTGGCATCAAGTCAATTTGGAACTTCACTTCTCTATCAGGTGGCATTCCAGGAAGGTCCTTCGGGAACACTTCTGGAAAATTGCACACTACCGGCACATCATTTACCGCTTTAACATCTATTCTTCCATCAATGACATATGCCAAGTACGCCTCACACCCTCGCCTCATAT…	ABY53448.1	polyprotein, partial [Ambrosia asymptomatic virus 2 UKM-2007]	38.2	2.2e-26	120.2
NODE_73234_length_327_cov_4.007874	CGTGGGAGGCTCATTTATCTGATTTAGACGCTTGCCTTTCTGTTCTGTTGGAACACAACTTTATGGTCAACCAACAGAAATGTAGTTTTGGCCAAACTTCTATTGAGTATCTTGGGCATATCATTGATGGCAGTGGCGTTTCCATGGATCCTAAGAAGATCACGGCTGTTCTTGATTGGCCGGTTCCCAAAACCTTGAAGGGCCTTCGTGGGTTTTTAGGGTTAACTGGTTATTATAGGAAGTTTGTTAAAAATTATGGGAGCATCGCTCGACCCTTAACGGATCTGACTAAAAAAGACGCCTTCCTATGGCAACCGTCGGCTCAAC	CAA73043.1	polyprotein; reverse transcriptase, RNase H, partial [Pineapple bacilliform virus]	49	2.4e-26	118.2
NODE_51334_length_437_cov_1.692308	GTTGGAGGGCCTGGCCACGCGGATTGTCAACAAGGAGGTGCCAGAGAGTCTGCAGGGGAAGAAGCTACTCACGCTCGACTTGGCGATGCTGCTGGCCGGCACGGGCGTCCGGGGAGAATTTGAGAACCGATTCAAGGGGCTGTTGAACGATATCGAGCAGGAGGCGGGGGACGTCATCTGCTTCATCGACGAACTGCACACCCTTCTGAACCTGGGCAAGACCGAAGGATCTCTCGACGCCGGAAACATGATCAAGCCGGCCCTCGCTCGCGGCCTGCAACTCGTCGGCGCGACGACTCTCGACGAATACCGCAAAACCATCGAAAAGGACGCGGCGCTGCAACGACGATTTCAGCCGATCATGATCAACGAGCCATCCGTCGAGTCGACGGTATCTAT…	QOI90522.1	hypothetical protein HWQ62 00387 [Pyramimonas orientalis virus]	46.3	2.5e-26	118.6
NODE_5355_length_1729_cov_209.162440	CATTTGGAGGCACGGAAGGTACTTTGCCTCAACAACAAAGGCGGAGCTATTGAATTCACACAATTGAGATTTGAGGACCAAATCAACGGCTTGATTGAATCCATGGCGTCAGTTTCAGTGTTCAGAGGCTTCGTCCATGGCCGATACGCCCCTCTTTTCACGCATCAATCTCAGTTGCCTGTTACAAGCATATTGATTGGCTCAAAGAAGCTTGCGCATCGATCTAATGGGCTAAGGCTTTATGCAAGATATTCAGAGTCACAATCAGCACGAACACAAGATCTTTTTACTTCTCGTCTTCAAGACAGTATGGAGAATTTGCCAAAACTTGTGGAGGATATTGTCCAGACATCTATCAACACAGGTCCTCGTGGAGCTTTAAGACTGGCCCAAGGTATT…	YP_004061696.1	hypothetical protein OlV1 063c [Ostreococcus lucimarinus virus 1]	27.2	2.6e-26	120.6
NODE_4827_length_1802_cov_36.513592	CACACCAACTTCATTTTGTAGTGCAAGAAATACAATGTGTTTCCAAGAAATGACAACATACTCAGGTGCAGCAGACTTTCATTTGAAAACAAACATTAAAACCAACCAGAACAAAAATGAAAAATACAAATCCTAAATTATTCCACTCTAGCATAACAACACTCTCACCAAAACTGGGTTCTAAACCAATCCAGCTGCCAAACACTACAAATCTAGGAAAACAAACTCCTCAATGGCTGGGATCTCCCCAATCCTCTTAAGAGCCGACTTGCTCGGTTGCTCATCCACACCAATCGCCATAACCGCTTGCTTCCGTGGTGCAATCCTTCCAACGCTCATGAAACTCACGTTCACGTTCTCTTCACCAAGTATGCTACCGACGGTCCCAATCATTCCCGG…	AGE48332.1	D-lactate dehydrogenase [Paramecium bursaria Chlorella virus AN69C]	29.3	2.7e-26	120.6
NODE_9248_length_1362_cov_5.230411	GTTTCCTCCATTCTGTACTCATTTCCATTTCATTCCCCCCATACCCAACTCCTTACCCCAAACATTAGACCCTATTGCTACCCTCATTCCCAAAAAACAGAGATCGAAAAACAGCTGTCGGAGCTATTAACAGTGGGGTTTATAAAGCCAAGTCAGAGCCCATTTTCCAGCCCAGTTGTATTGGTAAAGAAGGATAATACACGGCGGATGTGCGTAGATTATCGGGCCTTAAACCGGGTTACAATTGATGATAAACACCCGATTCCCAATATAGGCGAGTTGATGAACGAATTATATGGGGCTACCGTCTTCTCTAAGCTTGAATTGCGTTCCGGTTATCATAAGATAAGGATGAATCCCTCGGATATAGAAAAGACAGCTTTTCGAACTCACTCGGGT…	AII00790.1	reverse transcriptase [Cauliflower mosaic virus]	39	2.7e-26	120.2
NODE_8293_length_1432_cov_8.256071	ATCAATAAATCCATCACTTCCACCGCTTCACCCCCATGGATTTTAGGGCTTTCTTCAACCTTCAATTTCATCCAACACTCATTAACTTCCCCTCCAAATCTCTCCGTAACACTCACAATCAACATTTTCCGTTCCGATCGCTGCTCAAAGGATCAAATTAGGTGCGATTCGTACCGGAATTGAAAAATTAGGTTTAATAGTGGAATTTGATTATTGATTATTGATGAGGAAGATGAGGAAGAGAAAAGGTAGTGACTTATTGTTAACTAATAGCAACAACAACAATAATAATAATAATAATGAGATTGTGGAGTCGACTGGCGATTCGGAGTCGTTGATATCGAATCTTAAGTGTCATTACTCTTTAGAAGATTATGTTAGGTTGAAGAAAAGGTGTTG…	AUF82474.1	serine/threonine-protein kinase [Tetraselmis virus 1]	31.9	2.8e-26	120.2
NODE_13_length_9748_cov_11293.174264	ACACTCCCTTTCCAAAAAAGATCAAGACCCCAAGCACTACACTTAGATTTATTAGATTTGTTGCTAAAATATCGGTATTAAACCCGAAACTCCCGGCGGATGGCCAGTGGCCCAAAGAAACGAAAGAATCGGTTACATTTTTCATATGATCTCCTCGTATAGATAGACTAAAAAATCGAACAGAGTTCTACTTTGTCCTCTTTATATATATAGTTATAGTTTCCTACTTTCTACATCGAATCAAAAATCTATTCGATTTAGAAATCATGAATTACCTCCTTGGTTGCACCCCCTCTTAAAAAAAGGCCTACGAACACGAACGGGAAGGATGAAAGCGAGTTGGTATGCTAATTCCTCATCTGCAAATCAGCCCTTCCCGTGGGTTATTTTCTCAACGAA…	QOI90401.1	DNA-directed RNA polymerase subunit 1 [Pyramimonas orientalis virus]	28.6	3e-26	122.9
NODE_71071_length_335_cov_5.664122	CCTTTAACTGATGATAATCAGACCTGAGATCGATTCTTGAAAACCAGCTTGCACCTTATAACTGATCGAAAAGATCGTCGATACGCGGTAACGGATACCGGTTCTTCACAGTGAGCTTATTCAATTCCCTGTAATCAATACACATTCTCATACTTCCGTCTTTCTTCTTTACAAACAGCACCGGAGCACCCCACGGAGAGATACTTGGTCTGATAAATCCGATGTCTAAGAGGTTCTGCAGTTGGGTCATTAACTCTTTCATTTCTGATGGCGCCAAACGGTAAGCTGCTTTCGCGACGGGTTGGGCTCCTGGCAACAAATCAATTCGAAACCCT	ABY53448.1	polyprotein, partial [Ambrosia asymptomatic virus 2 UKM-2007]	51.8	4.2e-26	117.5
NODE_33173_length_608_cov_8.717757	CTTTTCGGGCCTCCTGGAACCGGTAAAACTCTGCTTGCAAAGGCACTTGCAACTGAAGCAGGTGCCAATTTTATTAGCATAACGGGTTCCACACTTACATCCAAGTGGTTTGGTGATGCTGAAAAACTTACAAAGGCCCTCTTCTCATTTGCCAGCAAGTTGGCCCCTGTAATAGTGTTTGTTGATGAGGTTGACAGTTTGCTCGGGGCCCGTGGAGGGGGGTTTGAGCATGAAGCTACCCGAAGAATGAGAAACGAGTTTATGGCAGCTTGGGATGGATTGAGGTCAAAAGATAGTCAAAGGATTCTCATTCTTGGTGCCACGAATCGACCGTTTGATCTTGATGACGCAGTGATCCGTCGGTTACCACGAAGGATTTATGTGGACTTGCCAGACGCG…	QOR60541.1	hypothetical protein [Bathycoccus sp. RCC716 virus 2]	37.8	4.5e-26	118.2
NODE_9002_length_1380_cov_5.088753	TAAGGGCATCTCATCCCTCTTTGAAATACTTCCCATCCTTTGGCAATTAAGGCAATGTCGAGCATACTCACCTGCGTCTTTGAAAATCGTGGGCCGATAGAAACCACATGTAAGGACCCGATATCCTGCCTTTTGCCCACTGAAATGACCTCCGCAAGCTGATGAATGAGCATGTGCCAATACCTCTTGCACTTCTGCTTTTGGGAATGCACCGCCGAATAATCTGATCTGTACCAATCGTGAAAAGGTTCGGTTCATCCCAAATGTACTGTTTTACTTGTGCCAAAAACTGTTGTCTTCTCTTCTTGATCCAATGTTTCGGCATCGCACCCGTAGCCAAATAATTCACATAATGAGCATACCAAGGTGCGGTTGACACAGCTAGCAAATGTTCATCCG…	UME39644.1	reverse transcriptase [Pueraria virus A]	26.2	4.6e-26	119.4
NODE_30252_length_650_cov_32.597920	CTTTCCCCTTTGCATCAGCACACAGCCTAACCCTTGATATGAGGCGTCCGAGTAGACCACCAAGTCTTCATTTCCGTCAGGTAGGGTCAGAACTGGAGCTTGTGTCAACCTCTTCTTTAATTCTTCAAACGCATCTTCCTGCGCTTGACCCCACTCATACTGTACTTCTTTTTCGCGTCAATTTTGTTAATGGCAAGGCTATCTTTGAGAAGTCTTGAATGAACCTTCGATAGTAGCCTGCCAAACCCAGAAAACTTGGTATCTCTGTAGGGGTCTTCGGAACTTCCCAATCTCTTATCGTAACAATTTTATCTGGATCCACCATGATCCCGTGCGCATTAATCACATGGCCTAGGAACTGGATTTCCCTAAGCCAAAACGCACACTTTGAAAACTTTG…	AAN40005.1	polyprotein, partial [Stilbocarpa mosaic bacilliform virus]	45.5	4.8e-26	118.2
NODE_109321_length_249_cov_2.340909	GTCACCAGCAACAGCTTTCACCTCAAAAACACCCCCTTCCTCAATAGTCATTAGAGAAACATCAAAAGTGCCACCACCCAAATCAAAGACAAGCACATTTACCTTGCCAACAATATCAGACTTGTTGTCTAGACAATACGCAATTGCAGCTGCTGTAGGCTCATTGATCATACGAATGACATTTAATCCAGCAATAATACCAGCATCCTTAGTAGCTCGACGCTGTGAATCGTTGAAATAAGCAGGGAC	AET43623.1	heat shock protein 70 [Micromonas pusilla virus PL1]	73.5	5.4e-26	116.7
NODE_7556_length_1492_cov_88.474278	AATGGCTTCCCCCTATAATCCAATGCTTAACAGCTTGTACATCATGCTTGTTGGCCTGTACATCAACCAAACAAGTTTTATTCCACAATACATTGTTTATATACATAGACCCCCAATATAGACATGAAAATAATTGTAGAGTACAAGATATGCCTAGTTTTTATGCCATATTATTTGACAGTCCGTCGGCCCGTGGGCACTCCCTTTGCTGGCGAAAACCATATCGGGTCTTCATCTTCGACAGAAATCCCTTGTGGTTATTCAAATATATTCAGCAGCCTGAAGTTCACTGAATGAGTCTGATTCACTCCGTATTACCCTCGTTTTATCGCCTCTTATTTCTAAAACCTCAGGTCTTGAATCAAGAACTCCACTAGACATCCCCACATCAACACGCCA…	AUF82472.1	calcineurin-like phosphoesterase [Tetraselmis virus 1]	27.7	6.5e-26	119
NODE_115978_length_241_cov_0.916667	GGCTGGTTGTCGCTGAAGGTGGAGAAGACCTCGGACTTCTTGGTGGGGATGGTGGTGTTGCGCTTGATGAGAGCAGTCATGACACCACCAGCGGTCTCGATACCGATGGAAAGCGGCGCGACGTCGAGAAGCAGGATCTCGGAGGTAGACTTGGAGGATGTGTCACCAGACAGGATAGCAGCCTGGACGGCGGCACCGTAGGCGACAGCCTCATCGGGGTTGATGGACTTGTTGGGCTCCT	AET43623.1	heat shock protein 70 [Micromonas pusilla virus PL1]	78.5	6.8e-26	116.3
NODE_54195_length_418_cov_2.823188	CTAGAAGTGTTCCTAGTGGACCTGCCAGGAATATCACCAAAACGTGAATCAGATTTCAAATCAATCTGACGCCAGGAGCTCAACCCGTCGCGAAAGGGCCCTACCGTCTGGCTCCGTCGAAGATGAAAGAGCTAATATCACAGTTGGAAGATCTTATAGGCAAAGGTTTCATTAGACCGAGTCTATCCCCATAGGGTGCCCTAGTTTTGTTTGTCAAAAAGAAGGACGGTAGGATGCAAATGTGCATTGACTACTGTGAATTGAATAACCTCATAGTTAAGAACAGATACCCGTTGCTGCGAATAGACGACTTATTTGACTAATTGCAAGTAATAAGTTAGTTCTCCAAGATCGACGTTAGGCCAGATTATCACCACTTAAAGGTTAGAGAAGAGGATG…	ABY53448.1	polyprotein, partial [Ambrosia asymptomatic virus 2 UKM-2007]	48	6.9e-26	117.1
NODE_69522_length_341_cov_17.268657	GGTCAATGCGGTGAGAGGTCGGGCTGTGAGGCCATAATTACGCACAAAACGCCTATAATAACCAGTTAACCCTAGGAACCCTCTCACCTCCTTTACAGTTGATGGTACGGGCCATGATTTAACCGCCGTTATTTTTTCTTCCTCCACACTAACTCCCTTCGCGTTGATCAAATGACCAAGGAAGACAACTTGTTCTTGTCCAAAACAACATTTCGATAATTTTGCCAAAAATCGATTGTCATGGAGTAACTTTAGGGTCTGTTCCAGGTGAGACTTATGCTGTTCCATGCTTGGGCTGTAAATTAAAATAGAGTATAAAACGTCGTAAATAGGGACGAAGC	AAN40005.1	polyprotein, partial [Stilbocarpa mosaic bacilliform virus]	50	7.4e-26	116.7
NODE_4912_length_1791_cov_17.644936	GGGAAAATATAGGAAAGTATAGATTAGATGCAAACTTTTTAAGGTACTCTAAATCTTGGAATACAGACATTTAGCAAAAGGCATTGCGGTGATATAGATCATGTGAGGGTAAGAATTACTGAACAAGACATCTTTCATGTAAGTTGGGGTCAGTTGATGAGAATAGAATAGCGTACGGGATTACAGGAAAGCTAGGAAACGTGTAAGAGTTGAGATTGGTTGAGAAAGATGCAAACTTCTTCTTGAAATTTGAAAATTAACAAAGAATTAGACCTATGAAGACAAAAGACCTCAAAATTTGATATATTTCGATTATGATCAGTGACATATGGCTGATAATTCATAAGTCGTTTAGGAGACTACTTCTACTTACTTCATCATCATGAGAAGCTAGGAAAA…	QOI90595.1	hypothetical protein HWQ62 00464 [Pyramimonas orientalis virus]	44.4	7.8e-26	119
NODE_55450_length_410_cov_5.599407	GTGACTATAGTAGGCGATCGGATGTGCATTTTGGGACAAAACAGCCCCGATACCGGTACCCGAGGCGTCCGTTTCAATGGTGAAGGGTCTGGAGAAATCGGGTAGTTGTAAAACTGGAGTGGAACTCAAAAGCTCCTTGAGTTTATGAAAGGCAGCCGTGCATGGAGGGTTCCACTCAAAAGCATCTTTTTTAAGTAAATCGGTAAGTGGACCCGCTATTGAAGCATAATTCTTTATGAACCGACGATAATATCCGGTGAGACCGAGAAAGCTACGAACCGCCTTCACACATGTAGGAGTGGGCCAATTTTGAATGTCAATAATCTTATTAGGATCTACTGAGAGACCTTGGGCTGAAATAAAGTGCCCCAAATAACCAATTAAGGTTTGCCCGAAGGT…	AAN40005.1	polyprotein, partial [Stilbocarpa mosaic bacilliform virus]	47.4	8.9e-26	116.7
NODE_16047_length_1003_cov_51.460215	TGTACACAGGGAAAACATTTGTCACATTGTTAAGGCACCTGCTAATGAATCATGGAAGATTATGAAACTCGCAACCGATATTGCTTCCCGAGCCGTTGCTTCATTAGAAGGTGCTGGTGTGTTTGCTGTTGAACTGTTTTTGACAGAAGATGGCCAGATTTTACTAAATGAAGTTGCTCCTAGACCTCATAACAGCGGGCACCACACTATTGAGTCATGCTATACTTCACAATATGAGCAGCATTTACGCGCCATAGTTGGGCTTCCTCTTGGTGATCCATCAATGAAGGTTCCAGCTGCGATGATGTACAACATTCTTGGTGAAGATGAGGGAGAAGCAGGTTTTATTCTGGCGAATCAGATTATTAAAAGGGCATTGTGTACTTTAGGGGCCGCTAT…	AUF82577.1	5-(carboxyamino)imidazole ribonucleotide mutase [Tetraselmis virus 1]	45.1	9.8e-26	117.9
NODE_13021_length_1135_cov_8.304143	AGTAATGTTAATAATAATAATGGGAAGGGAGGAGGTAAGCTGCAAAAACCTACCCAACCTCGTATCTTGTTTCGTGGACACTTTCGTTGATTTCTGCGTCACCGGCGGTATGTTCTTGCCTCCGGACCCAGAACCAGAACCAGATAGAGAGGCCCGGTGTTTCCAGTCCTCCCCTCGCCGCCTCATAGCAATCGGCGACCTCCATGGCGACCTTCTGAAATCCAAGCAGTCCCTCCGTCTGGCCGGCCTCATCGACTCTAACGAGCGGTGGTCCGGCGGGTCCTCCACCCTCGTCCAGGTTGGCGACGTCCTCGACCGCGGCGGCCAGGAACTCAAAATCCTCTACTTTTTAGAGAAACTGAAACGGCAGGCCGTCAAGGCTGGCGGCAGTGTCATCAC…	AUF82472.1	calcineurin-like phosphoesterase [Tetraselmis virus 1]	26.8	1.1e-25	117.9
NODE_5806_length_1671_cov_304.264706	ACCCAACCTCTTGCCTAACCACTCTTCTAAGATTTTATCCCCATCAACTCTAACCCACACTTGACATGAATGAGTCGACTCACTTGCCCGATCGTCGAGTGACAATATCAAGACCTAAATCATATTACTCAAGAAACCATTTATTACTGATATGACTCTTATAATCATATTTTGCTCATGACCAGTGGTCACCAGGGTGGCTATTTCAAATACGACAAGAAAAGAATGAATTCTTCGGTCAGTCATCTAGCCCGTTAAATTAAACAGGTCATAATTGAGTTGACATGCTTAGACCCATTTATTTAAACATGTCAACCAACTAACCCGTTTAACCATACGTAAAAAAGTTGATTACTACAAGCCAGCCCGTATGACAGATTAGATGAACAAATTAAATGA…	YP_009665064.1	superoxide dismutase [Micromonas pusilla virus SP1]	44.6	1.2e-25	118.2
NODE_43873_length_493_cov_9.561905	GGGCCATTTAATTGATGGTCAAGGGGTGGCAATGGACCCTAACAAAGTTACAACAGTTTCTGAGTGGCCTGTTCCAAAGACTTTGAAGGCTCTTCGCGGTTTTCTTGGGCTCACAGGTTATTACCGCAAGTTCGTTAAAAATTACGGTAGCATTGCACGTCCTCTTACTGATTTGACAAAGAAAGATGCTTTTGTGTGGTCTCCAACTGCACAAGAAGCCTTTGAACAACTGAAACAAGCGCTGATTTCTGCCCCGGTGCTTGCGTTGCCAAACTTTTCCGAACCTTTTAGTGTAGAGTGTGATGCTTCGGGTCGCGGAATTGGGCTGTGCTTATGCAGAATCGGAAGCCCATTGCTTATTTTAGCAAAGCTTTAAGTTACCGTAACCTGGCTAAATCT…	CAA73043.1	polyprotein; reverse transcriptase, RNase H, partial [Pineapple bacilliform virus]	50.5	1.4e-25	116.3
NODE_85964_length_288_cov_1.548837	AAAAAGAGGAAAAAGTAGAATGGTTATTGATTATAGAAATTTAAATGCAAAAACAAAAACATATAATTACCCAATCCCAAATAAAATACTAAAAATTAGACAAATACAAGGATACAATTATTTTAGTAAATTTGATTGTAAGTCAGGATTTTATCATTTAAATTAAAAGATGAATCTAAAAAATTAACAGCATTTACGGTACCACAAGGATTTTATGAGTGGAATGTATTACCATTTGGATATAAAAATGCACTCGGTAGATTTCAACATTTTATGGATACTTATTTT	NP_569141.1	polyprotein [Tobacco vein clearing virus]	100	1.4e-25	115.5
NODE_1774_length_2546_cov_8.919935	GAGTCTCTGATGCATCTCCTCCACAAAACATGCCCAGGCAGTCACCGACGTGCGACATGATCGTATCGATAAAGTAGAGTGAATCGTCGGTACTCTTCGGATGCTTCATTGATTGCTTGACATCGAACGTCACTGTATCGTCTCCTACGCGCAAGGTAAGCTTCCCGTCACAAACATCGATGAGGGCTCGTGCGGTAGCCAAGAATGGTCGTCCTAGGATGAGTGGGACATTCTCATCCTCGTCCATGTCGAGAATGACAAAGTCCACCGGGAAGATGAACTTATCAATCCTAACTAGCATGTTCTCCACAATCCCCCGCGGATACTTAACTGATCGGTCAGCAAGCTGGATGCTCATGCGGGTTGGTCTCGGCTCACCTAGGTCTAGCTTTCGAAAAA…	ABY53446.1	ORF1-2, partial [Ambrosia asymptomatic virus 2 UKM-2007]	34.6	1.5e-25	118.6
NODE_19129_length_897_cov_4.423544	AATTATCCCTTTAAAAATCTTTAAAAAAAATGAACCCAAGAGCCAAACGCCCTCTTATAGTACGGATCAATTACCGCAGGATTGTAGATGTCTATTTCTTCATGAGCACAATTTAGATCGCCAGTCAAGATAACCGGTTTTGACTTTTCCAGCTCCTTTATGTAACTGCTAAGACTAGGATCCCAGTCTGTTATCCTGTATGACAGCCGTTTAAGACCATCACCAGAATTAGGAACATATCCGCTTAATAAATAAAATGAATCAAATTCTGTTGTCACAAGCCTTCCTTCACTATCATGGTCGGGAATGCCAAGTCCATATTTAACAGAAAGTGGTGGTATCCTAGAGATGATTGCAGTACCGGAGTAGCCAAGCTTAGAGACACTACAAGTCCAGAAG…	QOI90509.1	hypothetical protein HWQ62 00374 [Pyramimonas orientalis virus]	37.7	1.5e-25	117.1
NODE_104851_length_256_cov_0.841530	CACCCGTTCGCCACAAAGTGTTTAGTGACTTCAGGCGGTTTACAGATTACCGCCAACTCAGTTCCCGCCCGAAGGAGGGAAGCCGCTAAGCACGAGCAACACATTCAGCGATTAAATCGCCGTTCAATACACCACAGTACTCGTAGCGGAAAGTGAGCTTGGGTCTCGTCAAGGCGACAAGACAATATGAAAACTTCTTAAACAGGTCACACTTCGTGCTCTTCAATCTTACCAAGGTAACATGGTCTTCAGAAAT	QEE80162.1	1a protein [Cucumber mosaic virus]	96.4	1.6e-25	115.2
NODE_32899_length_612_cov_5.011132	CGTTACGCCAGAAGAAGTTATATGCAAAATTTTCGAAATGTGACTTTTGGCTAGAGCAAGTGGCATTCCTAGGTCATGTCGTATCGGCCGAAGGTATTACCATGGATTCTTCAAAGGTGGAAGCTATTACTAAGTGGCCCAGACCCACCTCAGTTACCGAAGTTCGAAGCTTTTTGGGTTTAGCGGGCTACTACCGACGTTTTGTAGAAGGATTCTCCATCTTGGCGTTACCGCTAACTCAGCTTATGAGGAAAGGAGTGAAGTTTACTTGGAACGATGAACGAGAAAAGAGTTTTGAAGCACTGAAACACAAACTTGTGTCCGCACCTATTCTTACCCTTCCTTCGGGTTCAGGCGGATACCAGATTTATAGTGACGCCTCAAAGAAAGGGCTTGGTT…	CAA73043.1	polyprotein; reverse transcriptase, RNase H, partial [Pineapple bacilliform virus]	48.2	1.7e-25	116.3
NODE_68503_length_345_cov_13.147059	TGGAAGATGATGAAAACATGTTCAGGTTTAATTACTCGAAGGAGTTTCTCCGGTGGGCCCTTCATCCTCCCGGTTACTATAAAACCTGGCACATTGGGGTTCGTGTAAAGACTTCGAAAAAACTTGTGGCGTTCATAACAGGGATCCCTGCAAGAATGAGGGTTCGTAGTGAAATTGTGAGCATGGCAGAGGTTAATTTCTTGTGTGTTCATAAAAAACTCAGGTCAAAACGGTTAGCCCCTGTCATGATCAAAGAGGTCACAAGAAGGGTGCACTTGGAAAACATATGGCAAGCTGCTTATACAGCCGGGGTCGTTCTTCCCACCCCAATAACTTCTTGCCAAT	QOR60474.1	hypothetical protein [Bathycoccus sp. RCC716 virus 2]	45.4	1.7e-25	115.5
NODE_93840_length_273_cov_17.325000	AGCCTACGGCAGCTGCAATTGCGTATGGACTAGACAACAAGAGTGCTATTGTTGGCAAGATAAACGTGCTTGTCTTTGATTTGGGCGGTGGGACTTTTGATGTTTCTATAATGAGTATTGAGGAAGGGGGTATTTTTGAGGTGAAAGCTGTTGCTGGTGACACTCATTTGGGTGGTGAGGATTTTGATAACCTTATGGTGGATCATTGTGTGCGGGAATTCAAGAGGAGATGGAATAAGGACTTGAGCAGGAACCAAAGAGCGTTGGGGAGGT	QOI90398.1	movement protein Hsp70h [Pyramimonas orientalis virus]	65.6	1.7e-25	115.2
NODE_123321_length_232_cov_0.874214	AATTACTTTCGACTTAAAGGGGCCGTTTACCGTGTATTATCCAGATAGGATCGGACAAAAACAAATCAAGTATTATACAGTCTCTCTAAACGTTCGAGACGACATTGGTTGTCGACTTATCGACCTTATGGTCTAAGACCATAGCCACTCAAGCTGTGGTTGGAATTTCCTGACAAGGGAAGACTCACATGCTAAGACAATGGGATTGTTAGGGCTTACAGTGTAAAGCAGA	DAB41747.1	TPA inf: RNA-dependent RNA polymerase [Dahlia pinnata mitovirus 1]	72.7	1.9e-25	114.8
NODE_24749_length_751_cov_5.887906	CCCCTGTGTAACCCTATTATATATAATCAATATACTGTCCACTTGACCAATTGTTGGTTTAACTAAAAGATTAGGGTTTTTTTGAGTGTTATTTACCACATTTATCACAATGAAAGAAATTCTCTTCGCCGCCGGTTCTACATATCCCACATTGATCACAATGATACTGCTTCTTTGAAACATCATCATCAAAGAATTTGCATTTCTGACAGAAGTAATTTCCCATACATACCCCACAATTGTTACAATTTTGTTGAACATCTTGTTCGGTGTCACAGACAGAACATATGACCTTCTTAACTTCATGCCGAGGAACATCATGCCGATGAAGAGGATCAATGGCAAGGGAATTCTTCGCTTCGTTATGGCAATGGCGACATTCAAAAATTTCATCACAAC…	AUF82230.1	E3 ubiquitin--protein ligase MIEL1-like protein [Tetraselmis virus 1]	45.9	2.1e-25	116.3
NODE_15426_length_1028_cov_23.851309	GCGCGGTAGAGGAAAACGGTTTCGGATGGTAATCTTGTTTAGCTCCCTGTAGTTGATGCATAACCGCATACTACCATCCTTCTTCTTTACAAATAAGACTGACGCACCCCATGGTGAGACACTTGGCCTTATAAATCCAAGTTCCAATAACTCCTGCAATTACTCCTTCAACTCTTTCAGTTCCAACGGGGCCATACGATATGGTGCCTTGGAAATATGCTCAGTACGAGGGATCAAGTCGATAGTAAACTTTACTTCACGATATGGTGGCAGTCCCGGTAGTTCATCCGGAAAAACATAAGGAAACTCTCGAACAACAGGGTGGTCGTCGATGTTGCTTTCTTTCTTTGAGGTATCCAAGATTGATGCTAAGAATCCGACGCAACCATGTGATAACAA…	ABY53448.1	polyprotein, partial [Ambrosia asymptomatic virus 2 UKM-2007]	40.6	2.2e-25	116.7
NODE_60262_length_383_cov_4.754839	CTTTCTAGCCCACGTTGTGGAGGAAAAAGGTAAAGGAAAATGCTTGAGTGATATTCCAATCATCCGCGATTTCCCTGATGTCTTTCCTGAAGACTTACCTGGTCTTCCTCCTGCTCGATCCGTTGACTTTCGGATTGATCTCGTTTCCGGTGCTACTCCAGTTGCAAAATCTCCTTATCGTCTTGCACCATCAGAAATGCAAGAGTTATCTAGCCAGCTTCAAGAACTTCTTGATAAAGGTTTCATACGTCCTAGCACATCCCCTTGGGGCGCTCCAATCCTTTTCGTCAAAAAGAAGGATGCTTCGTTTCGAATGTGCATCGACTATCGTGAGCTTAATAAACTCATGGTAAAAAACCGTTATCCATTGCCTAGAATCGATG	ABY53448.1	polyprotein, partial [Ambrosia asymptomatic virus 2 UKM-2007]	43.8	2.4e-25	115.2
NODE_7144_length_1529_cov_4.860577	AGTATGGATTATTATTACCCAATGAATCATAGTTTGGATTATTAAAATCCAATTTGTCGTTATCAGAAAACCATAACCAATCAGTTTTGGTTAAGTTGATTTTATGGCTTAACCGAACCATAATTTTCGGTTGATTCAGTTAAATTGGTTAATTTGGTTAGAGTTTGGTTAATTCAGTTATTTGCTCATCCTGGCTTCATGGTTCTTAATTTCAAATTTCTGATCTCCCAAAGAGATGAAATATAATGTTTTTTGATCTGTTTTTACTTTGTTTAATCCCCATTTTTTACTGTTTTATGTTTGTTGATGTTGCAGAATGTAGCCATATGTATGGACTTCTTCATTTCCATTAATAGTTGTTAGGGATCAAGAGAATGCAATGTTGATTTAGAAAGTAGC…	AUF82474.1	serine/threonine-protein kinase [Tetraselmis virus 1]	30.8	2.5e-25	117.1
NODE_40422_length_525_cov_6.597345	CTCGAATCTCCCTAACATTCTTAGGACGAGGCCATTGTTGAATGGCGGTAATTTTAACCGGATCGACCGCTAACCCGTCACCCGAAATCAGGTGCCCTAAATACCCGATCACGGTTTGACCAAAATGGCATTTGGATAACTTAGCCACTAGCTGATGAGTCAACAGAACTTGCAAAACGATGCGGACATGTGACAGGTGATCCGCCCATGTGGCACTATACACAAGAATATCATCAAAAAACACAAGTACAAATTTTCGAAGAAAAGGCCGAAAAACGTCATTCATAAGACGTTGAAATGTGGACGGGGCGTTGGTAAGACCGAAAGGCGTTACTAAAAACTCATAATGTCCATCATGAGTACGAAAAGCCGTTTTAGATTCGTCCCCTTGTTTAATAC…	YP_006273075.1	polyprotein [Fig badnavirus 1]	36.2	2.5e-25	115.5
NODE_6239_length_1624_cov_3.303030	AAGAGGGAGCTTGTAGAACCTAGTTGAGTCTTTGTATGGTCTTATGTATGTTGTTTATGTTTAAGTTGTGGTTTGTAACCTTCGCATGGAGTCTGTTCCATGCGAAGGGGTTGTTAGTATAGTGTACCCTTCGCATGTGATATGTTCATGCGAAGGTGGTGTTGTGGTATGACCTTCGTATGAGGTTTGTTCATGCGAAGGTGGTCTGTTTTAGTTGTGTATTATGGGCCTTTGTTTGGGCCTGTCCATGCGAAGGCCACAGCCCTATATAATGTGTGTTTTAGGGTTGTTGTGAGGGGAGGAGGGCAGCGAGTAGTTGGGGAGAGCATTTTGTGAGTCGATAGTCTGTGAGTCGTTTGTTTGTGAGATAAAGCAGTATGTGAAATATATGTGTGGTTT…	ABY53446.1	ORF1-2, partial [Ambrosia asymptomatic virus 2 UKM-2007]	54.2	2.7e-25	117.1
NODE_40331_length_526_cov_6.748344	CAACCAAACTTTACTTCCTTCCGAGTCAGCTTAGTCAACAGCGAGGCTACCTTCGAGAAATCCTGAATGAACCTTCGGTAATAACCCGCCAGTCCTAAGAAACTCCGTATCTCTGTTGGTGACTTAGGCACCTTCCAATTCATTACTGCTTTCACCTTTGCGGGATCCACCAAGATTCTGCTTGGGTTGATGACATGCCCAAGGAACTGAACTTCACGAAGCCAAAACGCACATTTGGAAAACTTCGCATACAACTTTTCTTTCTTCAACATTTCCAAAACCTCTCTAAGATGACACGCGTGATCGGCTTCACTCTTCGAGTAGATCAAAATATCATCGATAAACACAATGACTGATCTATCCAACATTGGTCGACATACTCTGTTCATCAAATCCATG…	YP_009113237.2	polyprotein [Mulberry badnavirus 1]	37.3	3.3e-25	115.2
NODE_37396_length_558_cov_1.880412	GCGATAACCGCGATAATCGCATTGACTGCATAGTTTGGCATATAACTGATGCTCTCTTAACAACTGCAAGATTTCTTGTAAATTGGACAAATGCTGCTGCTCATTTTTTCTATAAGCCAAAATGTCATCAAAGAATACAAGAACACATTTTCGTAGCAGAGGTTTGAAGATATGATTCATAAGGGCTTGGGATGTGGCTGGTGCATTTGTAAGACCAAAGGGCATTACTAGCAACTCATAGTGACCCTCATGAGCCCTAAAGGTTGTTTTAGCTATATCATCCGGGAACATCCTCACTTGATGGTATCCTGATCTCAAATCCAGCTTAGAAAAAATAGAAGACTGGCTCAATTCATCCGGTAACTCTTCAATCAATGGAATAGGAAACTTATTTTTTAT…	USN24549.1	reverse transcriptase, partial [Grapevine badnavirus 1]	45.6	3.5e-25	115.2
NODE_74695_length_322_cov_2.405622	GGTCGGATGAAAAAAATTGTTTAACTGAGAAACCGACCACAACATGTTTCCCGCACAAGTTGCAAGATCCAGGAATGCCCTTAATTTCAATCCAAGGTGGGGATGTTCACATTGACCGGGCACTCTTAGATCTTGGGGCTTGTGTTAGTATTATGTCAGGGAAGTTGTACGACCAACATGATTTTGGTCCTTTAAATTTGGTGAACACCACTGTGGTGTTGGCTAACCAGAGTCGTACACAGCCCCGAGGGATGGTTAAGAACGTTAAAGTCAGGATTAGGAATTTCTGTTATTTGGTTGATTTCCTTGTCTTGGATTATAC	ABY53446.1	ORF1-2, partial [Ambrosia asymptomatic virus 2 UKM-2007]	62.2	3.5e-25	114.4
NODE_2920_length_2168_cov_48.823866	CTTTATCGTTACTTATGTCATTACCTAAACCTCGGAAAGTTTTCAAGAAAACCTTGGTTTAGGCGTGGGCGAGTTGGCTTGATATTGATGATAATGTTGAGGCCCGAGCTTCTGAATCCAATGGCGAAACCCCTTTTTGTGATCTAGACCTGGGGTTTGTAAAAAATTCAAGTTTCCATCACGAGCGATTGAAGTTTCAAACTCCTCTAGCACCTTCACCACCTGCCAGAATTCCGGCCTCTTTTCGGGATTTGTAGACCAACATTGCTCGATCAATACCCTCATTGCCGGAGGACAGTTAGCTGGAATAGATGGCCGTAGATTCTTATGAACTACTGCAAATGCAGCTTGTATCGGAGTCATATCATTATACGGGATAGTCCCGGCCACCATCTCCCA…	QOI90579.1	tyrosine-protein kinase transforming protein Abl [Pyramimonas orientalis virus]	30.8	3.6e-25	117.1
NODE_28250_length_683_cov_35.114754	AGCCCCCTTCTCAGCACGGACAGGAATCCCTTGTCCTTTCTTCGATCATCTACTTCCTCTCCAACCTCTTTAGCAATGTCCTTCAAAATCTCGATGATTTCTGTAAAGTCGGGTCTCAAACTCGGGTCTTGTTGCCAGCATTTCTCAAGCAGCTCAGCAAGTTTTGGTGGGGTGTTCTTTGGAATAGTAGGTCGTAACCCCTTTTGAACGACGCCAACAGCTGCCTGGAGGGGGGTTAAGTACTCATACGGAAGCTTCCCAGTTAGCAACTCCCATAATACAACCCCAAAACTGAAAACATCAGCCTTATGATCATAGGGCTTGTGTTCAATAACCTCAGGAGCCATCCATCGGTATGTCCCCGTTTCGGCTGTCATGACACCAGTCTGAGCCTTCACT…	QOI90579.1	tyrosine-protein kinase transforming protein Abl [Pyramimonas orientalis virus]	31.8	4.3e-25	115.2
NODE_3568_length_2016_cov_25.760679	CGCCAGTTTTCGTCGTTGTCTCCATGGACGCCAAACCTACTATCCTCGTCGCCGAGAAGCTTGGTGAAGCAGGACTCGATCTTCTGAAAGGATTTGCTAACGTCGATTGCTCGTATAACTTGAGTCCTGAGGAACTCTGTACGAAGATATCGCTATGTGACGCGTTAATTGTAAGGAGTGGGACTAAGGTCAGCCGAGAGGTGTTCGAGTCGTCCGGTGGACGGCTTAAGGTCGTTGGACGCGCCGGCGTTGGTATCGATAACGTGGATCTAGCTGCGGCGACGGAGCATGGCTGTTTAGTGGTTAATGCGCCGACGGCTAATACTGTTGCGGCTGCTGAGCACGGGATCGCTCTTCTTACTGCTATGGCGAGGAATGTTGCTCAGGCTGATGCTTCGA…	AGE48332.1	D-lactate dehydrogenase [Paramecium bursaria Chlorella virus AN69C]	28.7	4.4e-25	116.7
NODE_116816_length_240_cov_0.922156	CAAGAGTTGGCCTTCCAATAGGTCTAAAATACAGTACATTGAAAATCTGCTTGGAGAGGTTGAAAAGTTAGCATGGATTCAATGGCGAAGTGTGTACACCGCTGAGTATCAAGCCCTCGAAGACTCAGCTGGAGATACCCAGAATGTAATCTCCACAATAAGGAAATTATTCCTGTTTGAAGACCCATTTCAAGGAAGCACTATTGAACAAGATACTGCTTATAGAAACTTGGAGAGGCT	AYR16588.1	ORF3 [Taro bacilliform virus]	60.8	4.4e-25	113.6
NODE_11453_length_1216_cov_23.454943	AGGAAGCTCAGGAATAACATTAAGCAGTGGTACAATGTCTTGAACAGATGTAAACTCGTTAAGGATTAGAGATACCTCCTCTGAATTTGTTCTCTTTCTAGTGTATTGACCGACCGCTTCTACTCCATTTTCGGAATCTTCAATATTTGTTGACCCTGATAATAATTGAAGTAGGCGATGCAAGTTCCTCAAGTTGATTATATCTTCATCTGTTAATGAAGATGGACGGGAAGGGGCAAATGGTAAACTTGCAGTTGCGGCAGATGTCAAAGATTCCAAGGTTGCAAGACCAAGTGCATCCAAACCCTTGGCGAATTCTTGAAGCAGTATTTCCCTCACAAACGCACCCTTTTCAGTCAATGTGAATGACATAATCTGCTTAATAGACTCATTGGAATC…	YP_004061696.1	hypothetical protein OlV1 063c [Ostreococcus lucimarinus virus 1]	30.7	4.5e-25	115.9
NODE_73375_length_326_cov_2379.762846	AAGGCTAAGATCCAGGACAAGGAGGGAATCCCCCCTGACCAGCAAAGGCTTATCTTCGCCGGAAAGCAGCTGGAGGACGGCAGAACCCTCGCTGACTATAATATCCAGAAGGAATCTACTCTGCACCTTGTTCTCCGATTAAGAGGAGGGATGCAGATCTTTGTCAAGACACTCACTGGCAAAACCATTACTTTGGAGGTTGAGAGCTCTGACACAATTGATAACGTCAAGGCTAAAATTCAAGACAAGGAAGGTATTCCACCAGACCAGCAGAGGCTTATCTTTGCTGGAAAGCAGCTGGAAGACGGCAGAACCCTAGCCGACTA	YP_007676278.1	ubiquitin [Micromonas pusilla virus 12T]	98.3	4.6e-25	114
NODE_73915_length_325_cov_1.015873	AGTACCGGAGCCGAAACCAATGCTTGTTTGAGTTGCTCGAATGCAGCATGAGCCGTCGGAGTCCAGAAAAAAGAGTCCTTTTTTGTTAAATCTGTTAAAGGATGCGCGATGCTATTGTAATTTTTAACAAACTTTCGATAATACCCCGTCAAACCCAAAAACCCACGAAGAGCCTTCAGAGTCTTAGGAGTTGGCCAGTCCCTCACGGCTGAGATTTTCTTAGGATCCATGGCTACACCGTCAGCGTCAATGATATGGACCAAATAATCAATGGATCGTTGACCGAAACAACACCTTTCTGAATTGGACCTGAAGTCATGATGAC	CAA73043.1	polyprotein; reverse transcriptase, RNase H, partial [Pineapple bacilliform virus]	46.2	4.6e-25	114
NODE_20612_length_853_cov_13.816667	CAGGGTGATAACGAATGTTGCAATCGTAATCGTTTAGTAACTCTACCCATCTGTGTTGCCTCCTATTCAATTCTTTCTGATTGAAAATATGTTGAAGACTTTTTGGGATTGGTAAAGATAGTACACTTAGTACCATATAGGTAATGCCTTCAAATCTTGAGTGCAAAACTACGGCTCCCAATTCCAAATCATGGGTGGTGTAGTTCCTCTCGTGCAGTTTGAGTTGTCGAGAAGCATACGCGATGACTTTATCTCGCTGCATTAACACACAGCCGAGACCCTGATATGATGCATCGCAATATACTACGAAGTCGTCTGTTCCCTCAGGAAGGGATAAAATTGGTGCACAGCACAACTTCTGTTTCAACAACTGAAACACTGATTCTTGTCTTTCTCCTC…	AAN40005.1	polyprotein, partial [Stilbocarpa mosaic bacilliform virus]	36	5.4e-25	115.2
NODE_1494_length_2681_cov_256.939417	GACAATAAGAGGGGCGGGAGTGGCGGCGGCGATGGCGGTGGGTGGTGGTGGCTGAGAATTTAACGTCGGAGATGTTGGGTCCATTGATTATTGTGATTTCCAGGAGATGGGCGTATTATAAGTAATAGCAAGTGCATCATTTTTACATAATACCGAAAAATATTTTGAGGACAATAAACACGAAATATATAAACATCAAACTTATTATATCCAACCTTGTGCTATTTGCCACTGCAGATATGTGCATACAATCATGGCACATGGCACTCCTCTATGTTCCAGATCTCCTTTGCATACTGAGATATCGTTCGGTCACTGCTAAACTTCCCACTTCCTGCGGTGCTTAAAATGGACATCTTTATCCATCTCTTCCGATCCTTATATGCTTCATCCACTTTA…	CAD45443.1	coat protein, partial [Iris mild mosaic virus]	54	5.8e-25	116.7
[truncated: 1,432 more rows]
